# Supplementary material for: The role of the microbiota and metabolites in the treatment of pulmonary fibrosis with UC-MSCs: Integrating fecal metabolomics and 16S rDNA analysis
Source: PLoS One. 2025 Jan 9;20(1):e0313989. doi: 10.1371/journal.pone.0313989 (PMC11717254; doi:10.1371/journal.pone.0313989)
Supplement: S1 Data — (ZIP) [file pone.0313989.s003.zip]

Archive with 58 entries (58 files):
- 5-00.fcs
- 5-105.fcs
- 5-11b.fcs
- 5-29.fcs
- 5-44.fcs
- 5-45.fcs
- 5-73.fcs
- 5-90.fcs
- 5-HLA.fcs
- 5-M.fcs
- 5-R.fcs
- 5-Rat.fcs
- Control.jpeg
- Control-vs-Model.PLS-DA.cor.xls
- Control-vs-Model.PLS-DA.xls
- Control-vs-Model-vs-UC-MSCs-M.PLS-DA.cor.xls
- Control-vs-Model-vs-UC-MSCs-M.PLS-DA.xls
- Day  5.tif
- Day 1.tif
- Day 3.tif
- Fig 2A-B.xls
- Fig 2C.xls
- Fig 3A-3B.xls
- Fig 3C-3H.xls
- Fig 4A-4B.xls
- Fig 4C-4H.xls
- Fig 7A.xls
- Fig 7B.xls
- Fig 7C.xlsx
- Fig 7D.xlsx
- Fig 7E.xls
- Fig 7F.xls
- HYP content.xlsx
- IL-6.xlsx
- LEFSE analysis.xls
- mice weight and survival rates.xlsx
- Model.jpeg
- Model-vs-UC-MSCs-M.PLS-DA.cor.xls
- Model-vs-UC-MSCs-M.PLS-DA.xls
- renamed_026fb.tif
- renamed_05f96.xls
- renamed_1dfc5.tif
- renamed_224d6.xlsx
- renamed_3c1e8.tif
- renamed_4d0dc.xls
- renamed_4f445.xls
- renamed_67024.xls
- renamed_70175.xlsx
- renamed_a9ee0.xls
- renamed_b8085.xls
- renamed_c50f6.xlsx
- renamed_d440b.xlsx
- renamed_db500.xls
- Top 15 abundance of microbiota in genus level.xlsx
- TOP 30 vip values of metabolites.xlsx
- UC-MSCs-H.jpeg
- UC-MSCs-L.jpeg
- UC-MSCs-M.jpeg
