# Supplementary material for: The role of the microbiota and metabolites in the treatment of pulmonary fibrosis with UC-MSCs: Integrating fecal metabolomics and 16S rDNA analysis
Source: PLoS One. 2025 Jan 9;20(1):e0313989. doi: 10.1371/journal.pone.0313989 (PMC11717254; doi:10.1371/journal.pone.0313989)
Supplement: S1 Data — (ZIP) [file pone.0313989.s003.zip › Control-vs-Model.PLS-DA.cor.xls]

R2x	R2y	Q2x	Q2y
0.0	0.96	0.0	0.02
