# Supplementary material for: The role of the microbiota and metabolites in the treatment of pulmonary fibrosis with UC-MSCs: Integrating fecal metabolomics and 16S rDNA analysis
Source: PLoS One. 2025 Jan 9;20(1):e0313989. doi: 10.1371/journal.pone.0313989 (PMC11717254; doi:10.1371/journal.pone.0313989)
Supplement: S1 Data — (ZIP) [file pone.0313989.s003.zip › Control-vs-Model.PLS-DA.xls]

sample	t1(24%)	t2(10_9%)
Control-1	-596834.412119202	443508.656247174
Control-2	-340517.669156292	-337638.44506271
Control-3	-487589.80993949	-66664.8778314057
Control-4	-456053.444950417	-209327.438998656
Control-5	-512948.007410821	-22199.5941776793
Control-6	-462421.517187958	-93988.4722946648
Model-1	471216.626308577	-218945.564902159
Model-2	555296.144303308	-313140.627100792
Model-3	393239.543857754	300387.062023796
Model-4	648115.625782965	-272626.590041089
Model-5	345913.228741175	490183.537010171
Model-6	442583.691770398	300452.355128011
