# Supplementary material for: The role of the microbiota and metabolites in the treatment of pulmonary fibrosis with UC-MSCs: Integrating fecal metabolomics and 16S rDNA analysis
Source: PLoS One. 2025 Jan 9;20(1):e0313989. doi: 10.1371/journal.pone.0313989 (PMC11717254; doi:10.1371/journal.pone.0313989)
Supplement: S1 Data — (ZIP) [file pone.0313989.s003.zip › Control-vs-Model-vs-UC-MSCs-M.PLS-DA.xls]

sample	t1(18_6%)	t2(8_54%)
Control-1	503734.889026892	341737.922647687
Control-2	245220.091335939	357401.098268725
Control-3	406879.142075349	276911.919316557
Control-4	385415.786603671	205847.013133554
Control-5	449546.29371234	106007.635770222
Control-6	358593.672241978	418152.616861081
Model-1	-574714.368774275	65123.9608004172
Model-2	-663068.745252667	62244.9982018072
Model-3	-456382.299170937	-5658.76139523535
Model-4	-749921.44845167	-3534.67873681163
Model-5	-456707.303139361	234821.316203626
Model-6	-550515.445018885	138380.001737773
UC-MSCs-M-1	313764.306864217	-422635.85055713
UC-MSCs-M-2	207348.458212889	-326664.710273691
UC-MSCs-M-3	299096.777496369	-326238.447123265
UC-MSCs-M-4	211936.074028645	-269685.54713255
UC-MSCs-M-5	111088.046021418	-476618.050448249
UC-MSCs-M-6	-41313.9278119087	-375592.437274523
