# Supplementary material for: The role of the microbiota and metabolites in the treatment of pulmonary fibrosis with UC-MSCs: Integrating fecal metabolomics and 16S rDNA analysis
Source: PLoS One. 2025 Jan 9;20(1):e0313989. doi: 10.1371/journal.pone.0313989 (PMC11717254; doi:10.1371/journal.pone.0313989)
Supplement: S1 Data — (ZIP) [file pone.0313989.s003.zip › Fig 2A-B.xls]

index	sobs	shannon	simpson	chao	ace	goods_coverage	pielou	pd
Control-1	858	5.49986583478452	0.950858857902037	955.505208333333	1010.05444637303	0.996248162760114	0.564387851706638	116.65687
Control-2	967	6.14679753355113	0.964278829346004	1063.53	1106.25622143237	0.996143229115684	0.619801040466296	123.18857
Control-3	832	5.62660929520675	0.956078188025155	975.94701986755	996.138762490802	0.995435385589796	0.580036519858399	113.0714
Control-4	926	5.80598921913884	0.958862752612236	1022.91363636364	1089.9179926954	0.995565457700465	0.589149341558033	121.03541
Control-5	742	5.10480988881093	0.920914332635256	827.679487179487	860.17491589355	0.996537308390693	0.535360510020217	101.91281
Control-6	821	5.59145208974004	0.949015549295248	945.689873417722	985.760418430559	0.996022386568059	0.577555458497717	108.85337
Model-1	1123	6.18896260095282	0.961020164667822	1224.88188976378	1271.74998136749	0.995126955629649	0.610764407646324	139.48974
Model-2	980	5.74078117014567	0.934202201299252	1088.02870813397	1129.62249593771	0.99551560065687	0.577738789053828	123.30923
Model-3	953	5.76929844340043	0.952245206861603	1084.25	1119.98797755337	0.99494222901587	0.582973389325629	120.59281
Model-4	965	5.36155564840588	0.921378225262932	1057.81730769231	1095.78241076192	0.996088320559152	0.540785492689474	117.05686
Model-5	1019	5.96962029480238	0.959230340631658	1103.81012658228	1144.38191350745	0.995608285264814	0.597383881895629	134.25387
Model-6	986	5.57071870706998	0.947240735343611	1067.66666666667	1120.18088251083	0.996472028223774	0.5601277126209	122.41783
UC-MSCs-M-1	836	5.50210506192671	0.944917411310577	965	1009.42582725215	0.994080570019183	0.566797311922184	116.70242
UC-MSCs-M-2	838	5.08143252025215	0.90617004071631	965.805555555556	1023.07422810049	0.996139204137337	0.523276058991155	107.76691
UC-MSCs-M-3	925	5.11770066067363	0.90771481695776	1026.00502512563	1067.41941408134	0.996463011191666	0.51938900649549	122.36258
UC-MSCs-M-4	1027	5.76349493470595	0.947930354938389	1145.25581395349	1188.418515866	0.995806427670155	0.576106349726123	132.14973
UC-MSCs-M-5	787	5.10548118569086	0.90132131499667	915.75	964.346304924605	0.99472133247918	0.530703172931033	99.18876
UC-MSCs-M-6	956	5.60340478429923	0.940930328685159	1063.5	1109.49841114755	0.994627014869424	0.565950930658164	120.66496
