# Supplementary material for: The role of the microbiota and metabolites in the treatment of pulmonary fibrosis with UC-MSCs: Integrating fecal metabolomics and 16S rDNA analysis
Source: PLoS One. 2025 Jan 9;20(1):e0313989. doi: 10.1371/journal.pone.0313989 (PMC11717254; doi:10.1371/journal.pone.0313989)
Supplement: S1 Data — (ZIP) [file pone.0313989.s003.zip › Fig 2C.xls]

Samples	PCO1	PCO2	PCO3
Control-1	-0.16809995676979	-0.101479999581177	-0.00680974663412557
Control-2	-0.167029682641547	-0.0691491690463815	0.146355955177913
Control-3	-0.221402937310165	-0.141488256161931	-0.0407770534107628
Control-4	-0.193183229457175	-0.116638171029944	0.0331035512518213
Control-5	-0.261513345836354	-0.0381914819070924	-0.0768676817793902
Control-6	-0.316201470638739	-0.100073367798441	-0.0204155052164523
Model-1	0.116804531945724	-0.016982757670908	0.209706034923725
Model-2	0.325531905676807	-0.0452521299159755	-0.110857025549237
Model-3	0.131984543382275	0.0555533683699051	-0.130053229175446
Model-4	0.359098711296754	-0.0576358747903198	-0.191848894297777
Model-5	0.263016966321517	-0.285601380823018	0.0650265418528326
Model-6	0.279718930577363	-0.0710381703664628	0.165429952958716
UC-MSCs-M-1	-0.0858771587680715	0.168007832434752	0.0468528039531617
UC-MSCs-M-2	-0.0989066285081132	0.0465840565251811	-0.208921498143703
UC-MSCs-M-3	-0.131629163344041	0.134421318976661	-0.0582838875576886
UC-MSCs-M-4	-0.00157607236075656	0.196045657825306	0.0832785160115984
UC-MSCs-M-5	-0.0112083615090097	0.218729621192991	0.0675916899673472
UC-MSCs-M-6	0.180472417943322	0.224188903766853	0.0274894756674664
