# Supplementary material for: The role of the microbiota and metabolites in the treatment of pulmonary fibrosis with UC-MSCs: Integrating fecal metabolomics and 16S rDNA analysis
Source: PLoS One. 2025 Jan 9;20(1):e0313989. doi: 10.1371/journal.pone.0313989 (PMC11717254; doi:10.1371/journal.pone.0313989)
Supplement: S1 Data — (ZIP) [file pone.0313989.s003.zip › Fig 3A-3B.xls]

Phylum	Control	Model	UC-MSCs-M	Domain
Bacteroidota	44.74025	56.736793	40.645817	Bacteria
Firmicutes	42.368385	30.815763	36.607725	Bacteria
Patescibacteria	5.381101	4.559296	12.093792	Bacteria
Proteobacteria	0.776638	3.824589	1.649085	Bacteria
Desulfobacterota	1.926946	0.584606	3.652672	Bacteria
Campilobacterota	2.536633	1.233829	1.828728	Bacteria
Actinobacteriota	0.822339	0.514705	1.93045	Bacteria
Verrucomicrobiota	0.159384	0.266786	0.296999	Bacteria
Deferribacterota	0.175351	0.080634	0.222478	Bacteria
Cyanobacteria	0.111584	0.134151	0.177126	Bacteria
Other	0.008433	0.184069	0.002033
Unclassified	0.992956	1.064777	0.893096
