# Supplementary material for: The role of the microbiota and metabolites in the treatment of pulmonary fibrosis with UC-MSCs: Integrating fecal metabolomics and 16S rDNA analysis
Source: PLoS One. 2025 Jan 9;20(1):e0313989. doi: 10.1371/journal.pone.0313989 (PMC11717254; doi:10.1371/journal.pone.0313989)
Supplement: S1 Data — (ZIP) [file pone.0313989.s003.zip › Fig 3C-3H.xls]

Phylum	Control-1	Control-2	Control-3	Control-4	Control-5	Control-6	Model-1	Model-2	Model-3	Model-4	Model-5	Model-6	UC-MSCs-M-1	UC-MSCs-M-2	UC-MSCs-M-3	UC-MSCs-M-4	UC-MSCs-M-5	UC-MSCs-M-6	Domain
Bacteroidota	41.9974	48.3095	51.7898	45.6351	39.6626	41.0454	53.7745	68.986	51.7849	54.0129	55.9802	55.8788	34.5711	49.0626	37.7683	45.6951	31.5772	45.188	Bacteria
Firmicutes	48.5496	39.1199	38.3143	39.9173	45.963	42.3446	34.2845	22.6283	36.1462	37.1292	34.4564	20.2481	33.1515	41.1597	46.0055	27.5477	34.0448	37.7258	Bacteria
Patescibacteria	3.9201	6.8815	3.4682	6.5833	6.4883	4.945	6.8137	2.1222	5.7546	1.2132	1.2585	10.1933	10.0247	3.1712	8.1368	13.6996	26.6983	10.8284	Bacteria
Proteobacteria	1.9939	0.4973	0.5897	0.7005	0.4307	0.4477	1.2738	1.5559	0.3035	4.5769	3.9657	11.2715	8.1447	0.4866	0.2921	0.2375	0.2383	0.4948	Bacteria
Desulfobacterota	0.4448	0.6363	0.2118	3.5862	3.3445	3.338	1.1798	0.7348	0.2338	0.6513	0.5135	0.1944	7.8158	1.6054	2.6976	6.8878	0.8866	2.0217	Bacteria
Campilobacterota	1.1874	2.0321	3.549	1.3496	1.6828	5.4188	0.5749	1.3074	3.6776	0.6175	0.9483	0.2772	2.3458	0.492	0.6951	3.4718	3.0749	0.8922	Bacteria
Actinobacteriota	0.8374	0.3544	0.8037	0.7862	1.1549	0.9974	0.4488	1.2169	0.6024	0.3634	0.2425	0.2142	1.7457	2.8875	3.1657	0.733	2.173	0.8772	Bacteria
Verrucomicrobiota	0	0.9241	0.0131	0.0107	0.0084	0	0.2907	0.2253	0.1933	0.3177	0.2731	0.3006	0.3426	0.2119	0.2147	0.3043	0.2511	0.4573	Bacteria
Deferribacterota	0.087	0.0881	0.0393	0.1264	0.3315	0.3798	0.0492	0.0674	0.045	0.0635	0.0787	0.18	0.7016	0.0575	0.0246	0.4101	0.041	0.1	Bacteria
Cyanobacteria	0.1315	0.2173	0.1267	0.045	0.095	0.054	0.1582	0.0632	0.1686	0.0556	0.0677	0.2916	0.1014	0.0718	0.0897	0.1058	0.2767	0.4173	Bacteria
Fusobacteriota	0.0039	0	0.0066	0.0257	0.0084	0.006	0	0.0021	0	0.004	1.0947	0.0036	0.0027	0	0.0018	0	0.0077	0	Bacteria
