# Supplementary material for: The role of the microbiota and metabolites in the treatment of pulmonary fibrosis with UC-MSCs: Integrating fecal metabolomics and 16S rDNA analysis
Source: PLoS One. 2025 Jan 9;20(1):e0313989. doi: 10.1371/journal.pone.0313989 (PMC11717254; doi:10.1371/journal.pone.0313989)
Supplement: S1 Data — (ZIP) [file pone.0313989.s003.zip › Fig 4A-4B.xls]

Genus	Control	Model	UC-MSCs-M	Domain	Phylum	Class	Order	Family
Lactobacillus	20.643309	10.169361	22.17762	Bacteria	Firmicutes	Bacilli	Lactobacillales	Lactobacillaceae
Candidatus_Saccharimonas	5.395209	4.572297	12.128415	Bacteria	Patescibacteria	Saccharimonadia	Saccharimonadales	Saccharimonadaceae
Prevotellaceae_UCG-001	1.77839	5.355552	1.039496	Bacteria	Bacteroidota	Bacteroidia	Bacteroidales	Prevotellaceae
Dubosiella	7.471693	0.352663	0.289112	Bacteria	Firmicutes	Bacilli	Erysipelotrichales	Erysipelotrichaceae
Allobaculum	3.968268	1.557867	0.53457	Bacteria	Firmicutes	Bacilli	Erysipelotrichales	Erysipelotrichaceae
Desulfovibrio	1.849161	0.549618	3.641104	Bacteria	Desulfobacterota	Desulfovibrionia	Desulfovibrionales	Desulfovibrionaceae
Lachnospiraceae_NK4A136_group	2.651078	1.478332	1.732817	Bacteria	Firmicutes	Clostridia	Lachnospirales	Lachnospiraceae
Alistipes	3.316635	1.243274	1.063004	Bacteria	Bacteroidota	Bacteroidia	Bacteroidales	Rikenellaceae
Helicobacter	2.543969	1.237723	1.834421	Bacteria	Campilobacterota	Campylobacteria	Campylobacterales	Helicobacteraceae
Alloprevotella	0.242969	2.795305	0.375819	Bacteria	Bacteroidota	Bacteroidia	Bacteroidales	Prevotellaceae
Other	7.118255	16.25475	11.728437
Unclassified	43.021064	54.433258	43.455184
