# Supplementary material for: The role of the microbiota and metabolites in the treatment of pulmonary fibrosis with UC-MSCs: Integrating fecal metabolomics and 16S rDNA analysis
Source: PLoS One. 2025 Jan 9;20(1):e0313989. doi: 10.1371/journal.pone.0313989 (PMC11717254; doi:10.1371/journal.pone.0313989)
Supplement: S1 Data — (ZIP) [file pone.0313989.s003.zip › Fig 4C-4H.xls]

Genus	Control	Model	UC-MSCs-M	Domain	Phylum	Class	Order	Family
Lactobacillus	20.58365	10.1372666666667	22.10765	Bacteria	Firmicutes	Bacilli	Lactobacillales	Lactobacillaceae
Candidatus_Saccharimonas	5.37961666666667	4.55786666666667	12.09015	Bacteria	Patescibacteria	Saccharimonadia	Saccharimonadales	Saccharimonadaceae
Prevotellaceae_UCG-001	1.77325	5.33865	1.03621666666667	Bacteria	Bacteroidota	Bacteroidia	Bacteroidales	Prevotellaceae
Dubosiella	7.4501	0.35155	0.2882	Bacteria	Firmicutes	Bacilli	Erysipelotrichales	Erysipelotrichaceae
Allobaculum	3.9568	1.55295	0.532883333333333	Bacteria	Firmicutes	Bacilli	Erysipelotrichales	Erysipelotrichaceae
Desulfovibrio	1.84381666666667	0.547883333333333	3.62961666666667	Bacteria	Desulfobacterota	Desulfovibrionia	Desulfovibrionales	Desulfovibrionaceae
Lachnospiraceae_NK4A136_group	2.64341666666667	1.47366666666667	1.72735	Bacteria	Firmicutes	Clostridia	Lachnospirales	Lachnospiraceae
Alistipes	3.30705	1.23935	1.05965	Bacteria	Bacteroidota	Bacteroidia	Bacteroidales	Rikenellaceae
Helicobacter	2.53661666666667	1.23381666666667	1.82863333333333	Bacteria	Campilobacterota	Campylobacteria	Campylobacterales	Helicobacteraceae
Alloprevotella	0.242266666666667	2.78648333333333	0.374633333333333	Bacteria	Bacteroidota	Bacteroidia	Bacteroidales	Prevotellaceae
Other	7.3867	16.5189666666667	12.0070833333333
Unclassified	42.8967333333333	54.2614666666667	43.3180833333333
