# Supplementary material for: The role of the microbiota and metabolites in the treatment of pulmonary fibrosis with UC-MSCs: Integrating fecal metabolomics and 16S rDNA analysis
Source: PLoS One. 2025 Jan 9;20(1):e0313989. doi: 10.1371/journal.pone.0313989 (PMC11717254; doi:10.1371/journal.pone.0313989)
Supplement: S1 Data — (ZIP) [file pone.0313989.s003.zip › Fig 7A.xls]

Compound_ID	Control-1	Control-2	Control-3	Control-4	Control-5	Control-6	Model-1	Model-2	Model-3	Model-4	Model-5	Model-6	control_mean	case_mean	log2_FC(case_mean/control_mean)	Pvalue	fdr	vip	MS2_name	RT	m/z	SuperClass	Class	SubClass	CAS	HMDB	C_ID	Pathway	KEGG_B_class	KEGG_A_class
M148T295_1_POS	40047326420.9296	47168579942.6672	48647443342.9632	42528755654.7503	44140125800.3937	42434790951.7104	51506314744.8402	20919840451.5303	13296562736.2327	14640142084.8651	14514348903.2302	7134694199.63931	44161170352.2357	20335317186.723	-1.1187909128141	0.00484546630581251	0.0858865499918957	31.5688035938542	Ephedrine	4.924	148.13306	Benzenoids	Benzene and substituted derivatives	Phenylpropanes	299-42-3	HMDB0015451	C01575	ko01100//Metabolic pathways;ko01110//Biosynthesis of secondary metabolites;ko01063//Biosynthesis of alkaloids derived from shikimate pathway	Chemical structure transformation maps;Global and overview maps	Metabolism
M165T123_NEG	17665580786.7594	12285671158.7044	28548885138.3644	29257750940.071	22808676987.4053	27592058213.3877	7806514034.97556	9359088560.893	8240614225.3843	7847311101.49876	8428054711.72071	14053049688.2977	23026437204.1154	9289105387.12834	-1.30967963981164	0.000924221526597196	0.0389798046052752	25.0367408861951	Phenyllactic acid	2.052	165.05575	Phenylpropanoids and polyketides	Phenylpropanoic acids	HASH(0x22917a8)	828-01-3	HMDB0000779	C01479	ko01110//Biosynthesis of secondary metabolites	Global and overview maps	Metabolism
M194T81_NEG	38333192026.6087	3399840830.43608	31773254493.7304	2643374365.63156	3517636663.0379	3383083954.2769	1871964001.84301	363812960.962905	368840023.81066	1015876179.735	472707820.693821	1923734682.66822	13841730388.9536	1002822611.61894	-3.78688597250922	0.087081255795292	0.331136700093019	19.2857359901195	Acridone	1.356	194.04933	Organoheterocyclic compounds	Quinolines and derivatives	Benzoquinolines	-	HMDB0246984	-	-	-	-
M531T138_1_NEG	990970745.195206	617967530.685661	779215642.769394	1231948045.48274	767430138.740835	486014666.89942	19531096368.2391	19004182158.6126	1418095125.4162	13485353268.2086	207841744.040322	7237874610.90856	812257794.962209	10147407212.5709	3.64302965425739	0.0227231764626478	0.178632486375829	18.4572415035919	Cochlioquinone a	2.294	531.3001	--	--	--	--	--	-	-	-	-
M171T97_NEG	1592136680.41198	2636687281.4291	4012850763.50891	24342998125.4754	1720861368.1942	29510296150.2868	450036275.412131	3120677411.67359	194172823.397531	119773868.793364	505539649.16862	69728035.4410798	10635971728.2177	743321343.981053	-3.83882200257333	0.0877747696389525	0.33206544664413	16.8668307221441	Glycerol 3-phosphate	1.612	170.99699	Lipids and lipid-like molecules	Glycerophospholipids	Glycerophosphates	-	HMDB0252849	-	-	-	-
M160T377_4_POS	4943071718.93518	17191916615.4683	16057617896.3827	11454674969.1654	14574141288.1486	15443390055.5618	7137360474.26592	9833934570.85401	1915681639.47605	3573502460.09857	10286932847.7206	3649773994.95933	13277468757.277	6066197664.56241	-1.13011572121542	0.0116765682002778	0.13214364839422	16.8497978955453	Dl-2-aminocaprylic acid	6.280	160.1331	Organic acids and derivatives	Carboxylic acids and derivatives	Amino acids, peptides, and analogues	644-90-6	HMDB0000991	-	-	-	-
M351T36_1_NEG	604651800.813203	626078239.078853	2092645738.56057	1595681596.74798	1190019267.41308	1011141084.26965	27682241738.8999	7221893400.43237	5444250909.90289	11859949506.0736	23522511.5706103	17048149.5107798	1186702954.48056	8708151036.06503	2.87540757329973	0.105366729115806	0.362034928780925	14.3353926354708	Prostaglandin i2	0.604	351.22109	Lipids and lipid-like molecules	Fatty Acyls	Eicosanoids	35121-78-9	HMDB0001335	C01312	ko01100//Metabolic pathways	Global and overview maps	Metabolism
M271T66_NEG	478025054.880772	612350498.819298	891805687.011151	1885529038.53357	1329686528.3969	890928240.489429	2433186239.78484	7667551984.28207	2510480593.46015	11018621329.8839	2884294192.52227	9420224370.42238	1014720841.35519	5989059785.05927	2.5612466500383	0.0106296613882106	0.12624955033407	14.0117451544883	16-hydroxyhexadecanoic acid	1.099	271.22801	Lipids and lipid-like molecules	Fatty Acyls	Fatty acids and conjugates	506-13-8	HMDB0006294	C18218	ko01100//Metabolic pathways	Global and overview maps	Metabolism
M132T340_3_POS	6049643956.88892	748818666.543795	1306392907.83344	894781108.737736	2799455662.64485	2565915153.05791	7082183310.5476	6079017269.01056	9300093151.00836	8052325448.63004	201758288.846858	11532557190.6701	2394167909.28444	7041322443.11892	1.55632207357377	0.0251810202620628	0.187399803423983	12.8317249465163	Creatine	5.661	132.07692	Organic acids and derivatives	Carboxylic acids and derivatives	Amino acids, peptides, and analogues	57-00-1	HMDB0000064	C00300	ko01100//Metabolic pathways	Global and overview maps	Metabolism
M115T67_NEG	5792976152.86644	5300806374.97003	3346184202.33776	9055615652.93421	19177936740.2957	6835127423.26255	7299116516.87867	3228745379.85217	419382672.843801	2851884568.92759	1658200947.54107	2083375634.13568	8251441091.11111	2923450953.36316	-1.4969737165431	0.0595653012615685	0.279631179092252	12.8231503755661	Alpha-ketoisovaleric acid	1.119	115.04009	Organic acids and derivatives	Keto acids and derivatives	Short-chain keto acids and derivatives	759-05-7	HMDB0000019	C00141	ko01100//Metabolic pathways;ko01110//Biosynthesis of secondary metabolites	Global and overview maps	Metabolism
M265T389_POS	8006279181.9465	8853190418.40223	12579470756.0945	9276575138.4127	11116640780.1429	8592637227.74939	11755985733.1229	6137774893.97953	3199420783.54178	6922628097.12385	982374854.426626	2528148086.34919	9737465583.79137	5254388741.42398	-0.890023383135874	0.0277117039160411	0.195105823901312	12.7423031116863	Thiamine	6.488	265.11168	Organoheterocyclic compounds	Diazines	Pyrimidines and pyrimidine derivatives	-	HMDB0303167	C00378	ko01100//Metabolic pathways	Global and overview maps	Metabolism
M95T107_NEG	4081829656.88052	5627495991.18068	5329146271.10756	1995462371.74335	3138467000.12139	4130208322.23969	1724790387.83142	1421713056.3702	557423523.048654	819910791.24354	1139877526.86924	1366855790.79548	4050434935.54553	1171761846.02642	-1.78939745291324	0.000567474957824037	0.0300113823167334	11.6285071863429	Methylphosphonic acid	1.791	94.98085	Organic acids and derivatives	Organic phosphonic acids and derivatives	Organic phosphonic acids	-	HMDB0240714	C20396	ko01100//Metabolic pathways	Global and overview maps	Metabolism
M180T109_NEG	20393181102.079	1112952974.68735	11008323055.561	2874751242.64088	2251653333.98225	1073480100.7729	1823157182.49957	1140037370.01231	423967014.948862	1811926496.13071	635245766.050467	1883891887.16765	6452390301.62056	1286370952.80159	-2.32652697409403	0.136316515555556	0.409101821594678	11.601752359612	4,6-dinitro-o-cresol	1.816	180.03373	Benzenoids	Phenols	Nitrophenols	-	HMDB0245221	-	-	-	-
M529T68_NEG	932868935.435182	733898537.680875	578449979.420128	743496500.622968	669401156.776658	612399138.351129	7843828805.05356	9320699513.20514	905835573.431455	3972247660.28802	291892280.750892	3493355731.58165	711752374.71449	4304643260.71845	2.596446375371	0.0361318587273639	0.222030767742305	11.0574618395881	Proscillaridin	1.135	529.28454	Lipids and lipid-like molecules	Steroids and steroid derivatives	Steroid lactones	-	HMDB0256851	-	-	-	-
M363T154_1_NEG	162987231.154395	256395041.732088	77338177.5507649	237400415.32914	136179532.300454	123143915.914547	6524062613.2566	5078267591.13105	618925742.340717	6093769873.41391	256389451.298384	1684246635.14656	165574052.330231	3375943651.09787	4.34974231774029	0.0199236617751351	0.168069754253522	10.957929836398	Dhas#18	2.562	363.21777	--	--	--	--	--	-	-	-	-
M407T190_1_NEG	10119116126.1376	3817476197.16951	1879485496.08407	4592383463.96858	9949785566.46214	4167089100.47732	1203400322.12365	2643078033.34673	840113679.76531	5510385392.72685	1923956569.23157	397014533.574487	5754222658.3832	2086324755.1281	-1.46365730318749	0.0445265568264976	0.243983372567955	10.9150810107418	Cholic acid	3.163	407.28047	Lipids and lipid-like molecules	Steroids and steroid derivatives	Bile acids, alcohols and derivatives	81-25-4	HMDB0000619	C00695	ko01100//Metabolic pathways;ko00121//Secondary bile acid biosynthesis	Global and overview maps;Lipid metabolism	Metabolism
M137T174_3_POS	11130972609.0827	16846306102.5461	13415004764.356	23099323149.6303	17637236624.3938	16756432135.4356	20199350203.0973	14860400143.3499	9364672512.72038	10401352905.6176	7140289374.54989	11501703132.1111	16480879230.9074	12244628045.241	-0.428644260397337	0.124784356112442	0.391840472950813	10.839853277836	Hypoxanthine	2.901	137.04579	Organoheterocyclic compounds	Imidazopyrimidines	Purines and purine derivatives	68-94-0	HMDB0000157	C00262	ko01100//Metabolic pathways	Global and overview maps	Metabolism
M118T269_3_POS	1359473318.05554	3290557173.82237	1736392168.10558	1047486834.71296	1882660295.89009	1625570143.46534	4739688455.89714	3600930446.29253	3632612077.96548	5995063309.68404	4178888983.79588	3704894077.11464	1823689989.00865	4308679558.45829	1.24038530243103	0.000531706474617874	0.0294532497878017	10.7962242954155	Betaine	4.485	118.0865	Organic acids and derivatives	Carboxylic acids and derivatives	Amino acids, peptides, and analogues	6915-17-9	HMDB0000043	C00719	ko01100//Metabolic pathways	Global and overview maps	Metabolism
M357T161_2_POS	3712125644.47984	1734475334.30364	783382473.617489	4315507565.35221	4521095400.34095	1885774350.5263	393138209.003296	632901363.252786	71533526.3079124	290761504.985729	250845861.333319	77528186.9052998	2825393461.43674	286118108.63139	-3.30376907484784	0.00269492837316122	0.0648103474639453	10.4651227584265	Glycodeoxycholic acid	2.681	357.27879	Lipids and lipid-like molecules	Steroids and steroid derivatives	Bile acids, alcohols and derivatives	360-65-6	HMDB0000631	-	-	-	-
M737T40_1_NEG	142270428.069136	44657356.0606827	208361021.250004	139198382.386924	170657761.67328	93252538.1509409	1046776551.48368	6500787364.61575	2087843963.65408	5660995735.10132	223380707.840986	2503587892.92951	133066247.931828	3003895369.27089	4.49661797705235	0.0193980622466698	0.165766783475959	10.38748011885	Pc 28:0	0.674	736.51974	--	--	--	--	--	-	-	-	-
M391T161_NEG	3474864575.09181	1512720839.86143	2809320463.90746	7299976542.98429	4425054570.91736	1611317592.39393	654143494.882202	1845141085.08817	1334527136.94255	925856696.914007	213842240.858546	287793491.151251	3522209097.52605	876884024.306121	-2.00602260677324	0.0163251080850382	0.154214755025049	9.92510761945922	Deoxycholic acid	2.681	391.28557	Lipids and lipid-like molecules	Steroids and steroid derivatives	Bile acids, alcohols and derivatives	83-44-3	HMDB0000626	C04483	ko00121//Secondary bile acid biosynthesis	Lipid metabolism	Metabolism
M427T159_NEG	2969423531.03607	1890698123.19099	657870900.109814	3228388897.71979	3965992659.13951	2075202996.86752	556874532.579604	779455587.933537	160446682.403102	423992315.637745	270378107.373985	123987515.441638	2464596184.67728	385855790.228269	-2.6752176251247	0.00167295010145021	0.0514115637089435	9.60291769868765	Dethiobiotin	2.642	427.26238	Lipids and lipid-like molecules	Fatty Acyls	Fatty acids and conjugates	533-48-2	HMDB0003581	C01909	ko01100//Metabolic pathways	Global and overview maps	Metabolism
M182T35_2_NEG	2586121183.21171	3074107752.99115	3486302905.28573	2523025451.53999	2930101122.47142	2733176527.01771	1456847771.93716	645096286.409845	1048910313.17473	402374345.34708	2038841689.57177	588369962.021487	2888805823.75295	1030073394.74368	-1.4877260979219	8.48074080214474e-05	0.0116842862764318	9.58217896240425	4-pyridoxic acid	0.581	182.04577	Organoheterocyclic compounds	Pyridines and derivatives	Pyridinecarboxylic acids and derivatives	82-82-6	HMDB0000017	C00847	ko01100//Metabolic pathways;ko01120//Microbial metabolism in diverse environments	Global and overview maps	Metabolism
M230T372_2_POS	2440930386.904	1230285207.78124	3376268806.38203	4343395901.80149	2434599557.23982	1784627802.77769	444662175.605155	645673346.18644	523987190.194865	626482479.1505	899590013.380961	354665406.139566	2601684610.48104	582510101.776248	-2.1590911077499	0.00140777723969049	0.048134736850558	9.5017547062413	Icaridin	6.207	230.1863	Organoheterocyclic compounds	Piperidines	Piperidinecarboxylic acids and derivatives	-	HMDB0253340	-	-	-	-
M192T286_2_POS	3850589270.56795	4082126944.40137	4380214859.16901	3827130205.77692	3866022918.38747	3592142052.61752	5850337225.08431	1300989399.68499	643506714.820962	764150523.166831	804433003.106598	401557270.873497	3933037708.48671	1627495689.4562	-1.27299029605424	0.0230725676000545	0.179411751416227	9.09405417743952	Diethyltoluamide	4.771	192.15933	Benzenoids	Benzene and substituted derivatives	Toluenes	-	HMDB0250930	-	-	-	-
M499T218_NEG	8257424243.9481	2527402182.42601	1541905540.55701	1336590780.1499	1164199737.33932	1778334514.10656	94758186.314107	453268044.342018	282492496.251166	309322208.073094	254539679.753114	55713671.9606961	2767642833.08782	241682381.115699	-3.5174735656782	0.0471902637833627	0.252100542215912	9.03952173281652	Adouetine x	3.633	499.30683	Organic acids and derivatives	Carboxylic acids and derivatives	Amino acids, peptides, and analogues	19542-37-1	HMDB0034216	-	-	-	-
M89T220_NEG	19113896920.6535	14084527085.9981	20866922208.3127	12951747717.6389	14781080618.8679	25081283799.7849	25911017904.0253	17201507455.7495	11231538958.1661	7149776832.19067	10011690398.1985	11321528182.6303	17813243058.5427	13804509955.1601	-0.367810520995378	0.261330860084935	0.547028124884348	8.83919654290382	Dl-lactate	3.666	89.02431	--	--	--	--	--	-	-	-	-
M495T246_3_POS	331125697.276276	7439893726.33396	2105335535.26764	47763286.6998874	196281005.383411	6119897670.55925	120678961.404273	404095801.802374	305604380.505903	168662962.428887	115551656.225453	96223219.2103165	2706716153.58674	201802830.262868	-3.74552529039841	0.0901719670070412	0.33637323876856	8.7470534692779	Schweinfurthin e	4.097	495.29665	--	--	--	--	--	-	-	-	-
M407T124_NEG	362210958.162422	356621423.921374	334628064.1989	382213175.735762	378506266.396719	354629684.429595	1461371899.93783	3015072065.75992	2780443839.47457	1711825724.02449	515088858.506267	2948613714.24827	361468262.140795	2072069350.32522	2.5191314041069	0.00196811283407556	0.0557020549763358	8.66876810025564	DL-tryptophan	2.069	407.17475	Organoheterocyclic compounds	Indoles and derivatives	Indolyl carboxylic acids and derivatives	54-12-6	HMDB0030396	-	-	-	-
M129T56_1_NEG	11290549284.688	2847902846.54603	2339345529.61285	8711438675.04927	16737759226.6495	7312380188.73569	4883035472.94002	6616647112.6575	1092697339.1518	6542057896.91671	4576122678.16549	5604154017.1832	8206562625.21356	4885785752.83579	-0.748187464650999	0.189873562948308	0.473103486940876	8.63969901107851	3-methyl-2-oxopentanoate	0.936	129.05563	--	--	--	--	--	-	-	-	-
M89T216_POS	609636883.107193	2905533521.01848	2858987633.74844	3635302061.23421	3403437386.84657	3123524189.32755	3074584035.91025	280205863.218892	250670112.43601	165002951.247822	893504799.286143	253354257.9385	2756070279.21374	819553670.006269	-1.74970234181557	0.0131285737311096	0.139567748388675	8.63234109482732	Pyruvate	3.593	89.04204	Organic acids and derivatives	Keto acids and derivatives	Alpha-keto acids and derivatives	127-17-3	HMDB0000243	C00022	ko01100//Metabolic pathways;ko01110//Biosynthesis of secondary metabolites;ko01120//Microbial metabolism in diverse environments;ko01060//Biosynthesis of plant secondary metabolites;ko01061//Biosynthesis of phenylpropanoids;ko01063//Biosynthesis of alkaloids derived from shikimate pathway;ko01070//Biosynthesis of plant hormones;ko01062//Biosynthesis of terpenoids and steroids;ko01064//Biosynthesi…	Chemical structure transformation maps;Global and overview maps;Xenobiotics biodegradation and metabolism	Metabolism
M218T259_2_NEG	3286737070.74444	1873500635.92698	3741344357.6825	4298990008.34669	4788094280.89273	4390840430.5518	2419758524.71792	1724072978.33026	720423405.903188	1661878893.7005	2165970691.76511	2874419763.15109	3729917797.35752	1927754042.92801	-0.952222842027137	0.00645258335442074	0.098702780819865	8.55313434638054	Pantothenate	4.314	218.10329	Organic acids and derivatives	Carboxylic acids and derivatives	Amino acids, peptides, and analogues	-	HMDB0250782	C00864	ko01100//Metabolic pathways;ko01110//Biosynthesis of secondary metabolites	Global and overview maps	Metabolism
M176T353_1_POS	28043517.1537047	61082450.983783	21939755.8290923	51989953.295163	23494479.8928735	62769738.7936887	2828221530.67534	3118839514.40555	2392933708.64088	2833709134.38893	7853466.01981102	22441486.5249343	41553315.9913842	1867333140.10924	5.48987191325138	0.011701585744623	0.132172878433202	8.43063048256649	N-cyclohexylaniline	5.885	176.12812	--	--	--	--	--	-	-	-	-
M365T182_NEG	99042397.6053464	278400627.157122	30424696.2511791	78313669.2845393	75475155.9382483	51709462.1991828	3536168104.59299	4473828433.28801	569904253.112204	2402399392.44247	42570154.9018143	1114352686.73191	102227668.072603	2023203837.51157	4.30678405672042	0.0228387171307511	0.178632486375829	8.37212177798611	15-cyclohexylpentanorprostaglandin f2.alpha.	3.028	365.23349	--	--	--	--	--	-	-	-	-
M271T382_1_POS	15474866.3258852	2439268.36978298	10925472.0605497	5560526.79453403	11837597.2877651	1764742.39443401	4636546034.78902	3101116532.41011	1692446288.50126	2182090308.75074	5434880.79221791	12997906.1415914	8000412.20549184	1938438658.56416	7.92060503279064	0.0252763453280408	0.187901022020792	8.27627748440161	Estra-1,3,5(10),7-tetraene-3,17.beta.-diol	6.367	271.16519	--	--	--	--	--	-	-	-	-
M595T264_POS	3168861.58051884	16678260.896548	2858660.60914699	4903738.28387768	4864579.15147894	1006231.60397998	5545223378.06461	8267371830.02692	195150421.849808	657344797.484095	239385751.7292	229818535.214691	5580055.35425841	2522382452.39489	8.82029188966164	0.109302921031229	0.368540697342494	8.2547042880082	Stercobilin	4.408	595.34846	Organoheterocyclic compounds	Tetrapyrroles and derivatives	Bilirubins	34217-90-8	HMDB0240259	-	-	-	-
M282T103_2_POS	5299197783.94166	5139101224.37546	5497910659.21849	5791777927.1793	5781642389.51904	5555899224.2594	458104241.982967	2252744390.31041	5290079962.82472	2335287318.04586	1964473457.32736	7527763735.87838	5510921534.74889	3304742184.39495	-0.737755860075331	0.065224131814928	0.291954602689079	8.1758360512072	Sphingosine	1.709	282.27918	Organic nitrogen compounds	Organonitrogen compounds	Amines	123-78-4	HMDB0000252	C00319	ko01100//Metabolic pathways	Global and overview maps	Metabolism
M151T217_NEG	7329765513.12156	8299357380.80008	6908088694.56469	7528634235.4184	8174843215.15983	8476808030.46402	9340451227.14963	7216651497.05591	3624692078.15078	4974046753.57381	4463288133.07528	5232270263.9397	7786249511.5881	5808566658.82419	-0.422746373481813	0.0514696833757578	0.261149105490672	8.04440148157499	Xanthine	3.625	151.02614	Organoheterocyclic compounds	Imidazopyrimidines	Purines and purine derivatives	69-89-6	HMDB0000292	C00385	ko01100//Metabolic pathways;ko01110//Biosynthesis of secondary metabolites;ko01120//Microbial metabolism in diverse environments;ko01060//Biosynthesis of plant secondary metabolites;ko01065//Biosynthesis of alkaloids derived from histidine and purine	Chemical structure transformation maps;Global and overview maps	Metabolism
M254T162_NEG	3155510675.88164	663973886.763786	4006017473.47068	5739876528.98954	2457347067.22879	879489690.783298	1045505675.6895	1359963754.74681	1011565041.03062	1380917417.50762	237878761.99844	552744244.491736	2817035887.18629	931429149.244121	-1.59666000543654	0.0419321756231758	0.236670132414337	7.86272801286224	Ganciclovir	2.701	254.07049	Organoheterocyclic compounds	Imidazopyrimidines	Purines and purine derivatives	82410-32-0	HMDB0015139	-	-	-	-
M316T287_POS	89421412.6059183	1417132280.97557	1465098132.25754	3306069535.1211	2345395280.10287	1688888277.98189	391898936.598969	155374407.219916	235402223.167523	187317801.997777	298894279.532115	159922616.339576	1718667486.50748	238135044.142646	-2.85143860167998	0.0070373599864181	0.102753105106037	7.77248701238547	Flusilazole	4.781	316.1003	Benzenoids	Benzene and substituted derivatives	Halobenzenes	85509-19-9	HMDB0039815	-	-	-	-
M279T40_2_NEG	4917966944.83198	6603399922.79097	8809683982.34478	5799446952.98745	3465117819.89707	3618610083.31918	7498866379.0341	7268378529.30105	11709856930.9595	7953564637.93115	5414657923.02459	6493710346.96006	5535704284.36191	7723172457.86841	0.480426710308187	0.0987093064630807	0.351872525110874	7.76195252509071	Linoleic acid	0.665	279.23304	Lipids and lipid-like molecules	Fatty Acyls	Lineolic acids and derivatives	-	HMDB0247706	C01595	ko01100//Metabolic pathways;ko01060//Biosynthesis of plant secondary metabolites	Chemical structure transformation maps;Global and overview maps	Metabolism
M104T303_1_POS	28376105466.1125	11257165600.2805	15472744051.7329	8947962918.00226	16727090682.4379	20138667108.5489	19801991527.8244	16227604228.4884	22055840275.0374	11797964247.6043	22279894724.2842	21279077497.3689	16819955971.1858	18907062083.4346	0.168751275151533	0.540079446543488	0.752655161798654	7.67347903119481	Choline	5.045	104.10707	Organic acids and derivatives	Organic sulfuric acids and derivatives	Sulfuric acid esters	-	HMDB0250194	C00114	ko01100//Metabolic pathways	Global and overview maps	Metabolism
M141T36_NEG	1390968294.29791	838594453.50828	832871758.815274	1759332296.91885	1197585943.53077	1194217976.63169	42525873.1668057	137069231.955527	127783818.440629	53549157.6016337	7243895.44995659	8069270.17550525	1202261787.2838	62706874.4650095	-4.2609836483185	1.37828040163383e-05	0.00633824694343466	7.64322235245761	2-mercaptoethanesulfonic acid	0.602	140.96863	Organic acids and derivatives	Organic sulfonic acids and derivatives	Organosulfonic acids and derivatives	3375-50-6	HMDB0003745	C03576	ko01100//Metabolic pathways;ko01120//Microbial metabolism in diverse environments	Global and overview maps	Metabolism
M653T241_POS	1069265.72418026	11470939.7544781	2735756.46768761	4072196.96078731	5711972.37534831	1444436.12872132	1762824057.42269	4372930822.42585	360455294.363845	1332661131.69778	688657539.677845	840446512.758843	4417427.90186715	1559662559.72448	8.46381162538243	0.0264205830102058	0.191348417290287	7.41928887664539	1',4-sophorolactone 6',6-diacetate	4.020	653.35499	--	--	--	--	--	-	-	-	-
M251T309_1_NEG	1693586841.54843	41072098.5847677	659463560.612076	5742771460.54776	2872230423.9705	3414845711.28106	1739978934.34104	1002523584.27601	139219113.976071	21502651.5149385	13108235.7937732	602704333.837327	2403995016.09077	586506142.28986	-2.03521578276291	0.0689395606224561	0.298730683174662	7.37342748469319	Deoxyinosine	5.149	251.07726	Nucleosides, nucleotides, and analogues	Purine nucleosides	Purine 2'-deoxyribonucleosides	890-38-0	HMDB0000071	C05512	ko01100//Metabolic pathways	Global and overview maps	Metabolism
M136T166_3_POS	14576773562.5155	24417888107.4613	15281767367.9987	7888187398.6132	14509508478.4678	19808550915.1017	16260917534.7391	9216630987.77931	9589244777.54744	7476349853.05745	27245002906.2471	5442474795.33514	16080445971.693	12538436809.1176	-0.358949922668576	0.397502736404617	0.652592290599141	7.33980667527524	Adenine	2.759	136.06179	Organoheterocyclic compounds	Imidazopyrimidines	Purines and purine derivatives	73-24-5	HMDB0000034	C00147	ko01100//Metabolic pathways;ko01110//Biosynthesis of secondary metabolites	Global and overview maps	Metabolism
M166T162_1_NEG	9191546168.84879	941609956.42505	6146461265.64514	1075351667.17418	1084598896.61378	577634029.594673	823221815.080069	339906123.316296	348894447.343855	685000455.905967	534971521.369464	3205873138.58208	3169533664.05027	989644583.599622	-1.67928819067206	0.188613830505611	0.471903442946893	7.19394193933627	Guanidinoethyl sulfonate	2.696	166.01803	Organic acids and derivatives	Organic sulfonic acids and derivatives	Organosulfonic acids and derivatives	543-18-0	HMDB0003584	-	-	-	-
M244T253_2_POS	1223651674.28985	439688614.367714	352286722.189934	594209566.919516	1112843957.52179	820505863.168071	4471785789.71806	880247681.630993	946523689.08487	2378649023.97107	242168739.361925	6628292796.23736	757197733.076146	2591277953.33405	1.77492177747645	0.104560125128276	0.360722167530388	7.06432262313716	N-acetyl-d-galactosamine	4.222	244.07913	Organic oxygen compounds	Organooxygen compounds	Carbohydrates and carbohydrate conjugates	14131-60-3	HMDB0000853	C01132	ko01100//Metabolic pathways	Global and overview maps	Metabolism
M373T26_NEG	1452310445.17382	568459403.363755	1594728190.56353	1153332002.37355	2007269850.68014	1000852918.59026	230139949.29371	223161748.69289	283865488.492107	193935512.475968	41989620.0606211	453278404.719071	1296158801.79084	237728453.955728	-2.44685598772073	0.000538983906704585	0.029625435767049	7.02839276209832	13,14-dihydro-16,16-difluoroprostaglandin f2.alpha.	0.440	373.20547	--	--	--	--	--	-	-	-	-
M301T308_2_NEG	574618655.947885	606881188.674027	709480965.588761	696566448.781834	1581650049.00376	897071604.084194	135121574.207365	293299303.749041	4059071104.57508	881104068.066601	3565002112.16041	6235855609.519	844378152.01341	2528242295.37958	1.58217357649404	0.130345819916494	0.399947339269275	6.93578478169236	Enterodiol	5.142	301.16577	Lignans, neolignans and related compounds	Dibenzylbutane lignans	Dibenzylbutanediol lignans	80226-00-2	HMDB0005056	-	-	-	-
M319T216_1_NEG	121058583.982631	95924826.9526748	81482740.0594817	70271435.4373122	77457518.9190122	46601071.4401098	1612624432.98143	2840748438.2679	402335233.694178	1357806916.67825	816043024.280948	648793850.007017	82132696.1318703	1279725315.98495	3.96173371137842	0.00794969917363308	0.109246351917558	6.93222974889578	.beta.-zearalenol	3.592	319.16645	Phenylpropanoids and polyketides	Macrolides and analogues	HASH(0x1d6b238)	71030-11-0	HMDB0041838	-	-	-	-
M241T41_NEG	1540195718.03104	530636474.665423	1340157985.6756	2178984578.43183	665442990.552609	506829585.638645	1928336381.60052	2139937693.15712	926189069.740069	2647098109.10442	6443557709.42716	2159821728.46747	1127041222.16586	2707490115.24946	1.26441578686451	0.0858552093347418	0.328901476399141	6.88052992764521	Pentadecanoic acid	0.677	241.21739	Lipids and lipid-like molecules	Fatty Acyls	Fatty acids and conjugates	1002-84-2	HMDB0000826	-	-	-	-
M485T231_2_NEG	4137527851.63828	2349484060.37614	1341019932.07034	160785482.62632	1323979729.01868	2226447482.12322	64912108.3227693	89107189.4316699	14741313.4102272	29854083.6664614	767050944.156971	2250921740.70098	1923207422.9755	536097896.614846	-1.84294598972468	0.0607059100922359	0.282558035436246	6.55288363122195	Acetoxystachybotrydial acetate	3.847	485.22175	--	--	--	--	--	-	-	-	-
M132T412_POS	115152771.221784	143144467.169407	218207537.266409	253314808.176928	378704737.057474	119893958.272039	1896850264.76126	1617875911.02519	190271259.346941	893951946.627728	1337220044.50687	1237159050.21029	204736379.860674	1195554746.07971	2.54584081001288	0.00253879845725476	0.063096539641634	6.55283041913978	6-aminocaproic acid	6.865	132.11317	Lipids and lipid-like molecules	Fatty Acyls	Fatty acids and conjugates	60-32-2	HMDB0001901	C02378	ko01100//Metabolic pathways;ko01120//Microbial metabolism in diverse environments	Global and overview maps	Metabolism
M379T217_2_POS	4848056974.50145	4054255504.04443	4261993453.08819	1939542053.2854	3545404526.35663	3566928738.36445	4694501519.00691	2436302030.10318	1941539753.92328	1539168441.18017	1875184555.49338	1479129908.68315	3702696874.94009	2327637701.39834	-0.669709927515468	0.0565438479620264	0.27326983618417	6.53848720536658	2-arachidonoylglycerol	3.625	379.29541	Lipids and lipid-like molecules	Endocannabinoids	HASH(0x6ab0b10)	53847-30-6	HMDB0004666	-	-	-	-
M165T346_NEG	139038603.228163	15049360.5291938	31894603.4752815	66813496.3999643	73172285.7902923	16308239.9205986	236036522.261644	644331736.012611	11386791.3502966	4712475894.73297	298039315.24469	2923254510.09286	57046098.2239156	1470920794.94918	4.68844753926283	0.10069761773674	0.354659438662199	6.38057653384468	D-arabinonic acid	5.775	165.04055	Organic oxygen compounds	Organooxygen compounds	Carbohydrates and carbohydrate conjugates	488-30-2	HMDB0000539	C00878	ko01100//Metabolic pathways	Global and overview maps	Metabolism
M125T141_NEG	10517907721.232	587816745.72836	2623281374.09136	756853662.812206	902743573.19984	1048006627.17241	274138419.578445	427165865.434373	142951594.563021	393410703.050103	3900719028.58876	165143940.596659	2739434950.70603	883921591.96856	-1.63188803999149	0.29960510545452	0.578454240973133	6.33451207746773	Isethionate	2.351	124.99141	Organic acids and derivatives	Organic sulfonic acids and derivatives	Organosulfonic acids and derivatives	107-36-8	HMDB0003903	C05123	ko01100//Metabolic pathways	Global and overview maps	Metabolism
M115T412_POS	93623217.3243536	137383988.787394	206176102.5431	241943944.859518	352249350.639888	116622537.045686	1713665026.40469	1472487495.26135	177518436.95847	811609235.314945	1218270418.40997	1120352681.1716	191333190.19999	1085650548.92017	2.50440073864851	0.00257133047182736	0.0634472169566796	6.22291091361766	N-.alpha.-acetyl-l-ornithine	6.872	115.08682	--	--	--	--	--	C00437	ko01100//Metabolic pathways;ko01110//Biosynthesis of secondary metabolites	Global and overview maps	Metabolism
M144T389_POS	1844300797.43585	1989344248.7488	3217587077.71989	2000344820.51841	2481641141.90624	2012966272.91151	2666977289.66537	1367735857.40543	714745727.203238	1555146519.98158	235891263.856242	566463866.802435	2257697393.20678	1184493420.81905	-0.93058194453081	0.0276599674748108	0.194889243686931	6.21772839341022	N-methyl-l-glutamic acid	6.488	144.0478	Organic acids and derivatives	Carboxylic acids and derivatives	Amino acids, peptides, and analogues	35989-16-3	HMDB0062660	C01046	ko01100//Metabolic pathways;ko01120//Microbial metabolism in diverse environments	Global and overview maps	Metabolism
M413T130_POS	474570365.390303	493182664.799491	876385540.787099	1410881926.20543	942918010.750381	801351354.904505	180051067.922767	90408694.2673348	37572643.8408296	76823606.3678475	45791378.9411148	31724160.3976708	833214977.139535	77061925.2895941	-3.43459863685371	0.000342375385656309	0.0230532759675248	6.00194252094475	Palmitoyl 3-carbacyclic phosphatidic acid	2.173	413.26641	--	--	--	--	--	-	-	-	-
M162T346_2_POS	4248264527.09405	1023962565.99368	1218623610.84178	984355642.762062	1886107283.83116	1318192459.888	3700730837.97105	2547506165.90422	2720649323.61528	3619984235.28922	1302902085.88568	4362893585.4383	1779917681.73512	3042444372.35063	0.773420364673304	0.0914874970460288	0.338974361555456	5.99928909105443	L-carnitine	5.771	162.11249	Organic nitrogen compounds	Organonitrogen compounds	Quaternary ammonium salts	541-15-1	HMDB0000062	-	-	-	-
M471T169_NEG	2206573668.14352	248399461.519764	2538157984.79368	1421585534.23832	1279406622.40614	657641912.551379	197346788.687047	842415326.533647	370114761.454993	369682520.558145	80163048.0861146	486685302.584055	1391960863.94213	391067957.984	-1.83162740995472	0.0231113726487262	0.17960952779308	5.98578342804946	3-ketofusidic acid	2.818	471.31202	--	--	--	--	--	-	-	-	-
M321T216_POS	58524589.0009107	40436318.2558408	46763039.2765376	67261679.2274332	55753075.1293472	30732329.3688732	982726340.848176	1930232028.85447	323608454.550845	948024673.345385	595727868.926333	570349028.364993	49911838.3764905	891778065.815034	4.15923076758382	0.00453455475814876	0.0827344212974762	5.93662720637828	Bioresmethrin	3.604	321.18084	--	--	--	--	--	-	-	-	-
M343T216_POS	164884490.705983	79792079.736741	48249052.613042	45055467.7962889	76269856.1907639	35421513.7428721	1038889816.9929	1895928146.73503	563340044.225571	1363947435.42114	355897493.489705	360035468.853223	74945410.1309485	929673067.619595	3.63281143049743	0.00715850244641904	0.10346720578035	5.90472634629633	Pyroglu-Gly-Arg	3.596	343.16275	--	--	--	--	--	-	-	-	-
M405T195_2_NEG	3127764294.75055	241776339.177693	1137861831.24472	1157543298.1214	2792236782.11067	1051514850.74588	739588218.813088	592416747.028054	301596034.004526	676209740.860038	310341887.849984	593514023.511405	1584782899.35849	535611108.677849	-1.56502743012632	0.0476087829063509	0.253085511734647	5.85010266767275	3-dehydrocholic acid	3.246	405.26485	Lipids and lipid-like molecules	Steroids and steroid derivatives	Bile acids, alcohols and derivatives	-	HMDB0304121	-	-	-	-
M267T174_2_NEG	391789252.931304	254599425.083783	680718475.104671	1134001002.03546	1198417313.79043	412659447.666665	2665096104.65147	2636431211.85031	778570780.121252	1703972721.99348	315198230.311339	2037048885.20945	678697486.102052	1689386322.35622	1.31565870131111	0.0398974510174681	0.232361786047106	5.80546396544961	Inosine	2.892	267.07362	Nucleosides, nucleotides, and analogues	Purine nucleosides	HASH(0x93a41a0)	58-63-9	HMDB0000195	C00294	ko01100//Metabolic pathways	Global and overview maps	Metabolism
M305T221_NEG	7894183.41565707	6249241.8087844	47381710.080987	2961533.70734775	4221082.79165062	216472485.507068	9019272.18664361	5499910.64789243	8859686.74147638	3523315.11354627	3197152648.77533	4641644931.79663	47530039.5519158	1310949960.87692	4.78562920636301	0.166370507380049	0.445722980781052	5.71446196074432	(-)-epigallocatechin	3.689	305.07011	--	--	--	--	--	C12136	ko01110//Biosynthesis of secondary metabolites	Global and overview maps	Metabolism
M331T160_NEG	1406015116.11219	1068411186.43287	1285447449.10946	1042621724.49897	1804894818.70711	1854838204.97071	928624513.873229	650894703.564254	233514535.361825	584502180.74073	464871690.343985	1070044618.84248	1410371416.63855	655408707.121084	-1.10560839725688	0.00265912040399981	0.0644183307248502	5.71204647380727	21-Hydroxypregnenolone	2.671	331.24923	Lipids and lipid-like molecules	Steroids and steroid derivatives	Hydroxysteroids	1164-98-3	HMDB0004026	-	-	-	-
M105T373_POS	373032245.367249	2999920530.49677	2331953142.43716	3399526295.50589	3258320732.87077	2263077231.68194	4729623358.47483	493398785.121268	207846437.765677	260206934.514783	878237580.198501	300653211.916551	2437638363.05996	1144994384.66527	-1.09014358715129	0.161573940873129	0.441061008657338	5.61670268928807	Benzamide	6.209	105.03694	Benzenoids	Benzene and substituted derivatives	Benzoic acids and derivatives	55-21-0	HMDB0004461	C09815	ko01120//Microbial metabolism in diverse environments	Global and overview maps	Metabolism
M321T24_NEG	7469270988.27902	301848829.817527	459382836.409019	229050225.378941	579653866.290822	395257266.652115	204592794.821985	132801700.319886	37610818.0269786	174443936.883505	126095593.290263	86677699.0877341	1572410668.80457	127037090.405059	-3.62965637728406	0.248938354352851	0.535061349985841	5.57262988774991	Deoxythymidine 5'-phosphate (dTMP)	0.396	321.04395	--	--	--	--	--	C00364	ko01100//Metabolic pathways	Global and overview maps	Metabolism
M119T124_NEG	872355948.77675	595504385.241105	1447578628.36056	1459416988.70632	1035355974.40554	1398135264.27506	391297786.917075	472836482.207647	412781815.547374	368653364.549914	423496829.358906	702152305.327844	1134724531.62756	461869763.984793	-1.29678409874732	0.00144217491824117	0.0487491584372914	5.48227647777828	Purine	2.062	119.05018	Organoheterocyclic compounds	Imidazopyrimidines	Purines and purine derivatives	120-73-0	HMDB0001366	-	-	-	-
M209T90_NEG	1477947472.6088	1930839722.73537	1453146560.28394	1375127143.89697	1210758286.44989	1797289310.48922	1582298907.0675	1006150957.01471	513680648.949232	458755317.63001	689229431.243877	729518531.566696	1540851416.07736	829938965.578671	-0.892650601386236	0.00563218185134767	0.0921590413288393	5.43276103815007	D-glucarate	1.504	209.01261	Organic oxygen compounds	Organooxygen compounds	Carbohydrates and carbohydrate conjugates	87-73-0	HMDB0000663	C00818	ko01100//Metabolic pathways	Global and overview maps	Metabolism
M225T185_1_NEG	978449673.41029	22384189.2517473	1641594924.13513	13596358.0949778	1364333292.61313	1464642099.59398	42180425.9021122	77083466.1311682	24776738.2505098	20653731.9810442	15860203.8530321	429501894.008322	914166756.183209	101676076.687698	-3.16847708792314	0.0234672841968451	0.181118085961632	5.39028535456529	Porphobilinogen	3.086	225.11278	Organic nitrogen compounds	Organonitrogen compounds	Amines	487-90-1	HMDB0000245	C00931	ko01100//Metabolic pathways;ko01110//Biosynthesis of secondary metabolites;ko01120//Microbial metabolism in diverse environments	Global and overview maps	Metabolism
M260T22_NEG	3652790586.3166	172352703.161753	436418754.37919	2142736500.91472	262637093.264631	142046837.492234	51890476.2646171	29346045.7762351	142929820.45668	35915747.4539332	167127035.868844	91534192.7180979	1134830412.58819	86457219.7564012	-3.71434646555462	0.10727802711475	0.365241221674722	5.38960570130285	6-bromoquinolin-3-ol	0.359	259.95501	--	--	--	--	--	-	-	-	-
M403T34_1_POS	2258151.73979542	10969411.5544641	8364396.93487623	10369322.2997632	7806637.68766501	6719657.32869206	1441611540.60725	1430470541.25769	6027085.47390115	1232252428.44738	94744053.184244	459940500.916963	7747929.590876	777507691.647905	6.64890229368905	0.0181832217415339	0.161491052994396	5.38261721593557	Gamabufotalin	0.560	403.23767	Lipids and lipid-like molecules	Steroids and steroid derivatives	Steroid lactones	-	HMDB0252604	-	-	-	-
M153T84_NEG	1072331334.24097	614671182.124344	490820661.968808	2107746069.89362	1938896169.2584	948615489.034843	335505893.68861	361566356.024467	208217667.992417	240124637.355024	738385901.270937	586235545.218895	1195513484.42016	411672666.925058	-1.53806083359319	0.0219629033134244	0.175479919045866	5.3097999277387	4-mercaptobenzoic acid	1.396	152.98639	Benzenoids	Benzene and substituted derivatives	Benzoic acids and derivatives	-	HMDB0246485	-	-	-	-
M299T62_NEG	1089967065.78307	935234146.777866	1481744615.88302	2833916870.09829	1293961089.79516	1399688312.89472	1758470808.97865	1549960811.09737	1655942835.71023	2443338197.83777	4205369620.83407	3161574582.40109	1505752016.87202	2462442809.47653	0.709606026863465	0.090520639189127	0.337245733769334	5.29507894364218	13-hydroxy-9z,11e-octadecadienoic acid	1.035	299.2593	--	--	--	--	--	-	-	-	-
M517T155_NEG	1894557154.14611	1513747440.25816	815492061.642545	1548438228.06206	1173849486.57933	1494437092.9324	338661891.873503	512820117.185893	238031205.06985	902267729.358568	1611813692.17922	308971061.52099	1406753577.2701	652094282.864671	-1.1092171557684	0.0166138927280645	0.155426888783882	5.29221116685262	2-heptyl-4-hydroxyquinoline n-oxide	2.582	517.31758	--	--	--	--	--	-	-	-	-
M381T214_2_POS	1441272085.74265	1155555608.03528	1262175301.06395	461996401.918405	1235331671.47501	1179534261.19247	748266802.896104	536415547.002932	464964125.997229	341141038.304461	476420677.211787	398954894.782802	1122644221.57129	494360514.365886	-1.18326537226955	0.00185733578399785	0.0546186181435895	5.26155985971551	Calcitriol	3.560	381.31138	Lipids and lipid-like molecules	Steroids and steroid derivatives	Vitamin D and derivatives	-	HMDB0242363	C01673	ko01100//Metabolic pathways	Global and overview maps	Metabolism
M160T227_POS	311934650.648139	2760972539.15932	1071291611.14803	393239144.349746	190174039.444852	2855005275.84852	282963586.92979	174580702.809359	255758289.285063	713611169.243089	504861824.480719	189751383.205537	1263769543.4331	353587825.99226	-1.83759289391578	0.105603116220744	0.362541252639245	5.1945559772884	Ethcathinone	3.781	160.13315	--	--	--	--	--	-	-	-	-
M383T212_2_POS	845827518.168134	540143339.782005	800211048.352296	182457751.642581	842029837.803892	800096666.957533	95995507.345776	149034893.56548	58867227.3119255	22616472.6163701	253396517.793946	20884555.9237813	668461027.11774	100132529.09288	-2.73893272538993	0.000543636560453926	0.029625435767049	5.14916746956612	Pinanethromboxane a2	3.538	383.32698	--	--	--	--	--	-	-	-	-
M101T376_1_POS	1584228266.94384	984871662.959798	917084626.089684	523946934.436599	759873822.420912	979262055.444221	406699685.868668	454140490.71213	391518337.154036	277460239.75255	353238651.475943	264916025.793849	958211228.049176	357995571.792863	-1.42040197640282	0.00222915015605438	0.0591108875369118	5.1171306392797	N-nitrosopyrrolidine	6.268	101.05977	Organoheterocyclic compounds	Pyrrolidines	HASH(0x27cde40)	930-55-2	HMDB0031642	-	-	-	-
M120T254_POS	3203261521.53074	2157092800.78964	1198710198.89293	2707881869.72046	2822278567.50118	2763631049.9191	966718096.48487	1592554.8416398	1186597154.47005	1884105700.52416	1444002134.34486	3532959808.76567	2475476001.39234	1502662574.90521	-0.72018487677436	0.113368933224212	0.374725610236427	5.09244921018405	2-amino-1-phenylethanol	4.232	120.08086	Organic nitrogen compounds	Organonitrogen compounds	Amines	7568-93-6	HMDB0001065	-	-	-	-
M121T226_1_POS	2348455450.50212	698496803.275321	714390969.687043	1335970683.75958	850041813.961817	671482779.966805	1977758635.71094	2446074501.67754	392127610.703317	1777997265.07084	2938452938.92401	2262134710.19909	1103139750.19211	1965757610.38096	0.833469870823014	0.0814168305991737	0.320960838825088	5.07080824168912	N-methyltyramine	3.770	121.0649	Benzenoids	Benzene and substituted derivatives	Phenethylamines	370-98-9	HMDB0003633	C02442	ko01100//Metabolic pathways	Global and overview maps	Metabolism
M234T98_NEG	1022867446.31261	673365245.252323	901629035.058374	345669616.056218	775380863.782859	793359345.50249	427013088.844499	345971727.997025	126056231.210558	125269056.983023	125829097.351926	166006829.514067	752045258.660812	219357671.983516	-1.7775343218475	0.000642923714070372	0.0325624071426002	4.96803918936617	Pamidronic acid	1.634	234.00797	Organic acids and derivatives	Organic phosphonic acids and derivatives	Bisphosphonates	40391-99-9	HMDB0014427	-	-	-	-
M118T376_POS	3045840061.29944	1153802652.12703	1099806573.44466	552964563.123113	874829401.779363	1246014258.31925	546063971.444795	500682016.469701	862724991.456146	569634043.548662	346852701.712102	501574257.36396	1328876251.68214	554588663.665894	-1.26071673176237	0.0597153962631181	0.279936108184424	4.90966288829127	5-aminovaleric acid	6.267	118.08639	Organic acids and derivatives	Carboxylic acids and derivatives	Amino acids, peptides, and analogues	660-88-8	HMDB0003355	C00431	ko01100//Metabolic pathways;ko01120//Microbial metabolism in diverse environments	Global and overview maps	Metabolism
M154T155_POS	534856874.853389	708476403.715548	1162427246.42641	1051035134.04796	774403848.365049	795418427.100522	77546915.1760721	30101364.5288646	22960967.3419122	51084423.5269703	712685593.142264	637014876.259528	837769655.75148	255232356.662602	-1.71474239434759	0.00508213113783475	0.0880053026862613	4.9082044043795	N-acetylhistamine	2.581	154.0974	Organic acids and derivatives	Carboxylic acids and derivatives	Carboxylic acid derivatives	673-49-4	HMDB0013253	-	-	-	-
M190T47_NEG	925688084.203723	393362258.297782	590677695.641097	335232204.608622	583661293.381133	325863615.571596	19150975.6089125	44292150.3392076	31780230.6277349	9206434.13346331	14473835.8038333	6314184.07661483	525747525.283992	20869635.0982944	-4.65489287357075	0.000301915948433271	0.0215725368899156	4.90576314229173	Nitrilotriacetic acid	0.786	190.01807	Organic acids and derivatives	Carboxylic acids and derivatives	Amino acids, peptides, and analogues	-	HMDB0303313	-	-	-	-
M493T133_NEG	556449625.694508	469193709.543485	1170806964.7329	2505400235.78562	1485730769.1881	987143260.983044	599569561.853767	361869687.140655	426535059.107046	458067761.211555	217735874.218288	725298530.151461	1195787427.65461	464846078.947129	-1.36313595635215	0.0416765658619472	0.236296429298014	4.90562661734506	(2s,3r,5r,10r,13r,14s,17s)-2,3,14-trihydroxy-10,13-dimethyl-17-[(2r,3r,5r)-2,3,6-trihydroxy-5,6-dimethylheptan-2-yl]-2,3,4,5,9,11,12,15,16,17-decahydro-1h-cyclopenta[a]phenanthren-6-one	2.224	493.29402	--	--	--	--	--	-	-	-	-
M259T254_2_NEG	3145382402.84355	1273469642.45521	270328259.453424	19971570.4821915	176575148.525395	1024262881.24843	189560930.370464	170737785.526406	86708849.5205801	53672535.4200662	82662311.4992825	132342235.232733	984998317.501367	119280774.594922	-3.04575972881852	0.100381101304183	0.354194729135563	4.88634894094563	D-mannose 6-phosphate	4.239	259.01302	Organic oxygen compounds	Organooxygen compounds	Carbohydrates and carbohydrate conjugates	-	HMDB0304312	C00275	ko01100//Metabolic pathways;ko01110//Biosynthesis of secondary metabolites	Global and overview maps	Metabolism
M123T48_NEG	6625015255.02479	667525396.712686	3207158356.5433	476816533.552354	1606953412.43517	659458924.48454	2666561852.19936	779966770.29669	632199324.970051	781428692.709669	676077842.861207	706051989.941319	2207154646.45881	1040381078.82972	-1.08507565033365	0.283739661142922	0.565274101289267	4.88610932171182	Orcinol	0.806	122.97579	--	--	--	--	--	-	-	-	-
M363T214_2_POS	872392561.520308	675464293.378911	900102124.597899	264949838.427833	769374248.889966	837380617.193132	308588217.261785	272997906.57109	184474684.989181	133157823.890965	275665953.349242	148989307.468724	719943947.334675	220645648.921831	-1.70615328903927	0.000601737435199935	0.0312693963908732	4.81566610689409	1,24-dihydroxyvitamin d3	3.567	363.30068	--	--	--	--	--	-	-	-	-
M315T111_2_NEG	326874896.3132	217380865.526075	782495275.426829	1778837754.40335	1146059757.73606	789993072.49401	163630582.92691	193012981.676907	160018710.9607	182518990.710404	205996873.187281	305205121.035284	840273603.649921	201730543.416248	-2.05842962941599	0.0213434679546102	0.173295159959672	4.80109604124345	Methyl hexadecanoate	1.853	315.25427	Lipids and lipid-like molecules	Fatty Acyls	Fatty acid esters	112-39-0	HMDB0061859	-	-	-	-
M158T48_1_POS	180955952.154809	35351370.9762667	105582869.197667	75478230.508021	93477384.5389804	31262175.26528	1494759126.5556	1004963564.23859	72003924.2513274	764350545.778439	529425748.81632	306555820.271639	87017997.1068373	695343121.651986	2.99833934506725	0.0158926682583525	0.15269762777093	4.76602646002502	Carisoprodol	0.806	158.1176	Organic acids and derivatives	Carboxylic acids and derivatives	Amino acids, peptides, and analogues	78-44-4	HMDB0014539	-	-	-	-
M487T211_2_NEG	2149951408.9482	58075992.8646206	1304323138.77415	399439091.268728	669426843.632856	875196379.236399	255080539.349546	203190932.640974	238514234.506666	127685203.930857	31718651.5637927	460563552.247398	909402142.454159	219458852.373206	-2.05096793715633	0.0488762364900262	0.255767232088244	4.7584133310754	Polygalic acid	3.512	487.30695	--	--	--	--	--	-	-	-	-
M255T40_2_NEG	824085110.943802	737285221.680868	1723758901.59824	2485741152.87385	1653958904.32314	1595916018.61468	905102276.972803	2049324837.68068	2025262875.76484	2938554177.51869	3093355654.20325	2776018533.95018	1503457551.67243	2297936392.68174	0.612054728746172	0.0916771351030843	0.339349395381574	4.7299315774595	Palmitic acid	0.673	255.23307	Lipids and lipid-like molecules	Fatty Acyls	Fatty acids and conjugates	-	HMDB0303203	C00249	ko01100//Metabolic pathways;ko01060//Biosynthesis of plant secondary metabolites	Chemical structure transformation maps;Global and overview maps	Metabolism
M131T136_1_NEG	52289267821.0935	29765276317.3609	45197421617.9357	55180769918.7848	36019592080.7081	50453574670.2129	64787531028.5608	65467360576.3571	19556087322.7661	53666194814.8639	20064127343.0824	43442648421.7709	44817650404.3493	44497324917.9002	-0.0103484095595511	0.973506029995668	0.98983459915089	4.72531153701279	2-hydroxyisocaproic acid	2.263	131.07136	Lipids and lipid-like molecules	Fatty Acyls	Fatty acids and conjugates	498-36-2	HMDB0000665	-	-	-	-
M240T367_POS	683885727.440649	566112062.202384	573863692.306504	611633757.995942	690978912.321174	517710982.122545	50007062.8012994	91194261.8010443	37699064.4129326	36713063.4771735	221707269.597911	472188033.219851	607364189.064866	151584792.551702	-2.00243682274358	0.000127431878231004	0.0139783474953208	4.72028309666927	Captopril	6.124	240.08662	Organic acids and derivatives	Carboxylic acids and derivatives	Amino acids, peptides, and analogues	62571-86-2	HMDB0015328	-	-	-	-
M428T33_POS	9401281.23981656	83105520.3672624	587540439.467146	9612351.67519793	29046928.8229123	250392905.884778	255376623.366808	713668352.813264	825961773.245632	913430214.35833	439625887.882528	1026499138.84784	161516571.242852	695760331.7524	2.10690823730697	0.00558162696291951	0.091927459362214	4.68249678861567	Stearoylcarnitine	0.549	428.38879	Lipids and lipid-like molecules	Fatty Acyls	Fatty acid esters	25597-09-5	HMDB0000848	-	-	-	-
M243T176_2_NEG	600314871.988433	616533865.483575	521376349.86023	510386324.950605	478053591.597467	480960959.938679	2958448964.79119	1330214295.99144	228178547.237332	1251267010.18954	1021094779.51046	864818466.47778	534604327.303165	1275670344.03296	1.25471213864175	0.0753245034535365	0.309267670116945	4.66713118636577	Ile-Leu	2.941	243.17149	Organic acids and derivatives	Carboxylic acids and derivatives	Amino acids, peptides, and analogues	-	HMDB0028911	-	-	-	-
M381T248_NEG	157778866.457606	119610846.388729	41086315.7389688	33304101.1243036	104642968.079047	51964836.4998827	1215371548.60176	2497426907.65639	238783678.397644	579367010.821169	55453943.2800188	300419979.818807	84731322.3814228	814470511.429298	3.26489517559542	0.0807101981595584	0.319291120276479	4.63409599264294	1,2-dimyristoyl-sn-glycero-3-phosphate	4.133	381.22845	--	--	--	--	--	-	-	-	-
M183T136_NEG	1419889179.78422	249592885.626068	705790673.874178	710832183.039605	853091012.572231	703207643.332998	453920312.841606	287978327.292745	97764487.3535939	306526385.688614	97756990.3525837	183646755.783283	773733929.704883	237932209.885404	-1.70128695146982	0.00850999593795598	0.11329511936032	4.61632648033903	2,4-dinitrophenol	2.262	182.99689	Benzenoids	Phenols	Nitrophenols	-	HMDB0245462	-	-	-	-
M145T338_POS	225332722.866331	180116315.638441	768820538.779224	242790611.220767	263796903.75557	162779126.06955	165066898.489774	573761358.122337	289412368.653162	1332185322.93497	1423832331.14385	2237149988.45136	307272703.054981	1003568044.63258	1.70754692448566	0.0677096785920001	0.296632303016908	4.58461591690368	Valproic acid	5.633	145.13365	Lipids and lipid-like molecules	Fatty Acyls	Fatty acids and conjugates	99-66-1	HMDB0001877	-	-	-	-
M283T40_2_NEG	154373691.292948	80446744.9551365	184810951.629773	675634069.11749	235113170.91735	106409574.723505	217804204.150643	444319173.111152	624993889.903916	1180357172.82441	1283328828.96678	1076536185.73441	239464700.439367	804556575.781885	1.74838087014757	0.0177810553446309	0.159938213238717	4.57585772657514	Octadecanoic acid	0.670	283.26439	Lipids and lipid-like molecules	Fatty Acyls	Fatty acids and conjugates	-	HMDB0303352	C01530	ko01100//Metabolic pathways;ko01060//Biosynthesis of plant secondary metabolites	Chemical structure transformation maps;Global and overview maps	Metabolism
M245T178_1_POS	919634394.565651	1270593167.73019	681980672.085012	703269490.728262	637113249.654987	766385044.645651	3449299911.0202	1471273337.70839	316670901.73039	1465030789.82816	1757824231.16052	1126672700.29953	829829336.568292	1597795311.95786	0.945196035274771	0.106727306005104	0.364467643430251	4.55433768279642	Leucylleucine	2.966	245.18595	Organic acids and derivatives	Carboxylic acids and derivatives	Amino acids, peptides, and analogues	-	HMDB0254039	-	-	-	-
M237T35_NEG	841039124.052628	609546568.41235	367907644.939134	675182914.901361	881286513.618028	564469640.125644	204379361.632145	470491369.690428	160717326.150451	101276167.420969	111943309.661226	185689904.46158	656572067.674857	205749573.169466	-1.67406393736762	0.000789482800311505	0.0361537144733866	4.55357663014524	7-hydroxyflavone	0.580	237.08034	--	--	--	--	--	-	-	-	-
M225T87_2_NEG	3329642564.24031	3433192013.06889	2943293966.77199	2709549824.86296	3101707906.14447	3190788979.85487	7003275469.17304	6224907418.8385	2807491434.32331	2819157574.52049	1987980051.66292	4000534473.26289	3118029209.15725	4140557736.96352	0.409190670156748	0.250337673552765	0.536302385939797	4.54380430174219	L-carnosine	1.456	225.00754	Organic acids and derivatives	Peptidomimetics	Hybrid peptides	305-84-0	HMDB0000033	C00386	ko01100//Metabolic pathways	Global and overview maps	Metabolism
M300T45_1_POS	809952915.861419	637205752.405894	1088209575.0583	921161426.794271	664075931.805142	572125966.806489	15825843.1601927	392591502.745354	325770074.668239	438075972.898327	410122696.651687	380703640.819275	782121928.121919	327181621.823846	-1.25730181989731	0.00127003654899747	0.0451931151329352	4.52614200376011	Palmitoyl ethanolamide	0.751	300.28984	Organic acids and derivatives	Carboximidic acids and derivatives	Carboximidic acids	544-31-0	HMDB0002100	-	-	-	-
M320T311_POS	27836687.3656449	32204167.5194262	26559656.8627547	42537024.408931	35317166.0571825	20566376.515791	642859602.447193	1085842410.49373	212741750.712989	467040383.414271	332045847.699924	345681154.497189	30836846.454955	514368524.877549	4.06007522429645	0.00377260717218387	0.0762066648781142	4.5232588828532	Chloroquine	5.178	320.19679	Organoheterocyclic compounds	Quinolines and derivatives	Aminoquinolines and derivatives	54-05-7	HMDB0014746	-	-	-	-
M167T51_NEG	981101071.38456	556471588.410356	1155324230.41985	2553437881.29532	117574988.56868	1022616007.51742	467968197.053735	409753505.08961	65982001.0809367	748059719.751688	339039373.609843	246827336.564094	1064420961.26603	379605022.191651	-1.48749784171768	0.078033561015253	0.31416898699772	4.51111349880815	Uric acid	0.850	167.00204	Organoheterocyclic compounds	Imidazopyrimidines	Purines and purine derivatives	69-93-2	HMDB0000289	C00366	ko01100//Metabolic pathways;ko01120//Microbial metabolism in diverse environments	Global and overview maps	Metabolism
M190T207_1_NEG	1675123864.14282	39305082.6846137	1824113880.4213	800578878.535269	1565139925.41326	1865665664.22455	1416198054.87955	336928535.819406	830496844.938331	254900122.875633	785118878.677297	89900844.0343498	1294987882.5703	618923880.204094	-1.06510470617312	0.0882633376760211	0.332764921415097	4.48960645634634	5-hydroxyindoleacetate	3.457	190.05102	Organoheterocyclic compounds	Indoles and derivatives	Indolyl carboxylic acids and derivatives	54-16-0	HMDB0000763	C05635	ko01100//Metabolic pathways	Global and overview maps	Metabolism
M166T188_POS	1462161013.28612	562501415.387285	1312614346.74366	978537624.267828	755681829.246469	1295301367.62551	659599286.266377	703893898.297775	355477644.357696	483754689.908644	606372351.267429	561161703.731397	1061132932.75948	561709928.971553	-0.91770819047435	0.00870824244261379	0.114975760985684	4.45170107728074	6-methoxybenzoxazolin-2(3h)-one	3.131	166.07231	Organoheterocyclic compounds	Benzoxazoles	Benzoxazolones	532-91-2	HMDB0036582	C08579	ko01100//Metabolic pathways;ko01110//Biosynthesis of secondary metabolites	Global and overview maps	Metabolism
M367T210_POS	583828594.163005	391097916.890207	537957391.976261	254469120.173068	638003013.162461	490151905.540783	113166168.0834	126474593.603337	57669979.6947062	31590970.6720212	186678032.514903	26500712.5199661	482584656.984298	90346742.8480556	-2.41723755251759	9.33630274368489e-05	0.0124172826491009	4.39698227906598	Batyl alcohol	3.506	367.33213	Lipids and lipid-like molecules	Glycerolipids	Monoradylglycerols	-	HMDB0248884	-	-	-	-
M353T31_1_NEG	356867080.117452	206302995.348386	211118111.805123	81772400.6447905	184002778.705032	148789790.048366	1763402911.2745	946278791.641914	451760901.480126	511989211.052535	284489269.748348	574511030.856226	198142192.778192	755405352.675608	1.93071488332197	0.0318737800396173	0.20845203859405	4.36412153232842	Undulatoside a	0.517	353.03378	--	--	--	--	--	-	-	-	-
M235T84_2_POS	1540704733.15526	2238989331.81873	2252802992.78124	1530951987.97762	1927161844.00686	2038645383.14742	4182635072.23411	3107556289.12459	1447059832.34943	2561715372.78617	1641363295.83489	2872824678.5383	1921542712.14786	2635525756.81125	0.455825746440452	0.129453299978848	0.398620873891883	4.35121678975095	2-(2',3',4'-trihydroxybutyl)quinoxaline	1.393	235.10773	--	--	--	--	--	-	-	-	-
M485T275_NEG	1025600949.32852	222472221.298535	692103067.371491	281771652.530114	398885973.178027	363535571.024469	36119154.1853752	65747704.8875627	95446995.1664202	29068290.0572397	6108084.14383624	53984469.7481198	497394905.788526	47745783.0314256	-3.38094650864071	0.00495527681521507	0.0867286429430411	4.32756855384252	Kendomycin	4.587	485.29133	--	--	--	--	--	-	-	-	-
M137T42_NEG	452070734.242623	487527770.918561	583424913.449569	340625962.141481	354041204.532137	438382695.163175	125050754.411719	112817169.085939	79575457.3055674	49686581.1419513	85034914.8702728	80958217.7930186	442678880.074591	88853849.1014113	-2.31675436552172	3.19441679746073e-06	0.00455938213292563	4.30664619229241	Phosphomycin	0.702	136.99115	Organic acids and derivatives	Organic phosphonic acids and derivatives	Organic phosphonic acids	-	HMDB0242559	C06454	ko01100//Metabolic pathways;ko01110//Biosynthesis of secondary metabolites	Global and overview maps	Metabolism
M106T216_2_POS	149835872.707975	719762404.109127	702507160.585431	896698694.927458	827536875.281709	767849817.513776	734861813.404943	68520705.2158242	65868403.0232849	40415353.5952125	230510429.870241	67784729.2405125	677365137.520913	201326905.725003	-1.75039374667728	0.0119901681635747	0.133055703379842	4.29908883306592	3-methylthiopropylamine	3.593	106.06862	--	--	--	--	--	-	-	-	-
M250T40_POS	326987221.14727	297288792.331521	536135865.708163	1213577256.47258	905657607.978433	478477685.972695	348092569.096737	189118536.977706	53618206.5106583	110280358.713862	174029707.335232	38190893.5022307	626354071.601777	152221712.022738	-2.04080427744532	0.0118357852186392	0.132613607360579	4.27563101679651	Lys-Cys	0.671	250.11228	Organic acids and derivatives	Carboxylic acids and derivatives	Amino acids, peptides, and analogues	106325-92-2	HMDB0028948	-	-	-	-
M105T182_3_POS	206293861.796143	7486365146.96136	7150132414.55895	6604386995.02586	4256748602.30197	2533411181.35663	17317421753.2332	6018362560.47737	3363864036.00164	3465360950.46165	7778646019.18025	298524595.496681	4706223033.66682	6373696652.47513	0.437560664353197	0.550714854101024	0.759717857267169	4.24590778202567	4-methylbenzyl alcohol	3.033	105.06993	Benzenoids	Benzene and substituted derivatives	Benzyl alcohols	589-18-4	HMDB0041609	C06757	ko01100//Metabolic pathways;ko01120//Microbial metabolism in diverse environments	Global and overview maps	Metabolism
M236T276_1_POS	1120172016.37756	1129327808.31269	1295194582.17391	1079300786.77413	1087507865.03748	905664309.393163	2024167234.65812	339422559.834187	156123424.010021	158736112.981324	182416388.972208	94955059.5752978	1102861228.01149	492636796.67186	-1.16265497275377	0.0792211753766088	0.316813947256322	4.21501787967316	D,l-n,n-didesmethyl-o-desmethylvenlafaxine	4.595	236.18554	--	--	--	--	--	-	-	-	-
M441T153_NEG	408179934.251912	333229572.223752	255927967.348327	564139181.02235	548566240.418196	497445531.487974	55489029.7633102	39397647.8856365	31654275.2902605	205744923.900491	110496206.947596	23593002.9521984	434581404.458752	77729181.1232488	-2.48309822093046	0.000108708260495483	0.0130493262068903	4.19695671445274	7-keto-3.alpha.,12-.alpha.-dihydroxycholanic acid	2.558	441.24171	--	--	--	--	--	-	-	-	-
M527T162_NEG	540377757.329824	398104236.820935	848089537.482206	1440919107.1868	874935141.745727	386947922.488441	2655675917.70885	4557524132.97935	382555113.340046	726353010.232775	30821846.5718055	1271094942.33072	748228950.508989	1604004160.52726	1.10012619101095	0.261020239697993	0.54670380913123	4.15485431613757	2-cis-4-trans-abscisic acid	2.706	527.2689	--	--	--	--	--	C06082	ko01100//Metabolic pathways;ko01110//Biosynthesis of secondary metabolites;ko01060//Biosynthesis of plant secondary metabolites;ko01070//Biosynthesis of plant hormones;ko01062//Biosynthesis of terpenoids and steroids	Chemical structure transformation maps;Global and overview maps	Metabolism
M337T26_1_NEG	1137138781.78512	1795509529.56529	1295610891.27159	1083062761.18645	1257964009.94818	1321378300.16335	3039478320.01589	2361343604.19713	1839759572.44799	1047255453.42143	1157617696.75426	2110061562.84475	1315110712.32	1925919368.28024	0.550363046081498	0.0889334048420688	0.333979777903486	4.1542256341706	5'-phosphoribosyl-5-amino-4-imidazolecarboxamide (aicar)	0.429	337.03889	--	--	--	--	--	C04677	ko01100//Metabolic pathways;ko01110//Biosynthesis of secondary metabolites;ko01060//Biosynthesis of plant secondary metabolites;ko01065//Biosynthesis of alkaloids derived from histidine and purine	Chemical structure transformation maps;Global and overview maps	Metabolism
M519T343_POS	515425697.22994	648870535.118415	449214762.283292	354873704.203508	221846754.558731	456610625.315156	105094195.903473	101795493.313478	81261705.8028347	110104364.261445	87402018.3092854	63345347.346887	441140346.451507	91500520.8229005	-2.26938585416963	0.000155091169064359	0.0154270774540355	4.14711596801057	Gomisin c	5.720	519.17997	Phenylpropanoids and polyketides	Tannins	Hydrolyzable tannins	-	HMDB0258170	-	-	-	-
M197T21_NEG	649342212.616812	266347398.15467	361587511.281228	237821718.094657	486602004.429091	473559734.551707	147178113.074208	57554118.8115642	50268777.9365515	41651314.933727	3667956.44109474	12006581.1447667	412543429.854694	52054477.0569854	-2.9864518487276	0.000294729214003359	0.0212854706005759	4.14604129142755	Syringic acid	0.357	197.02779	Benzenoids	Benzene and substituted derivatives	Benzoic acids and derivatives	-	HMDB0254615	C10833	ko01120//Microbial metabolism in diverse environments	Global and overview maps	Metabolism
M163T63_NEG	910854871.982484	932229901.740743	1045626274.80565	852005480.788218	806295737.28429	813442070.466114	838324551.623356	687450725.893128	368865561.014412	283247585.52481	395820659.888057	450832880.370186	893409056.177917	504090327.385658	-0.825638607004006	0.00207073074679323	0.0570349982555762	4.13765314820076	Fustin	1.058	163.00718	--	--	--	--	--	-	-	-	-
M181T181_2_NEG	363102423.650038	97279726.214291	359276408.920989	1353334506.5359	358089881.514533	490923794.231933	27674088.4227226	20284820.6707268	29913138.9550272	14513449.6206241	55976821.9081581	17808015.7816935	503667790.177947	27695055.8931587	-4.18477211762208	0.023312411002231	0.180588377289259	4.12125639659503	Hydroxyphenyllactic acid	3.023	181.05075	Phenylpropanoids and polyketides	Phenylpropanoic acids	HASH(0x8f1b538)	306-23-0	HMDB0000755	-	-	-	-
M74T264_POS	689607492.157072	473114759.368241	519712447.579928	398372341.601885	523298719.418669	359008188.91006	269969502.359856	133507921.350821	208058671.853663	99551595.9003387	85860631.9446472	109206756.647258	493852324.839309	151025846.676097	-1.70928422699554	0.000111715366172291	0.0130493262068903	4.10083451339858	N-butylamine	4.407	74.09653	Organic nitrogen compounds	Organonitrogen compounds	Amines	109-73-9	HMDB0031321	-	-	-	-
M379T207_NEG	513231397.248271	583870864.904274	302419473.130793	161509089.699803	287527609.982443	259044706.359608	2594499257.58265	2039585569.65161	382937062.825885	707512568.173323	124744739.179834	280172225.480454	351267190.220865	1021575237.14896	1.54015472543452	0.148606397955333	0.425408576181991	4.08614876064092	L-hydroxyarginine	3.445	379.2128	--	--	--	--	--	-	-	-	-
M519T27_NEG	116330581.10105	88805694.0583691	81327045.2978756	145883211.368184	101826756.305699	43074149.6683942	897690974.28339	629824885.836067	526403959.448178	448282537.411017	56384168.5984224	441388549.752792	96207906.2999287	499995845.888311	2.37768874493352	0.00512853300240218	0.0882804635998279	4.08446212954857	3-hydroxystanozolol glucuronide	0.450	519.27887	--	--	--	--	--	-	-	-	-
M146T369_2_POS	1834522835.98939	336127538.904342	205464525.18178	194038088.739679	287221783.992558	327765847.92989	2377326483.27283	633234452.214787	228917250.041979	522580280.29036	1400304475.25801	1848947633.88116	530856770.12294	1168551762.49319	1.13832707486243	0.171490502392336	0.452633290227047	4.06723267971533	Acetylcholine	6.148	146.11749	Organic nitrogen compounds	Organonitrogen compounds	Quaternary ammonium salts	51-84-3	HMDB0000895	-	-	-	-
M361T219_POS	31070719.3530957	13363719.9352945	11457003.8934066	38165429.6144828	31767216.7594828	11355314.0509819	452993795.758583	1166314557.24513	214647335.581319	702268617.486126	83837075.5613308	180809562.866516	22863233.9344574	466811824.083167	4.35173971627277	0.0240348619500008	0.183287141966711	4.02371013746136	Ritonavir	3.652	361.17343	Organic acids and derivatives	Carboxylic acids and derivatives	Amino acids, peptides, and analogues	155213-67-5	HMDB0014646	-	-	-	-
M250T535_POS	488586717.495158	1545235854.30142	833232938.727284	660023543.908615	688268026.541622	946743233.089545	843044579.615097	748391178.601531	56922601.6580319	259309041.740795	393548983.976542	69512536.2042685	860348385.677274	395121486.966044	-1.12262467353612	0.0458174301146865	0.248057508421525	4.02344825496342	Maprotiline	8.909	250.15536	Benzenoids	Anthracenes	HASH(0x1f1a640)	10262-69-8	HMDB0015069	-	-	-	-
M161T133_NEG	968133355.755188	104880334.064342	942182879.917321	249280642.912942	352790391.200565	322696364.533971	164738121.084315	48014816.5255194	17492884.5532979	87925634.2028288	28269015.8308283	18616590.9347636	489993994.730721	60842843.8552588	-3.00960457519429	0.0186564899625948	0.163106169650203	3.97758934086839	D-psicose	2.220	161.04563	Organic oxygen compounds	Organooxygen compounds	Carbohydrates and carbohydrate conjugates	-	HMDB0250793	-	-	-	-
M471T202_NEG	1688894004.79231	66134598.3631922	385768825.977149	70087239.944019	560147782.523822	1793296398.58176	21484095.6766689	26739179.4588432	7423173.25555869	7952458.12243732	466697715.083295	604899886.084611	760721475.030375	189199417.946902	-2.00746068226848	0.122258105101189	0.388282192720048	3.94059652969179	1-o-octyl-2-o-(n-methylcarbamoyl)-sn-glyceryl-3-phosphorylcholine	3.373	471.24263	--	--	--	--	--	-	-	-	-
M348T369_POS	569778091.422021	185582575.373896	346467827.933169	182021459.775245	470773780.636511	269650155.912885	10138438.5888546	3307438.04749915	4279227.24092361	17303097.4756198	8645298.3112205	2845281.5256975	337378981.842288	7753130.19830253	-5.44344739636222	0.000443447667118133	0.0265930022874905	3.93880476969714	Benalaxyl	6.148	348.17669	Organic acids and derivatives	Carboxylic acids and derivatives	Amino acids, peptides, and analogues	-	HMDB0248940	-	-	-	-
M181T321_POS	27886660.2496057	45887857.4212968	27782898.2303231	34337924.5116503	97594803.9493347	38755344.1189145	354002901.762497	891169561.281599	134306636.211013	448305285.402779	313065400.56528	359439526.825165	45374248.0801875	416714885.341389	3.19911499423321	0.00522424333580509	0.089227286369828	3.92267610471515	Theobromine	5.348	181.0971	Organoheterocyclic compounds	Imidazopyrimidines	Purines and purine derivatives	83-67-0	HMDB0002825	C07480	ko01100//Metabolic pathways;ko01110//Biosynthesis of secondary metabolites;ko01120//Microbial metabolism in diverse environments;ko01060//Biosynthesis of plant secondary metabolites;ko01065//Biosynthesis of alkaloids derived from histidine and purine	Chemical structure transformation maps;Global and overview maps	Metabolism
M160T112_NEG	653246110.770316	409354881.240668	674783561.204678	749099043.044727	956243133.46765	707873953.507609	450755127.525318	392732496.045635	366681630.002243	171779745.000139	525738842.079818	71194234.006416	691766780.539275	329813679.109928	-1.06863449927218	0.00494151162207133	0.0866592007294468	3.88261306259654	Hippuric acid	1.873	160.04051	Benzenoids	Benzene and substituted derivatives	Benzoic acids and derivatives	495-69-2	HMDB0000714	C01586	ko01100//Metabolic pathways	Global and overview maps	Metabolism
M166T254_2_POS	3433847207.95467	2344290431.60118	1317976013.65586	2904419440.2179	3018342233.426	3012680070.75662	1042706176.2841	2153688538.87099	1311585127.33855	2021360956.67054	1578013920.78337	3803845097.04782	2671925899.60204	1985199969.49923	-0.428595660589618	0.203893822133112	0.488959334591465	3.86960686973264	Phenylalanine	4.232	166.08626	Organic acids and derivatives	Carboxylic acids and derivatives	Amino acids, peptides, and analogues	-	HMDB0250791	-	-	-	-
M196T29_1_NEG	865581117.730521	666499771.07687	201651497.037304	616456196.638183	129064837.050064	622124978.555823	114473135.766935	116655654.092398	335725897.194559	100418815.606778	10206703.2290519	101280214.403249	516896399.681461	129793403.382162	-1.99365809188012	0.0116179500415587	0.131755105874426	3.86583873031281	Seleno-l-methionine	0.476	196.00851	Organic acids and derivatives	Carboxylic acids and derivatives	Amino acids, peptides, and analogues	3211-76-5	HMDB0003966	C05335	ko01100//Metabolic pathways	Global and overview maps	Metabolism
M194T373_POS	742012223.734701	788072023.886439	811960788.34391	743709725.260103	773349668.513009	680389347.644993	1103525712.73188	293855758.22225	174111105.349144	192511446.796361	184752119.730251	106317832.250312	756582296.230526	342512329.180033	-1.14334109750093	0.0236457300878525	0.181763390760832	3.84892010856428	Isoproterenol	6.211	194.1386	Benzenoids	Phenols	Benzenediols	7683-59-2	HMDB0015197	-	-	-	-
M293T205_NEG	192711994.223048	667549390.529544	119142554.492298	262650343.405289	271937956.048769	952143291.081101	124063563.064418	6681941.49089194	795278.789483956	2549773.35387617	681493.447885946	3286390.95038556	411022588.296675	23009740.1828236	-4.15890108291673	0.0164278449283492	0.154534482438736	3.84831988888081	10-formyl-7,8-dihydrofolic acid	3.415	293.08792	Organoheterocyclic compounds	Pteridines and derivatives	Pterins and derivatives	-	HMDB0247218	C03479	ko01100//Metabolic pathways	Global and overview maps	Metabolism
M290T379_POS	65450778.8810495	16367917.3743056	22306364.0614932	17071600.2383542	36018990.4313791	11447080.9068922	363399145.488191	720163227.95514	459264747.872891	887033503.120004	15713012.5043175	81266261.0537232	28110455.315579	421139982.999044	3.90512112447817	0.0189536195593197	0.164278825261635	3.84538265358383	Benzoylecgonine	6.324	290.13456	Benzenoids	Benzene and substituted derivatives	Benzoic acids and derivatives	-	HMDB0242697	-	-	-	-
M303T39_NEG	2384042875.45466	1053687675.66226	1770699438.35592	688884937.048181	1400937007.70856	1930033489.29962	694046696.459828	820321405.079184	559495056.745773	880477470.544507	1741209563.11339	1347769057.12948	1538047570.5882	1007219874.84536	-0.610721469142816	0.118690750623706	0.383148067744508	3.8393013634961	Arachidonic acid (peroxide free)	0.657	303.23311	--	--	--	--	--	C00219	ko01100//Metabolic pathways;ko07034//Eicosanoids	Global and overview maps;Structure-based classification	Drug Development;Metabolism
M415T193_1_POS	326986954.696581	217064050.238026	246877303.479253	351558182.144969	370267781.874607	187799549.841071	2248876.83534794	5599872.10812721	2694379.48881132	3693222.54016945	1670706.00113143	1132501.90988155	283425637.045751	2839926.48057815	-6.64097286976551	4.02411617038015e-06	0.00455938213292563	3.82442807946008	Flecainide	3.212	415.16874	Benzenoids	Benzene and substituted derivatives	Benzoic acids and derivatives	54143-55-4	HMDB0015326	-	-	-	-
M610T278_POS	431168.386461407	5461365.93812081	1297611.39420545	1849030.44604772	1336507.74857081	655722.45071997	576838089.049943	1301077780.31608	112257381.978396	343500556.587236	199499972.637963	110781183.048333	1838567.72735436	440659160.602992	7.90493706443125	0.0404134152273828	0.233816726959334	3.82142563297082	Acetyl-l-carnitine	4.629	610.36005	Lipids and lipid-like molecules	Fatty Acyls	Fatty acid esters	-	HMDB0240773	-	-	-	-
M112T423_2_POS	154398992.671677	273759875.770374	1246998417.39173	303522213.194907	322595235.775051	1331555340.86101	265248195.392536	46440002.0829228	110474982.721396	73273295.6767695	234553057.381579	79198668.9538602	605471679.277458	134864700.368177	-2.16654669480692	0.0591098700003667	0.278751231776347	3.81267185706587	Histamine	7.056	112.08719	Organic nitrogen compounds	Organonitrogen compounds	Amines	51-45-6	HMDB0000870	C00388	ko01100//Metabolic pathways;ko01110//Biosynthesis of secondary metabolites;ko01065//Biosynthesis of alkaloids derived from histidine and purine;ko07227//Histamine H2/H3 receptor agonists/antagonists	Chemical structure transformation maps;Global and overview maps;Target-based classification: G protein-coupled receptors	Drug Development;Metabolism
M112T197_3_POS	4725756556.64993	6594545872.67854	3722492121.23411	5661840010.63164	5705413737.96479	5137207667.91769	8779802991.52893	2904684200.56544	2990364177.27268	1266592987.13861	5804856305.17798	3950604155.83818	5257875994.51278	4282817469.58697	-0.295919924833988	0.418862516776965	0.667083858252927	3.812272631949	Cytosine	3.286	112.05057	Organoheterocyclic compounds	Diazines	Pyrimidines and pyrimidine derivatives	71-30-7	HMDB0000630	C00380	ko01100//Metabolic pathways	Global and overview maps	Metabolism
M473T69_NEG	52984483.5815986	66073746.3359419	55209823.6734428	83064181.0662964	66773331.2688129	25458482.4284104	883995471.653619	1050132496.14841	84765862.9498988	552087613.527421	12797912.4160762	282785173.679381	58260674.7257505	477760755.062468	3.03569403589171	0.0366584107330385	0.223555665612333	3.79136765922964	Amastatin	1.155	473.2583	Organic acids and derivatives	Peptidomimetics	Hybrid peptides	-	HMDB0248277	-	-	-	-
M176T369_POS	557377615.664679	460725075.796021	659451265.204216	868809984.216138	828645585.478739	691321805.695195	425625639.6307	463065227.101927	252575483.160768	329235961.194966	502958744.88458	91873920.1758368	677721888.675831	344222496.024796	-0.977351982421782	0.0039007533729325	0.0773578588705792	3.74959439772921	7-amino-4-methylcoumarin	6.146	176.09174	Phenylpropanoids and polyketides	Coumarins and derivatives	HASH(0x1064618)	-	HMDB0247230	-	-	-	-
M231T191_2_POS	976845964.617339	1482839894.92101	813087980.196368	1080586768.3834	931863576.834466	1082213312.8264	3195186915.93255	1610595202.74496	460697427.834116	1532738303.61643	1692228729.69255	1312333206.07495	1061239582.96316	1633963297.64926	0.622625185318778	0.156654346579576	0.434960280612536	3.72723518363829	Dl-Leu-dl-Val	3.175	231.17028	--	--	--	--	--	-	-	-	-
M192T39_POS	4567850.2308637	136715415.539569	235205750.891206	196598460.715611	86645352.9396295	37698903.9903086	3766528260.01023	516199572.229286	43545927.1493234	244926149.364414	338825196.867472	6395735.77663336	116238622.384531	819403473.566226	2.81748449870008	0.265076172609649	0.550049112896665	3.68625831391407	N-ethyl-n-methylcathinone	0.646	192.1375	--	--	--	--	--	-	-	-	-
M242T37_NEG	584556690.138841	181563488.569464	878091832.994365	85107909.4847045	393104584.106125	743296069.582326	282436127.225985	82456395.0532976	22873762.9312937	2943527.28690154	12471015.1635209	217477291.708951	477620095.812638	103443019.894992	-2.20702724048554	0.0210202754478445	0.171837756972368	3.67862648997048	Isogentisin	0.621	242.01642	Organoheterocyclic compounds	Benzopyrans	1-benzopyrans	491-64-5	HMDB0030871	-	-	-	-
M376T216_POS	373187053.290842	411837705.213454	220923040.907213	202584851.834897	356918932.477229	196421348.731766	37238822.8178122	21024225.9084946	45221376.6944671	25820594.9351493	17511422.2220121	25196065.3547864	293645488.742567	28668751.3221203	-3.35652450001833	5.83579620854126e-05	0.00993852715549384	3.63985748799903	N-arachidonoyl-l-alanine	3.604	376.28455	--	--	--	--	--	-	-	-	-
M124T284_NEG	3509132845.11873	416355404.734075	1244769473.41228	254368648.947343	546444574.05814	326553898.721559	558517794.910373	353380261.213872	357414518.367681	422972445.031319	114814499.364968	748859458.383231	1049604140.83202	425993162.878574	-1.300943135982	0.258441214038308	0.544400318045568	3.62007373421974	Taurine	4.733	124.00713	Organic acids and derivatives	Organic sulfonic acids and derivatives	Organosulfonic acids and derivatives	107-35-7	HMDB0000251	C00245	ko01100//Metabolic pathways	Global and overview maps	Metabolism
M304T151_POS	250094227.728841	342910032.040076	233371090.752843	287865111.801875	354845597.632401	182712924.039481	15248807.1795063	22984924.8870835	34400410.7532638	27879813.4922192	24911403.9059315	30719745.1498414	275299830.665919	26024184.2279743	-3.40307887691449	3.55030571523718e-06	0.00455938213292563	3.61664667358671	Fenpropimorph	2.519	304.26354	Benzenoids	Benzene and substituted derivatives	Phenylpropanes	76492-90-5	HMDB0037270	-	-	-	-
M259T283_NEG	1787079688.23018	799889097.738266	205916901.049624	47012915.4257417	100252250.34441	674152435.693122	82791910.1547914	258239254.885898	31704412.9777104	53619190.021274	246485804.707208	68574506.1605612	602383881.413557	123569179.817907	-2.28536421061513	0.108644075539755	0.367333467587599	3.59622159637802	D-glucose 6-phosphate	4.721	259.01304	Organic oxygen compounds	Organooxygen compounds	Carbohydrates and carbohydrate conjugates	56-73-5	HMDB0001401	C00092	ko01100//Metabolic pathways;ko01110//Biosynthesis of secondary metabolites;ko01062//Biosynthesis of terpenoids and steroids	Chemical structure transformation maps;Global and overview maps	Metabolism
M498T140_NEG	2148227787.49912	60679658.1980359	454076704.622203	436328055.242943	541171820.549208	319071678.742935	272466936.489358	290593829.336625	154892500.583184	214630914.733327	18994587.7252739	59645277.2938617	659925950.809074	168537341.026938	-1.96923588172169	0.142523497432966	0.417424646466158	3.56026102519938	Taurochenodeoxycholate	2.338	498.29004	Lipids and lipid-like molecules	Steroids and steroid derivatives	Bile acids, alcohols and derivatives	-	HMDB0242411	C05465	ko00121//Secondary bile acid biosynthesis	Lipid metabolism	Metabolism
M329T40_NEG	682004142.624513	643933021.6274	460461074.015046	630055177.972255	724006921.319165	382711207.449242	997427596.890889	577654753.225711	1225721235.11841	1099831545.35235	929756626.483939	694239532.35939	587195257.50127	920771881.571782	0.649003461022042	0.0152208061918029	0.149788344010614	3.55267614076643	Halofenozide	0.660	329.10331	Benzenoids	Benzene and substituted derivatives	Benzoic acids and derivatives	-	HMDB0253040	-	-	-	-
M170T41_POS	22390052.1728071	37619532.202424	24412801.7588643	25420982.3911026	28530313.8332813	19228499.6844373	514320685.745582	820046352.809649	99828739.7260957	303449155.831676	228318613.288443	170632666.455581	26267030.3404861	356099368.976171	3.76095487048695	0.0130643224737211	0.139092366430015	3.55190447685574	Diphenylamine	0.688	170.11765	Benzenoids	Benzene and substituted derivatives	Aniline and substituted anilines	122-39-4	HMDB0032562	-	-	-	-
M401T229_2_POS	422434465.702587	366294193.692517	394811196.213439	152519351.129138	411919813.125625	334752170.648125	136858801.225386	113524915.946756	57389397.7377848	56827601.6314305	133000299.335204	20594369.2047444	347121865.085239	86365897.513551	-2.00690857631401	0.000189211959139613	0.0168892908772926	3.55082740556372	7.alpha.-hydroxy-4-cholesten-3-one	3.813	401.3375	Lipids and lipid-like molecules	Steroids and steroid derivatives	Cholestane steroids	3862-25-7	HMDB0001993	C05455	ko01100//Metabolic pathways	Global and overview maps	Metabolism
M129T75_NEG	200216784.84038	82823810.920038	153872909.9843	18828272.0491059	75919300.7908912	30658548.3257357	257315422.551508	401549466.49446	30746906.1928565	1294991506.44457	359529873.944564	553455580.418341	93719937.8184085	482931459.34105	2.36539054515884	0.0553291165149716	0.270368034840724	3.5467726574587	D-gluconate	1.243	129.01928	Organic acids and derivatives	Hydroxy acids and derivatives	Medium-chain hydroxy acids and derivatives	-	HMDB0303730	C00257	ko01100//Metabolic pathways;ko01110//Biosynthesis of secondary metabolites;ko01120//Microbial metabolism in diverse environments	Global and overview maps	Metabolism
M229T189_NEG	1294776640.02123	1348988646.94562	868406463.209494	1003515678.41571	1120576900.58727	1088748371.46221	4010685784.35322	1874932432.55296	413675862.056365	1515707588.97395	1355987675.14802	1271649204.71896	1120835450.10692	1740439757.96725	0.634877387185799	0.24389510231101	0.529879170199546	3.54185000478706	Val-Ile	3.156	229.15581	Organic acids and derivatives	Carboxylic acids and derivatives	Amino acids, peptides, and analogues	20556-14-3	HMDB0029130	-	-	-	-
M349T212_NEG	102562645.900858	45452444.9160923	123944381.162211	29776468.6501991	94893275.1869557	69800258.3098751	877154872.522327	473124053.457651	102342352.331721	581296317.316753	304342680.258152	159334207.690085	77738245.6876985	416265747.262782	2.42080839414327	0.0175652944770473	0.159591724956781	3.53983194722407	11-dehydrothromboxane b2	3.537	349.20208	Lipids and lipid-like molecules	Fatty Acyls	Eicosanoids	-	HMDB0244347	C05964	ko01100//Metabolic pathways	Global and overview maps	Metabolism
M149T148_NEG	350717067.756921	239729329.437911	807269892.158536	1645557514.94885	979521521.9188	909377987.636709	952437398.916738	443543990.186826	220886183.840259	187330894.979501	206652838.43663	250783935.953083	822028885.642954	376939207.052173	-1.12485722664583	0.092107108275433	0.340237807084804	3.53677058684357	Tartaric acid	2.468	149.02774	Organic acids and derivatives	Hydroxy acids and derivatives	Beta hydroxy acids and derivatives	-	HMDB0303005	C00898	ko01100//Metabolic pathways	Global and overview maps	Metabolism
M485T91_NEG	452555179.735714	385613340.50906	464075905.32118	902304394.873499	534106741.984571	456728551.29093	82112346.4606751	108379885.94043	161410845.50265	154305930.427831	543181928.012125	220893975.449514	532564018.952492	211714151.965538	-1.33083725153192	0.0109782632726248	0.128459068415653	3.52947688184756	Quillaic acid	1.519	485.32756	--	--	--	--	--	-	-	-	-
M381T377_POS	803948995.173124	551661647.377804	533983206.202191	332250376.892565	654242530.410368	459833641.831595	307965165.994359	277827468.31412	128830739.395281	340418500.79246	316789413.946626	231556880.927484	555986732.981274	267231361.561722	-1.05696112900627	0.00276511786816118	0.0655672168102544	3.52666681225521	Sulfasalazine	6.283	381.07927	Organoheterocyclic compounds	Azobenzenes	HASH(0x1f4e770)	599-79-1	HMDB0014933	-	-	-	-
M168T130_2_POS	243513178.481552	313346110.137283	623070584.236229	884217674.876189	569171361.132639	297789492.702039	38073082.449857	26934266.0672883	24041383.2213454	39987015.3373566	502195780.413465	229007052.455712	488518066.927655	143373096.657504	-1.76863758461883	0.022706184435949	0.178632486375829	3.51634897209489	Pirimicarb-desamido	2.173	168.11312	--	--	--	--	--	-	-	-	-
M524T187_1_POS	3286075530.11942	376061238.924363	324465588.316839	375751736.813521	1577228391.75425	1058025828.11107	267352848.666037	460193220.671717	1131501122.7845	333549151.785059	110770450.680565	1245380761.64629	1166268052.33991	591457926.039028	-0.97955196257741	0.285101901069974	0.566660329521782	3.49303091143077	1-stearoyl-2-hydroxy-sn-glycero-3-phosphocholine	3.121	524.37116	Lipids and lipid-like molecules	Glycerophospholipids	Glycerophosphocholines	-	HMDB0258493	-	-	-	-
M403T40_POS	150267162.238364	654851026.995092	458371131.12815	1023755922.65868	396593494.460818	351696742.192116	124214109.345714	311545066.143674	172659430.661235	71421478.2679527	111963356.754596	238116557.33374	505922579.945537	171653333.084485	-1.55941875868444	0.0263485917139744	0.191275035875742	3.48227279791753	Lys-Lys-Lys	0.667	403.29585	--	--	--	--	--	-	-	-	-
M389T28_NEG	474097167.592269	96807298.8316399	406259426.773628	226654773.34187	433183945.079504	357977155.68286	56150660.6213055	49801981.5275118	94986666.6213959	82693459.8724707	10702524.2376353	94348345.2547664	332496627.883628	64780606.3558476	-2.35970583201123	0.00122658515512123	0.044075734350093	3.47544751276695	Prostaglandin f2.alpha.	0.458	389.20055	Lipids and lipid-like molecules	Fatty Acyls	Eicosanoids	-	HMDB0010199	C00639	ko01100//Metabolic pathways	Global and overview maps	Metabolism
M225T256_POS	14028446.7824775	62888931.3744432	230174959.978944	13475466.0689498	54460084.1523968	11987414.2720748	130745866.334236	527241083.859909	47831726.117296	963866559.459616	594088720.873749	221143977.538681	64502550.4382144	414152989.030581	2.68273568981988	0.0370547870431705	0.224584842600732	3.45036815085265	2-amino-1-methyl-6-phenylimidazo[4,5-b]pyridine (phip)	4.263	225.1232	--	--	--	--	--	-	-	-	-
M387T210_POS	287915114.344855	213594026.584814	288465829.593486	238675386.133677	403642271.954667	265014242.170913	51125221.5006797	68068353.7668327	52690402.5510061	38060121.437581	86239225.3098316	37458330.2290975	282884478.463735	55606942.4658381	-2.34687610173644	1.02757501844986e-05	0.00631520609723105	3.41936692484643	Lathosterol	3.495	387.35841	Lipids and lipid-like molecules	Steroids and steroid derivatives	Cholestane steroids	80-99-9	HMDB0001170	C01189	ko01100//Metabolic pathways;ko01110//Biosynthesis of secondary metabolites	Global and overview maps	Metabolism
M196T358_POS	58851104.8832954	50980802.1976093	66349161.5115065	47287486.0633642	58961256.2910533	45445267.9294993	549876238.156864	691933570.920439	549569703.111603	392698699.851967	22549255.8542536	38662682.1646325	54645846.479388	374215025.00996	2.77568373617852	0.019809650341166	0.167676769396902	3.41609693559677	1-deoxy-1-(methylamino)-d-galactitol	5.959	196.09681	--	--	--	--	--	-	-	-	-
M309T130_POS	199813667.044584	136007868.397906	341120461.588354	500869322.676021	315459971.140946	186552911.083852	75453180.9910337	30455632.8011465	8079147.65775066	22126487.2525287	9588140.53278698	7265788.95702709	279970700.321944	25494729.6987123	-3.45700490584017	0.00102902581655913	0.040695073996484	3.40210126949842	Sclareol	2.169	309.25778	Lipids and lipid-like molecules	Prenol lipids	Diterpenoids	515-03-7	HMDB0036827	C09183	ko01110//Biosynthesis of secondary metabolites	Global and overview maps	Metabolism
M203T505_2_POS	1265326467.06299	643572019.607528	564305750.733414	367391782.330895	467826457.665382	728400387.855397	543749307.246437	153707378.584993	152433111.552003	334239511.783511	337503196.814535	457155302.474278	672803810.875934	329797968.07596	-1.02860336709876	0.0390555650135107	0.230320513905146	3.37946653655242	Ng,ng-dimethyl-l-arginine	8.420	203.15059	Organic acids and derivatives	Carboxylic acids and derivatives	Amino acids, peptides, and analogues	30315-93-6	HMDB0001539	-	-	-	-
M325T24_NEG	3150067075.58571	2093277709.66338	1631739570.03675	1784373066.88008	1277777175.21606	1382563174.95789	2902742166.65679	2899774306.7787	1670948899.70334	2172015630.18601	2709244544.72376	1947125508.03615	1886632962.05664	2383641842.68079	0.337353699109075	0.188706682810516	0.471996172956519	3.37665577961272	Hydroquinidine	0.403	325.18441	Alkaloids and derivatives	Cinchona alkaloids	HASH(0x13a6aa0)	-	HMDB0242615	-	-	-	-
M202T166_NEG	444832748.862619	275498306.089939	463278728.124309	589475972.612499	332589887.59566	327525553.691324	983809219.963113	1037567991.76241	409307432.89263	743598336.712909	290673685.500478	990927866.058037	405533532.829392	742647422.148263	0.872856228996558	0.0369671638968393	0.224481000439196	3.36776690686884	Indole-3-butyric acid	2.774	202.10835	Organoheterocyclic compounds	Indoles and derivatives	Indoles	133-32-4	HMDB0002096	-	-	-	-
M373T130_POS	209368936.948797	143470058.805802	347907858.817355	487850050.855177	336871447.244449	199804744.505536	110222817.401996	53810496.7428983	8724904.2160193	26941871.6674779	15272381.5778629	17857070.6950913	287545516.196186	38804923.716891	-2.88947871762928	0.000996340786933068	0.0401917291017174	3.36609692939074	.beta.-muricholic acid	2.169	373.2738	Lipids and lipid-like molecules	Steroids and steroid derivatives	Bile acids, alcohols and derivatives	39016-49-4	HMDB0000865	C17726	ko00121//Secondary bile acid biosynthesis	Lipid metabolism	Metabolism
M285T67_NEG	82351395.3650617	80626633.5781503	165980064.061856	308159265.230982	161635778.049321	96700449.165328	348355151.128669	602281461.946411	286005072.012423	631435395.949949	309173856.609084	311491249.204842	149242264.241783	414790364.47523	1.47472622752263	0.00478716287653452	0.0853430111751668	3.34209279915421	Retinol	1.122	285.24364	Lipids and lipid-like molecules	Prenol lipids	Retinoids	2052-63-3	HMDB0006221	C00473	ko01100//Metabolic pathways	Global and overview maps	Metabolism
M164T351_POS	517302938.221238	589633800.734678	637651185.023294	575937179.3313	535437985.044555	488952736.376544	735351550.773594	246824319.014891	165245761.761146	157261116.540397	149665417.363005	136389345.744229	557485970.788602	265122918.532877	-1.07227411059815	0.0136621343075452	0.142309631036683	3.34036594987712	N-phenylmorpholine	5.852	164.12811	--	--	--	--	--	-	-	-	-
M88T88_POS	365843484.562828	321429391.33268	436660772.326671	1222948327.3954	467822958.893643	586588235.657157	1728295614.69728	1292033687.35051	347576949.648235	841378793.713796	1252563980.06556	501681889.825896	566882195.028063	993921819.216879	0.810083418617542	0.123729212174166	0.38996387315992	3.32622325453801	Morpholine	1.459	88.07582	Organoheterocyclic compounds	Oxazinanes	Morpholines	110-91-8	HMDB0031581	-	-	-	-
M536T467_POS	216885295.584517	58021476.0052343	134092156.833142	196983716.978505	35625208.1417538	150444747.660461	199881497.064324	60769345.2537137	238119106.343992	2904629577.55581	443582041.269953	39986289.0668493	132008766.867269	647827976.09244	2.29497702751796	0.284592952557502	0.566067540046632	3.32515387258069	Gamma-carotene	7.784	536.44243	Lipids and lipid-like molecules	Prenol lipids	Tetraterpenoids	472-93-5	HMDB0112262	C05435	ko01100//Metabolic pathways;ko01110//Biosynthesis of secondary metabolites;ko01060//Biosynthesis of plant secondary metabolites	Chemical structure transformation maps;Global and overview maps	Metabolism
M339T62_NEG	702668338.055759	91203933.9605638	325279636.225307	233748776.947196	198075397.730036	204600761.231185	3904524.4885216	30296627.0886602	25060638.5662268	5762826.41158073	5808529.13631498	8224716.78159789	292596140.691674	13176310.4121504	-4.47289238741917	0.00970049595305585	0.121588555783722	3.32432302345831	Dl-3,4-dihydroxyphenyl glycol	1.030	339.1019	--	--	--	--	--	C05576	ko01100//Metabolic pathways	Global and overview maps	Metabolism
M375T86_NEG	276585264.970626	363015028.248499	225620081.147163	561633258.308196	469124286.187066	309520373.382344	69429504.0434465	252067794.205269	170154534.992662	90180923.4773421	87860535.8706447	43049978.5084035	367583048.707316	118790545.182961	-1.62965022425359	0.00212399678065395	0.0579911560051311	3.31545928521913	Lithocholic acid	1.430	375.29054	Lipids and lipid-like molecules	Steroids and steroid derivatives	Bile acids, alcohols and derivatives	434-13-9	HMDB0000761	C03990	ko00121//Secondary bile acid biosynthesis	Lipid metabolism	Metabolism
M111T219_NEG	839837998.312866	493082774.59205	560419225.729355	493745828.317172	754866271.027582	535919532.914565	429187334.436147	215953082.317837	110398111.393448	517175237.877023	434726230.263908	295502377.782411	612978605.148932	333823729.011796	-0.876750211613681	0.00935230314606998	0.11910297873561	3.31308209317634	Orotate	3.657	111.02002	Organoheterocyclic compounds	Diazines	Pyrimidines and pyrimidine derivatives	65-86-1	HMDB0000226	C00295	ko01100//Metabolic pathways	Global and overview maps	Metabolism
M152T162_NEG	2080622522.26049	257932324.936858	1134838101.10314	93516067.2676564	202694892.841756	135419125.875963	134201650.915435	95710742.0626576	61241465.0754364	96435322.1517023	231816963.052163	506825582.629457	650837172.380977	187705287.647809	-1.7938273611002	0.195858382903998	0.479275216832823	3.31209962043474	Dopamine	2.698	152.00217	Benzenoids	Phenols	Benzenediols	62-31-7	HMDB0000073	C03758	ko01100//Metabolic pathways;ko01110//Biosynthesis of secondary metabolites;ko01060//Biosynthesis of plant secondary metabolites;ko01063//Biosynthesis of alkaloids derived from shikimate pathway	Chemical structure transformation maps;Global and overview maps	Metabolism
M359T217_2_POS	269129296.151665	218109958.699766	282379011.54478	148313004.148166	316396304.990218	285166648.561829	48558122.8403657	48983079.6160093	22907851.0092785	14365693.5873212	88680575.6751007	12213942.8258639	253249037.349404	39284877.5923232	-2.6885108148239	1.47478426138205e-05	0.00634759172962721	3.30842250525259	1-stearoyl-rac-glycerol	3.609	359.32672	Lipids and lipid-like molecules	Glycerolipids	Monoradylglycerols	22610-61-3	HMDB0011131	-	-	-	-
M130T270_NEG	2312584455.99843	368670000.198397	327766197.443607	1459714792.82484	1388578314.44198	1275470471.62905	571609807.314316	1605067716.45809	803492224.031126	1471102659.96767	2446877935.8199	3440568313.38054	1188797372.08938	1723119776.16194	0.535520156718795	0.33968729657648	0.608716106932058	3.25929390535037	Isoleucine	4.495	130.08716	Organic acids and derivatives	Carboxylic acids and derivatives	Amino acids, peptides, and analogues	443-79-8	HMDB0033923	-	-	-	-
M214T44_POS	21326383.9754537	24344882.1718055	19086864.4666048	28505190.0263958	15912474.236381	8832555.71530203	266957320.773623	377571193.869062	82182898.860104	188749436.664462	422659709.750906	171684245.731859	19668058.4319905	251634134.275003	3.67740118617016	0.00140533150124577	0.048134736850558	3.22859421876071	Octhilinone	0.737	214.14387	--	--	--	--	--	-	-	-	-
M126T191_POS	489328300.952635	359274495.512483	467427998.721002	254674739.545761	585150083.892897	699506344.341028	173925070.387617	111226375.023541	269034285.279142	75431360.8089878	200723488.644155	446540393.986721	475893660.494301	212813495.688361	-1.16104959303978	0.0108837483471577	0.127854299560446	3.20451539053999	5-methylcytosine	3.187	126.06632	Organoheterocyclic compounds	Diazines	Pyrimidines and pyrimidine derivatives	554-01-8	HMDB0002894	C02376	ko01100//Metabolic pathways	Global and overview maps	Metabolism
M139T275_POS	871262405.781505	1332260509.82808	911679691.099146	1241001159.77869	1347171624.09861	1450364680.58852	1177738773.00169	697924414.114509	1058756573.5357	638988897.052255	858457947.905036	868267442.672339	1192290011.86243	883355674.713588	-0.43266885138612	0.0388073997188309	0.229748700054234	3.2036476635583	Salicylic acid	4.584	139.05014	Benzenoids	Benzene and substituted derivatives	Benzoic acids and derivatives	-	HMDB0302214	C00805	ko01100//Metabolic pathways;ko01110//Biosynthesis of secondary metabolites;ko01120//Microbial metabolism in diverse environments;ko01061//Biosynthesis of phenylpropanoids;ko01070//Biosynthesis of plant hormones;ko00621//Dioxin degradation	Chemical structure transformation maps;Global and overview maps;Xenobiotics biodegradation and metabolism	Metabolism
M449T158_NEG	241662889.35074	214120539.323311	128146858.312174	420091909.4066	448741013.893207	258048507.036019	62933056.8901856	115844847.474418	60228282.1299239	64694221.111779	22216304.4342541	18765118.6636193	285135286.220342	57446971.78403	-2.31134383666271	0.00152508290117281	0.0496313695717512	3.1917407496049	5.alpha.-androstan-3.alpha.,17.beta.-diol-o-3-.beta.-glucuronic acid	2.628	449.24431	--	--	--	--	--	-	-	-	-
M185T157_NEG	868167379.801469	431655789.460175	918116701.868243	232164970.447766	987391944.356766	876545818.320934	710285258.33336	430401473.581933	172789960.008798	377843174.009831	440436661.244136	258319615.058786	719007100.709226	398346023.706141	-0.851983844385317	0.0542844661257026	0.268138714273419	3.1735906644359	4-chlorophenoxyacetic acid	2.617	185.02233	Benzenoids	Benzene and substituted derivatives	Phenoxyacetic acid derivatives	-	HMDB0246399	C07088	ko01120//Microbial metabolism in diverse environments	Global and overview maps	Metabolism
M236T139_NEG	530017920.791448	129497152.11499	374465792.365705	301032914.305802	423587768.52877	224890143.771538	121875100.833084	152102667.730901	48988039.6011211	116309978.148506	40723458.8557998	90252840.0845444	330581948.646375	95042014.2089927	-1.79837063237768	0.00321810169204961	0.0706783079204766	3.17149071152991	Flufenamic acid	2.308	236.05995	Benzenoids	Benzene and substituted derivatives	Benzoic acids and derivatives	-	HMDB0252331	-	-	-	-
M319T221_2_POS	276077973.221647	144091819.470934	145934253.765456	287058368.557225	201609484.816583	143781438.667354	967295412.009304	714304925.009494	426569552.785311	322456031.830663	365072862.59952	183785136.773395	199758889.749866	496580653.501281	1.31376834806197	0.0345155245963442	0.21687169477852	3.17012599481464	Zearalenone	3.682	319.16531	Phenylpropanoids and polyketides	Macrolides and analogues	Zearalenones	17924-92-4	HMDB0031752	-	-	-	-
M243T166_NEG	77451687.2591623	177639527.149898	78081040.489024	83784101.2456235	140680759.482137	86772710.2338798	227817665.55677	742072532.931358	31888950.3254495	1294536469.21631	217953079.988149	152327628.988914	107401637.643287	444432721.167825	2.04894904696058	0.119225343649032	0.383861530575676	3.16937717906228	Uridine	2.759	243.06231	Nucleosides, nucleotides, and analogues	Pyrimidine nucleosides	HASH(0x230e078)	58-96-8	HMDB0000296	C00299	ko01100//Metabolic pathways	Global and overview maps	Metabolism
M295T386_POS	1706356.3203081	1323803.61686035	1897273.48133338	1049690.23267813	1924223.36297752	1285020.08933949	589789716.533712	452162047.250746	317147654.026567	272192293.284551	209824.495927681	3481382.04331759	1531061.18391616	272497152.939137	7.47556540977079	0.0188756577961426	0.164111884371942	3.15276812050773	Cinchonidine	6.433	295.16518	Alkaloids and derivatives	Cinchona alkaloids	HASH(0x2834fa0)	485-71-2	HMDB0030282	C11379	ko01063//Biosynthesis of alkaloids derived from shikimate pathway	Chemical structure transformation maps	Metabolism
M280T272_2_POS	721591824.753754	725227810.793094	872571769.096867	691821797.218335	695713025.733957	578398458.847795	1398117682.80083	234788929.976684	105334631.986003	118888255.306345	123094531.610645	62331929.8825001	714220781.073967	340425993.593835	-1.06902891163866	0.114632565268763	0.376447683475196	3.15154573348296	Tramadol n-oxide	4.534	280.21178	--	--	--	--	--	-	-	-	-
M419T35_POS	1861718.51369435	11574661.7673181	1145405.54772372	999104.716957484	1092008.94320955	12396538.0245888	645827733.768907	447789293.308385	34890721.2519211	380207121.323078	41505985.0406044	122870330.070344	4844906.25224867	278848530.793873	5.84686910934102	0.0231311257855874	0.179612050611871	3.15006682949803	Hc toxin	0.580	419.23292	--	--	--	--	--	-	-	-	-
M141T288_POS	1010714848.67742	621100638.805509	598714141.68742	1298103703.6217	505515056.800686	455844769.308334	889927651.777525	1573278422.92591	599411010.509604	1072614644.68968	2282644378.93554	616307436.16856	748332193.150178	1172363924.1678	0.647669733286433	0.186002773249723	0.469216009964981	3.14728163844072	D-erythro-imidazolylglycerol phosphate	4.793	141.06586	Organic acids and derivatives	Organic phosphoric acids and derivatives	Phosphate esters	36244-87-8	HMDB0012208	C04666	ko01100//Metabolic pathways;ko01110//Biosynthesis of secondary metabolites;ko01065//Biosynthesis of alkaloids derived from histidine and purine	Chemical structure transformation maps;Global and overview maps	Metabolism
M299T31_NEG	258590890.585402	187653115.225148	240053198.363406	175285224.198401	227000027.530806	187119998.504807	26394439.0922694	39789465.6866505	36429629.3221908	15288429.6848422	34125098.0515672	15047470.0590183	212617075.734662	27845755.3160897	-2.93272813608366	1.67243837337131e-07	0.00224658646694968	3.14667200728102	4-hydroxytamoxifen	0.512	299.09598	Phenylpropanoids and polyketides	Stilbenes	HASH(0x1099490)	-	HMDB0248042	-	-	-	-
M385T64_POS	1334484218.58468	1038477710.69223	354706839.034365	20942966.2968885	685273091.019446	498995122.391203	6203790.33434291	62019853.3825536	710919950.26928	624484163.911819	210665147.908715	2164179.4354967	655479991.336469	269409514.207035	-1.28275094202295	0.129118798924888	0.398404232447002	3.14453859154285	Rhynchophylline	1.064	385.21226	--	--	--	--	--	-	-	-	-
M158T48_2_POS	139230225.320569	885800928.392593	1268435225.30525	1301268407.50902	989222598.161533	934237670.151344	9836596112.45704	645764373.122401	43572833.5354765	228864099.193626	406553591.242562	115721728.023519	919699175.806718	1879512122.9291	1.03112426820273	0.562668216443809	0.767927066445486	3.13979356652783	Hyocholic acid	0.800	158.15397	Lipids and lipid-like molecules	Steroids and steroid derivatives	Bile acids, alcohols and derivatives	39016-49-4	HMDB0000865	C17649	ko00121//Secondary bile acid biosynthesis	Lipid metabolism	Metabolism
M513T274_POS	2239729.42098131	5367499.24033379	3003321.01824522	1950337.88304737	3243314.62133092	2293661.32488781	189015215.93529	423632022.529105	133943382.896003	237795110.857563	150239320.57639	152552570.095905	3016310.5848044	214529603.815043	6.15224794629284	0.000775877667310536	0.0357542528472811	3.12107795153598	Proscillaridin a	4.574	513.27084	Lipids and lipid-like molecules	Steroids and steroid derivatives	Steroid lactones	-	HMDB0256851	-	-	-	-
M190T196_2_POS	306794439.076545	970785610.247589	815946643.798555	370832624.196594	396157483.637996	829002769.376422	986431386.367967	237089920.920114	47284787.2613028	143611065.380216	199839495.660666	41755230.2008861	614919928.38895	276001980.965192	-1.1557199408066	0.100423030717856	0.354249624903614	3.12000401350429	Glutethimide	3.273	190.14376	Organoheterocyclic compounds	Piperidines	Phenylpiperidines	77-21-4	HMDB0015505	-	-	-	-
M400T38_NEG	1573914482.25301	198689236.369926	132024429.665896	3083711.00632753	281634194.825805	205874282.775562	599776.682410028	878712.127062918	5625822.93066948	2386877.71954057	137469603.933331	1177114.65941752	399203389.482754	24689651.3420719	-4.01514560155413	0.148321457257452	0.424996928967008	3.10825461011642	(2r,3s,4as,7r,8r,8as)-2,3,4'-trihydroxy-4,4,7,8a-tetramethylspiro[2,3,4a,5,6,7-hexahydro-1h-naphthalene-8,2'-7,8-dihydro-3h-furo[2,3-e]isoindole]-6'-one	0.628	400.21661	--	--	--	--	--	-	-	-	-
M274T73_3_POS	17406007570.7502	14563338749.221	14232138493.0254	11977493460.9597	12306658550.6586	12446876723.7317	10189697441.2653	17331383204.5472	18767909377.3199	16384982498.6882	11828187366.7368	14093773745.2718	13822085591.3911	14765988938.9715	0.0953026649302141	0.567314817045153	0.771368990067062	3.10686772326373	Fenpropidin	1.217	274.27395	Benzenoids	Benzene and substituted derivatives	Phenylpropanes	-	HMDB0252217	-	-	-	-
M325T388_POS	11619865.4550535	6144744.07642044	26149910.8605316	899736.81459874	3134937.01340405	1568182.61712445	761850284.623523	441363461.832962	164841585.822592	383547224.185315	4183066.61886856	10582962.9297984	8252896.13952213	294394764.33551	5.15670771922339	0.0379694203201707	0.227395052361023	3.10282242902575	Quinine	6.472	325.17573	Alkaloids and derivatives	Cinchona alkaloids	HASH(0x21773a0)	-	HMDB0302140	C06526	ko01063//Biosynthesis of alkaloids derived from shikimate pathway	Chemical structure transformation maps	Metabolism
M496T191_2_POS	5527162051.62303	733359776.437749	1297172532.59997	657206678.887295	1923474293.37543	1326915269.85644	1299004461.07544	714600868.654918	2185447879.61507	378963510.959397	127225691.223617	3391779251.62929	1910881767.12999	1349503610.52629	-0.501809679875301	0.548082019959044	0.758031997334346	3.08044994387346	.alpha.-ergocryptine	3.176	496.33984	Alkaloids and derivatives	Ergoline and derivatives	Lysergic acids and derivatives	-	HMDB0248211	-	-	-	-
M217T361_2_POS	635806558.890899	395448308.135524	682944058.536826	496889225.183757	475899686.363583	426306619.011581	508154028.186855	270462219.318111	229828849.438437	288890832.886676	255015359.008018	170828937.548452	518882409.353695	287196704.397758	-0.853368433633283	0.00601565849417785	0.0952624964521781	3.0746765497131	Tetrahydroharmine	6.012	217.12959	Alkaloids and derivatives	Harmala alkaloids	HASH(0x1a74b98)	-	HMDB0254015	C09243	ko01063//Biosynthesis of alkaloids derived from shikimate pathway	Chemical structure transformation maps	Metabolism
M241T105_NEG	358795230.176741	307283958.683355	569830846.29736	581803297.255298	649089164.536701	332930264.850976	774832697.362037	993897105.223661	491314533.751481	1210803391.64593	268875831.949902	877998861.102731	466622126.966738	769620403.505957	0.72189232633349	0.0748906372102631	0.308355479039093	3.07214558068413	His-ser	1.750	241.08307	Organic acids and derivatives	Carboxylic acids and derivatives	Amino acids, peptides, and analogues	21438-60-8	HMDB0028894	C00214	ko01100//Metabolic pathways	Global and overview maps	Metabolism
M223T42_NEG	391809674.084157	427166882.058679	365345007.057198	491586523.13602	513023460.927936	272373184.536021	288173450.097413	251770242.982352	172205232.189407	168787894.921367	111993011.964741	236915326.201062	410217455.300002	204974193.05939	-1.00094660071836	0.000995712493715537	0.0401917291017174	3.06662588282898	4'-hydroxychalcone	0.696	223.10107	--	--	--	--	--	-	-	-	-
M100T376_POS	905244356.911568	347898509.501329	329526849.202728	191408853.500402	273761708.437914	371063670.866254	155007152.427955	131492225.914247	216805915.848813	121380526.389987	64762389.7841945	118479492.193719	403150658.070032	134654617.093153	-1.58205537863647	0.0294496113050223	0.200606809665499	3.05666439214139	2-piperidone	6.267	100.07572	Organoheterocyclic compounds	Piperidines	Piperidinones	675-20-7	HMDB0011749	-	-	-	-
M234T49_POS	136977571.766747	41538145.6945042	480323511.926529	560256100.969154	450690704.127682	236504974.022457	72763125.5156342	69731270.3654014	30927536.1838675	100704225.054789	85971696.8435208	60246356.2810205	317715168.084512	70057368.3740389	-2.1811252665426	0.0162894254522639	0.154149948644073	3.0363426994808	Ser-Lys	0.821	234.13368	Organic acids and derivatives	Carboxylic acids and derivatives	Amino acids, peptides, and analogues	22677-61-8	HMDB0029044	-	-	-	-
M202T182_1_NEG	2339426250.43115	1848325085.76571	2280944554.47857	2014340881.62117	2188052673.85615	1655378543.62422	3359419809.26538	2190801917.27973	808926490.844636	1682003382.18019	587984287.098877	813404913.956972	2054411331.6295	1573756800.1043	-0.384512453394703	0.310368514483674	0.586960475159679	3.03589329651642	Indole-3-pyruvic acid	3.037	202.02924	Organoheterocyclic compounds	Indoles and derivatives	Indolyl carboxylic acids and derivatives	392-12-1	HMDB0060484	C00331	ko01100//Metabolic pathways	Global and overview maps	Metabolism
M319T88_NEG	356328974.513045	224204125.050564	514979078.988079	294872817.889579	349645953.8794	351062928.483439	278831882.274902	186945852.211025	104793173.192167	53447894.2627397	46684446.9486539	144216484.734667	348515646.467351	135819955.604026	-1.35952796089566	0.00252941295032425	0.0629659407703591	3.03462673735131	Plantamajoside	1.466	319.08583	Organoheterocyclic compounds	Azoles	Oxadiazoles	-	HMDB0256632	-	-	-	-
M391T130_POS	169780061.825925	112754958.854387	277999243.220607	390986764.811991	240263580.667306	150986636.028623	63046027.0998745	28326865.1306233	6733779.2225102	26780379.4214783	9889733.69839616	9413816.43572102	223795207.56814	24031766.8347672	-3.21916451667356	0.000829289662706503	0.0368256373805436	3.02925194760668	Dioctyl phthalate	2.169	391.28443	Benzenoids	Benzene and substituted derivatives	Benzoic acids and derivatives	-	HMDB0251427	-	-	-	-
M379T34_NEG	5379822.06524358	24764728.2823408	40764686.491768	47827994.1454772	62070148.3315479	27339917.7754721	643185951.107355	361672193.109667	166891240.806016	466732613.913335	52956963.322162	55880953.6531639	34691216.1819749	291219985.985283	3.06946704522048	0.0259243795539257	0.189810689078243	3.02820433641608	Limaprost	0.570	379.2524	Lipids and lipid-like molecules	Fatty Acyls	Fatty acids and conjugates	-	HMDB0254093	-	-	-	-
M324T37_2_POS	427276274.697115	324312821.171885	622320429.429001	239035278.703104	412876448.374634	318252959.799239	123560035.453197	154806517.749523	148403984.829362	194698707.25189	265518937.869642	160799973.240476	390679035.362496	174631359.399015	-1.16167118565932	0.00391416612839614	0.0773578588705792	3.01640544840102	Cytidine 5'-monophosphate	0.613	324.28975	Nucleosides, nucleotides, and analogues	Pyrimidine nucleotides	Pyrimidine ribonucleotides	63-37-6	HMDB0000095	C00055	ko01100//Metabolic pathways	Global and overview maps	Metabolism
M289T79_NEG	44575753.8597681	110454912.83543	27814115.6305461	23354562.4707226	45453048.2592522	52500284.8389412	125966826.310662	112047474.489381	30772395.0106645	38619503.0225289	745495068.137045	1287182444.0171	50692112.9824434	390013951.83123	2.94369252824799	0.138889452048454	0.412537757737286	3.00702248564611	Argininosuccinic acid	1.324	289.1116	Organic acids and derivatives	Carboxylic acids and derivatives	Amino acids, peptides, and analogues	2387-71-5	HMDB0000052	C03406	ko01100//Metabolic pathways;ko01110//Biosynthesis of secondary metabolites	Global and overview maps	Metabolism
M541T215_POS	456278261.56861	341237390.826801	529090076.599382	34469280.1235097	53104301.2029537	380580558.355769	45199707.4151009	58443154.0481473	66123625.6298883	40489273.0900284	85527914.703973	42566115.3632116	299126644.779504	56391631.7083916	-2.40720343112517	0.0173386244927489	0.15918480028613	2.99458923232475	Estrone	3.582	541.33862	Lipids and lipid-like molecules	Steroids and steroid derivatives	Sulfated steroids	481-97-0	HMDB0001425	C00468	ko01100//Metabolic pathways;ko07226//Progesterone, androgen and estrogen receptor agonists/antagonists	Global and overview maps;Target-based classification: Nuclear receptors	Drug Development;Metabolism
M174T39_NEG	238390306.381924	115288716.735931	344478163.171005	213339265.249689	357265913.769823	177154635.724517	124447593.230233	14107695.4403623	60142060.8389882	38744422.4359496	12080409.6161349	16634220.2544863	240986166.838815	44359400.3026924	-2.44163856794673	0.000947941032519894	0.0392409611397218	2.99316198926648	Indoleacetic acid	0.646	174.05613	Organoheterocyclic compounds	Indoles and derivatives	Indolyl carboxylic acids and derivatives	87-51-4	HMDB0000197	C00954	ko01100//Metabolic pathways;ko01070//Biosynthesis of plant hormones	Chemical structure transformation maps;Global and overview maps	Metabolism
M110T626_POS	368906956.17419	318156591.552943	436862697.015631	242112914.444302	387141901.532987	337413715.255328	186702606.423116	6296626.80956388	136498455.082712	192513623.438508	252027297.295826	136017723.74316	348432462.662564	151676055.465481	-1.19988569216245	0.00109539797942451	0.0417432086740693	2.9847013625371	2-aminophenol	10.433	110.07144	--	--	--	--	--	C01987	ko01100//Metabolic pathways;ko01120//Microbial metabolism in diverse environments	Global and overview maps	Metabolism
M219T120_POS	256597195.892971	368846890.068514	403132226.742347	364077517.692736	432392778.414876	511066674.438156	298252529.576045	232491265.154583	108528379.004169	86963792.3273405	258791085.210287	130191457.269181	389352213.874933	185869751.423601	-1.06678382538653	0.00220518238898903	0.0588326018496319	2.98370532945894	Tributylphosphine oxide	2.000	219.17421	Organophosphorus compounds	Organic phosphines and derivatives	Organophosphine oxides	-	HMDB0259167	-	-	-	-
M113T134_POS	506149913.529801	520977499.809313	429629677.117761	356241723.281823	333554157.820502	562218625.016851	132911543.433998	63586130.131914	58563523.058736	80936034.4372107	548032756.770021	351614071.042556	451461932.762675	205940676.479073	-1.1323755321222	0.0216208924957289	0.174434503840917	2.98362824852731	1,3 cyclohexanedione	2.226	113.07117	--	--	--	--	--	-	-	-	-
M549T161_POS	1231701.15124176	4656961.15049553	919706.915690401	2140330.84213653	2406010.5254464	242396.697301457	364807634.872464	626572606.046923	74775224.4949416	159972127.376763	98063145.5337287	139764213.753326	1932851.21371868	243992492.013024	6.97996235792461	0.0197336525320887	0.167297775253212	2.97394531250968	Antimycin a	2.675	549.34373	Benzenoids	Benzene and substituted derivatives	Benzoic acids and derivatives	-	HMDB0248488	-	-	-	-
M333T23_NEG	2082151786.94977	26252447.6116062	161408125.209517	37640910.9700764	89238775.3370877	211893749.083448	49924680.1947093	29274020.1524839	25289545.5114368	34744902.6072104	15762033.6080445	6126514.81400526	434764299.193584	26853616.1479817	-4.01704519600434	0.245774499142676	0.531597914335974	2.97264624287588	Daidzein 4'-sulfate	0.390	333.00761	Phenylpropanoids and polyketides	Isoflavonoids	Isoflav-2-enes	-	HMDB0240698	-	-	-	-
M277T22_NEG	297251153.879113	150239369.453679	191305230.447526	112820540.805082	253500875.350742	259411895.728362	87933811.2284086	26538999.947893	30060128.3733169	16443966.9428176	9990713.92731816	8440551.14820552	210754844.277417	29901361.9279933	-2.81728269044531	0.000186317281091582	0.0168538723023786	2.95748789992517	2-hydroxy-5-bromobenzophenone	0.369	276.9847	--	--	--	--	--	-	-	-	-
M279T36_POS	504794362.34919	315615787.729433	466781640.855785	509435550.349982	577355474.663289	424385090.593411	280128993.930499	233369339.467457	304144418.132158	254291656.728487	262146197.852292	331557241.854837	466394651.090182	277606307.994288	-0.748510892522869	0.00072880623903471	0.0349402442712179	2.95453015267869	Linolenic acid	0.594	279.2319	Lipids and lipid-like molecules	Fatty Acyls	Lineolic acids and derivatives	463-40-1	HMDB0001388	C06427	ko01100//Metabolic pathways;ko01110//Biosynthesis of secondary metabolites;ko01060//Biosynthesis of plant secondary metabolites;ko01070//Biosynthesis of plant hormones	Chemical structure transformation maps;Global and overview maps	Metabolism
M341T221_1_POS	916888181.614828	411586641.377729	324042836.664062	299512764.69364	529872765.51735	427809826.404602	1332948073.35389	1059637817.66705	1001219264.17015	889050911.883076	434713765.119454	191688923.189971	484952169.378702	818209792.563932	0.754628341974806	0.120818988427698	0.385849192036822	2.94942851640347	Chitobiose	3.683	341.14722	Organic oxygen compounds	Organooxygen compounds	Carbohydrates and carbohydrate conjugates	35061-50-8	HMDB0062702	C01674	ko01100//Metabolic pathways	Global and overview maps	Metabolism
M385T41_POS	1022775023.968	706769440.055991	295904368.615257	15186187.6613446	618411316.482087	356364406.590796	8820307.13646466	41830951.0420974	485077289.285087	350442923.401583	264962814.533658	5540217.07712363	502568457.228913	192779083.746002	-1.38237159628191	0.0929136519216281	0.34152009676542	2.94700071973805	Isorhynchophylline	0.691	385.21246	Organoheterocyclic compounds	Indolizidines	HASH(0x1a7eff8)	-	HMDB0253688	-	-	-	-
M453T60_NEG	73596168.2377611	33218240.8693868	16277442.1083977	16458724.3438418	50472774.2016369	20557614.6294329	97038012.1364639	107957087.94618	26306837.1469075	71331605.1916991	965306152.238938	673463455.351595	35096827.3984095	323567191.668631	3.20465280393106	0.105186774918927	0.361735020116487	2.93768792166508	Benzoic acid, 4-[[(1r,2e,4e,6z,9z)-1-[(1s)-4-carboxy-1-hydroxybutyl]-2,4,6,9-pentadecatetraen-1-yl]thio]-	1.004	453.23239	--	--	--	--	--	-	-	-	-
M515T38_NEG	630241724.585933	215293385.677517	298098549.350964	396147387.126237	430803302.307091	440374877.951092	627307500.168799	838736448.729606	337334168.856989	1143001922.41298	677419385.763944	452171518.913496	401826537.833139	679328490.807636	0.757536514460882	0.0595524401265918	0.279631179092252	2.93709296211634	Probucol	0.633	515.3055	Benzenoids	Benzene and substituted derivatives	Phenylpropanes	23288-49-5	HMDB0015537	-	-	-	-
M611T267_POS	559850.46515512	2817261.5637662	132895.248667086	995222.378323758	1859407.2478015	187815.447651275	300362943.798717	876048713.609585	49854753.0561818	196600522.126751	96592579.355506	122552674.110033	1092075.39189416	273668697.676129	7.96921416116941	0.0552677490923213	0.270311914639415	2.93538670713697	Lopinavir	4.453	611.34349	Organic acids and derivatives	Carboxylic acids and derivatives	Amino acids, peptides, and analogues	192725-17-0	HMDB0015539	-	-	-	-
M201T106_NEG	352877422.915001	670293021.215969	345723830.223495	663536721.068542	789440009.524168	157795958.636141	1611498280.3489	1521355262.85383	477919466.834098	756655537.611165	256768845.920474	523245884.110209	496611160.597219	857907212.946446	0.78870493700928	0.185606720683044	0.469054398969834	2.93365003693301	4-hydroxy-2',5'-dichlorobiphenyl	1.766	200.99766	--	--	--	--	--	-	-	-	-
M281T390_1_NEG	329988405.918289	291803354.648157	559959684.732182	408021518.751569	401423026.89917	330583658.559532	316179327.228068	217365151.047984	196624521.948124	220834638.048809	32830179.8960901	122277732.48534	386963274.91815	184351925.109069	-1.06973417069136	0.00451815616874304	0.0826308942337989	2.92464766343336	1,4-d-xylobiose	6.497	281.10789	--	--	--	--	--	-	-	-	-
M182T71_POS	216513818.558295	273409426.542388	204175176.885935	86777335.1555957	182113148.932229	120803110.440569	259716906.654592	463945656.469817	255506447.45065	446687030.098688	361710717.319363	482111684.818664	180632002.752502	378279740.468629	1.06639999283851	0.00272236519671043	0.0649896964366596	2.92079557790117	Glufosinate	1.185	182.04869	Organic acids and derivatives	Carboxylic acids and derivatives	Amino acids, peptides, and analogues	-	HMDB0252799	-	-	-	-
M187T18_NEG	1170377421.08694	3274183002.43799	2698977833.4868	719829993.697924	1523025769.30818	2061939356.49768	4205823740.89262	1705231301.76394	850609670.950115	135640924.476513	765575922.048679	263224085.896528	1908055562.75259	1321017607.6714	-0.530453487159798	0.442158567814509	0.683546765385233	2.91725443726567	1-hydroxy-2-naphthoic acid	0.302	187.04213	Benzenoids	Naphthalenes	Naphthalenecarboxylic acids and derivatives	-	HMDB0243892	C03203	ko01100//Metabolic pathways;ko01120//Microbial metabolism in diverse environments	Global and overview maps	Metabolism
M422T370_2_POS	990509651.463386	441139039.922082	515329424.13774	210391389.437107	651537613.193527	968309706.948471	497383100.566351	291296231.30945	643408769.389339	103694773.175767	35679728.7678045	436801596.822825	629536137.517052	334710700.005256	-0.911374524204288	0.0911800892176807	0.338488914871108	2.90847393808942	Cyclosulfamuron	6.175	422.10588	--	--	--	--	--	-	-	-	-
M87T123_NEG	250564546.128238	915670881.710057	241511484.916946	1542529293.80833	316130838.272047	2134582169.63434	136790099.130921	103734754.089217	25291223.121836	133357169.558755	1257750037.32685	1060606045.00575	900164869.078326	452921554.705555	-0.99092806204616	0.282811551393259	0.564431760226547	2.88847231164035	Butanoic acid	2.051	87.04515	Lipids and lipid-like molecules	Fatty Acyls	Fatty acids and conjugates	107-92-6	HMDB0000039	C00246	ko01100//Metabolic pathways	Global and overview maps	Metabolism
M220T105_NEG	231395161.206641	170132511.66835	228998002.343278	340609234.417863	312078526.483162	156404282.375469	502127306.384204	1144427016.36625	328488341.578508	471561138.400608	288098261.06114	347804986.922001	239936286.415794	513751175.118785	1.09841843069809	0.0685075738883871	0.298060644548244	2.88169016414547	4-amino-5-chloro-1-phenyl-6-pyridazone	1.750	220.02856	--	--	--	--	--	-	-	-	-
M101T109_NEG	651903776.103453	314343845.102098	805482432.347577	1489187792.25636	1084898274.84747	957020921.851116	314903948.698738	321593119.753315	81593633.5239546	382475746.386583	1097796840.62879	1026049513.19375	883806173.751346	537402133.697522	-0.71772795952281	0.173622647318244	0.45552207449726	2.87408259412804	Isovaleric acid	1.820	101.06088	Lipids and lipid-like molecules	Fatty Acyls	Fatty acids and conjugates	503-74-2	HMDB0000718	C08262	ko01110//Biosynthesis of secondary metabolites;ko01065//Biosynthesis of alkaloids derived from histidine and purine	Chemical structure transformation maps;Global and overview maps	Metabolism
M236T159_NEG	577373975.011474	667654133.366528	697644761.64041	445892321.093139	477092739.232253	797981144.468786	1743503884.76218	1198024244.79623	456778330.624336	774198561.23377	446533369.867405	1013790417.65949	610606512.468765	938804801.490569	0.620582243705833	0.147925907636175	0.424554292839979	2.85851751864964	Sepiapterin	2.650	236.0929	Organoheterocyclic compounds	Pteridines and derivatives	Pterins and derivatives	17094-01-8	HMDB0000238	C00835	ko01100//Metabolic pathways	Global and overview maps	Metabolism
M174T226_POS	321394823.845186	660943181.840375	476309805.170562	191613917.222464	297254338.42983	303946785.194268	321480829.267207	204395720.227944	176241689.452821	154995522.564261	51638890.5895384	42552807.3438843	375243808.617114	158550909.907609	-1.24288211116606	0.0223800836517313	0.177416148535678	2.8503976377313	4-quinolinecarboxylate	3.770	174.0383	Organoheterocyclic compounds	Quinolines and derivatives	Quinoline carboxylic acids	-	HMDB0257047	-	-	-	-
M439T141_NEG	127714259.193701	134582989.355316	253257340.520341	343757730.968752	231317430.77972	298562563.42443	83717320.3516928	32455098.0747254	60579056.3733372	25966115.0240609	14653676.648441	107866408.349192	231532052.37371	54206279.1369082	-2.09468004324497	0.000963331611667163	0.03957319125237	2.84507234358917	Desmethylverapamil	2.343	439.24707	--	--	--	--	--	-	-	-	-
M406T345_POS	180106613.478549	36000755.2515044	45105807.0395083	31716284.1615869	224170571.463024	66226171.1710361	130030289.877288	274407550.896945	1395476680.52001	160386484.065325	11498963.4912371	525235773.028896	97221033.7608681	416172623.646617	2.09784168627858	0.161734261466284	0.441061008657338	2.84108539705459	Galacto-n-biose	5.745	406.13204	--	--	--	--	--	-	-	-	-
M467T201_NEG	662580941.287872	37117015.6074817	95542085.1202666	267250013.309994	297145268.379568	193283581.998821	31172134.8767219	44767464.9495342	26566534.820129	46603483.3558928	22154329.8170455	8570713.88113273	258819817.617334	29972443.6167427	-3.11023947258966	0.0299348576438196	0.202463258094707	2.83012741199617	Glabrolide	3.357	467.3018	Lipids and lipid-like molecules	Prenol lipids	Triterpenoids	10401-33-9	HMDB0034515	-	-	-	-
M286T244_NEG	821781669.109136	253576662.728008	261761638.049923	100585123.956427	313261594.485626	303197843.202404	126909216.532623	138860024.10513	56162495.5852264	44676449.8803072	230720627.673355	3810417.90363543	342360755.255254	100189871.946713	-1.77278065948273	0.0458290405417933	0.248057508421525	2.82847006266157	Etodolac	4.073	286.00281	Organoheterocyclic compounds	Indoles and derivatives	Indolyl carboxylic acids and derivatives	41340-25-4	HMDB0014887	-	-	-	-
M242T125_1_POS	352384730.278845	610648363.973733	621285510.132623	447531792.879442	485044389.4663	479483835.779606	542536885.496555	313502908.826927	219776128.649766	194712914.976273	250431900.970031	248364279.797195	499396437.085091	294887503.119458	-0.760020843988933	0.01195864946069	0.133055703379842	2.82720491962738	Mefenamic acid	2.088	242.11356	Phenylpropanoids and polyketides	Isoflavonoids	Isoflav-2-enes	4044-00-2	HMDB0030699	-	-	-	-
M159T174_POS	1126273612.11448	1531836573.39798	2194736546.90803	2934767965.47783	2374742857.10077	2863238500.97354	2062263445.85832	2107016961.98688	1876762865.12738	1562389878.22701	1320478992.53186	1767824229.8261	2170932675.99544	1782789395.59293	-0.284178701791307	0.252097242823987	0.537970417867984	2.82546397904794	Fenfluramine	2.900	159.02767	Benzenoids	Benzene and substituted derivatives	Phenethylamines	-	HMDB0252200	-	-	-	-
M387T96_NEG	112801686.98764	85722041.5073015	587197095.196243	463615671.305553	161376193.725494	123538740.790265	87959709.9742443	19855079.0449305	5680022.55025539	50401409.3096819	8977362.96075713	7773448.5523957	255708571.585416	30107838.7320442	-3.08628946770606	0.0286996756252435	0.198110350808785	2.8033665788851	3.alpha.,7.alpha.-dihydroxy-12-oxocholanoic acid	1.604	387.25421	--	--	--	--	--	-	-	-	-
M189T30_NEG	318363027.828003	315069296.491189	325861813.342644	457463018.798081	413125234.902712	414786671.598048	234689346.902342	331446955.202703	172608177.316816	148849929.033016	210235345.570809	85468587.5956141	374111510.493446	197216390.270217	-0.923688898484605	0.00192787600627564	0.0552342878443239	2.79722538631504	N-carbamylglutamate	0.495	188.98604	Organic acids and derivatives	Carboxylic acids and derivatives	Amino acids, peptides, and analogues	1188-38-1	HMDB0015673	-	-	-	-
M303T195_POS	92815030.0097288	96411834.1700994	86188958.270373	142236082.159706	99791211.8664449	98576220.7531057	702411177.889622	457608596.524162	168522337.063665	294172624.448746	184883874.55354	153774149.405702	102669889.538243	326895459.980906	1.67081620267368	0.0300763803565406	0.203023124286136	2.78261827250942	5-(diphenylphosphinyl)pentanoic acid	3.242	303.13395	--	--	--	--	--	-	-	-	-
M462T35_3_POS	33177259.1330089	31776228.5327502	53097868.4756812	93906976.2850362	9756676.63486332	28261501.4014982	94122427.3425028	336434710.307945	150416555.534221	375198693.547731	78811505.2440649	369163125.649524	41662751.7438063	234024502.937665	2.48982955657281	0.00837340649406031	0.112199470757818	2.78070509258615	Perifosine	0.580	462.39435	Organic acids and derivatives	Organic phosphoric acids and derivatives	Phosphate esters	-	HMDB0256342	-	-	-	-
M71T208_POS	196801923.158198	396202648.964022	375637826.994301	471152121.332182	443855920.229458	374003887.10674	453307624.785229	101496583.82312	97164738.0610765	73585629.8829746	192926630.039995	106560834.917925	376275721.297484	170840340.25172	-1.13914152796544	0.0157648053200233	0.15219823449576	2.77637154482789	Tert-amyl alcohol	3.462	71.08561	Organic oxygen compounds	Organooxygen compounds	Alcohols and polyols	75-85-4	HMDB0033772	-	-	-	-
M214T86_NEG	1589271144.58074	734947327.267582	1112771780.14675	1188251446.41668	1343179705.11212	1091992128.89196	1163889346.85197	1590419280.34377	258407222.532324	436163062.811022	539984365.297395	1037755257.55285	1176735588.73597	837769755.898222	-0.490164476805364	0.185255376357565	0.468714602465207	2.77140160552672	Kinetin	1.440	214.01804	Organoheterocyclic compounds	Imidazopyrimidines	Purines and purine derivatives	525-79-1	HMDB0012245	-	-	-	-
M74T104_POS	445611647.947236	405015495.235888	462339446.630172	812695918.466871	389649623.438716	439364470.533774	617219118.396685	540361076.996469	221953400.179609	499320866.617355	1984524542.20809	1089843942.23212	492446100.375443	825537157.771721	0.745367326765735	0.240275677374511	0.526270582139275	2.76933621603155	N,n-dimethylformamide	1.740	74.06015	Organic acids and derivatives	Carboxylic acids and derivatives	Carboxylic acid derivatives	68-12-2	HMDB0001888	-	-	-	-
M189T379_1_POS	443331061.445797	212305497.041539	525757163.61704	789452554.135698	625480557.964835	475588360.088721	335084150.67654	313318095.974777	713913511.599993	1894559379.05018	406194689.01867	1598324101.0457	511985865.715605	876898987.89431	0.776306682124458	0.243553923219777	0.529694786790458	2.75387994364468	N-alpha-acetyl-l-lysine	6.317	189.12335	Organic acids and derivatives	Carboxylic acids and derivatives	Amino acids, peptides, and analogues	1946-82-3	HMDB0000446	-	-	-	-
M365T248_NEG	11408202.6025128	19798553.5242904	9718897.51208614	13352557.7449937	11263967.7740092	6070534.99886787	401314598.249663	291806113.733886	80678253.3962233	171780919.840916	114225755.589626	106699667.772285	11935452.35946	194417551.430433	4.02583331556845	0.00540667183953105	0.0906714392264927	2.74083481325448	Hirsuteine	4.139	365.19707	--	--	--	--	--	-	-	-	-
M445T214_2_POS	435000178.09853	56549857.7090152	230811330.142558	42215926.2999756	343785763.99078	186542236.455287	36566308.0408977	22523161.4363045	23105602.8448289	34122267.3073419	8863563.07970189	15028359.4429887	215817548.782691	23368210.3586773	-3.20719302405558	0.0128264744120366	0.138311714438975	2.72254155473659	Bufotalin	3.559	445.25615	Lipids and lipid-like molecules	Steroids and steroid derivatives	Steroid lactones	-	HMDB0249432	-	-	-	-
M497T343_POS	193384235.96858	309853695.002493	217342158.380804	143433782.765491	80889735.8885647	194799123.160894	49034337.6295006	37686692.1338519	34456418.8723125	41276307.1415532	27046096.1976849	24855222.7295219	189950455.194471	35725845.7840708	-2.4105830976399	0.000616120821015463	0.0317321356760929	2.69939563369371	Acetamide, 2-[4-[(5,6-diphenyl-2-pyrazinyl)(1-methylethyl)amino]butoxy]-n-(methylsulfonyl)-	5.720	497.19804	--	--	--	--	--	-	-	-	-
M433T38_NEG	327546422.79902	147140401.258735	303830443.469707	719703070.774151	651231174.555531	478456050.581668	174448196.417487	6103806.77870346	187360882.386863	95083834.6454263	203256148.734042	531273999.753032	437984593.906469	199587811.452592	-1.13385650396408	0.0660023850222741	0.293722895366794	2.69755934949307	[(2r)-2-[(e,2s,4r)-4,6-dimethyloct-6-en-2-yl]-6-oxo-2,3-dihydropyran-3-yl] (2e,4e,6s)-8-hydroxy-6-(hydroxymethyl)-4-methylocta-2,4-dienoate	0.638	433.27283	--	--	--	--	--	-	-	-	-
M88T337_NEG	2600176409.09711	1472481119.51104	2155038085.58815	5013392498.11655	2908900812.56862	2308750516.62043	3417956350.78557	2383530127.50073	820394034.74699	2205822491.79085	2005134904.12319	2586480460.87061	2743123240.25032	2236553061.63632	-0.294542453266361	0.421368415157593	0.668664137130767	2.68579017341245	Sarcosine	5.623	88.0404	Organic acids and derivatives	Carboxylic acids and derivatives	Amino acids, peptides, and analogues	107-97-1	HMDB0000271	C00213	ko01100//Metabolic pathways	Global and overview maps	Metabolism
M212T25_NEG	86533388.848272	246430165.625043	252204652.403646	168911762.602374	231995954.962596	230899520.707314	91396817.1761607	101770865.49084	52690516.6075599	25031152.2765584	10685729.715141	29225028.2849615	202829240.858207	51800018.2585369	-1.96924114178056	0.000556604033472976	0.0299023241165104	2.67985596676341	4-hydroxylamino-2,6-dinitrotoluene	0.422	212.02347	Benzenoids	Benzene and substituted derivatives	Toluenes	-	HMDB0304181	C16392	ko01120//Microbial metabolism in diverse environments	Global and overview maps	Metabolism
M347T210_POS	13028255.9537012	9672925.99924753	6850581.33629376	5845831.5454215	12042443.4066839	6398480.29070638	278947793.562582	407714576.653008	77132321.8595332	220530630.004403	97594545.5992506	57259043.0117097	8973086.42200905	189863151.781748	4.40321182118677	0.00931127769938067	0.118867247087316	2.67835288030201	Piperonyl sulfoxide	3.495	347.15787	Organoheterocyclic compounds	Benzodioxoles	HASH(0x16bdeb0)	-	HMDB0258607	-	-	-	-
M263T131_POS	312681031.37813	93468165.2184562	109446159.527669	137836748.838494	94312818.3917809	240778543.092816	7742724.47159425	5954338.75198874	457054.514930968	4296230.57056495	3362735.7314848	3535362.45832035	164753911.074558	4224741.08314734	-5.28530597607911	0.00152493402924165	0.0496313695717512	2.67431521255308	Brefeldin a	2.189	263.16009	--	--	--	--	--	-	-	-	-
M457T140_POS	31878354.3396708	25551393.5387979	24986039.4757637	30547438.065811	31183003.6634513	21143880.7717386	379774793.386062	381107385.883029	47962141.8767522	277383578.200728	12476332.3992237	199035600.283791	27548351.6425389	216289972.004931	2.97292887548838	0.0160862706132096	0.153505131570301	2.67412750925101	Medicagenic acid	2.327	457.32908	Lipids and lipid-like molecules	Prenol lipids	Triterpenoids	-	HMDB0304417	-	-	-	-
M128T429_POS	210554330.847092	90446198.1879245	388280656.363074	745943375.383414	190403875.742966	675131346.31672	155880194.958555	283947449.505826	73492861.1637791	81358337.5010254	46306143.9538083	249553903.474812	383459963.806865	148423148.426301	-1.36935984139621	0.0746832161258732	0.308114140730607	2.63966808885772	Ammeline	7.152	128.07126	--	--	--	--	--	C08733	ko01120//Microbial metabolism in diverse environments	Global and overview maps	Metabolism
M229T288_POS	53498018.318339	102088930.16216	253421157.918152	413737195.694033	341308025.712581	123466072.307068	849596917.843269	532294933.061897	89711021.0816664	194357494.257985	299370590.608175	886505193.370758	214586566.685389	475306025.037292	1.1472969246379	0.11285554587315	0.373910483790363	2.63803077324069	L-leucyl-l-proline	4.803	229.15431	Organic acids and derivatives	Carboxylic acids and derivatives	Amino acids, peptides, and analogues	6403-35-6	HMDB0011175	-	-	-	-
M169T49_POS	306615702.996504	153698681.42977	190102060.543299	257042539.376106	236578875.801941	200665894.896298	84181133.3606734	83390312.6002198	61011203.4135254	57510651.2099724	97266142.8075848	108805694.08929	224117292.50732	82027522.9135443	-1.45007400163971	0.000128533765742752	0.0139783474953208	2.63730363660952	Norharmane	0.809	169.07621	Organoheterocyclic compounds	Indoles and derivatives	Pyridoindoles	244-63-3	HMDB0012897	-	-	-	-
M306T281_2_POS	26615134.0470371	41354391.3842546	31197201.9622797	36753877.9551817	28932930.0218742	20237312.2454492	216651472.264529	313135128.434626	95182860.486365	195122893.940148	112646712.906303	158729354.404983	30848474.6026794	181911403.739492	2.55996492832943	0.00091578854415302	0.0387457874444331	2.63025877949862	Convolvamine	4.675	306.18119	--	--	--	--	--	-	-	-	-
M188T213_NEG	391373150.71549	458380675.538878	412687384.819268	85767720.1923914	240670363.739775	295669331.269016	216170985.91569	168181312.774051	125196506.506459	114846600.783377	75156485.0925356	107721215.529034	314091437.71247	134545517.766858	-1.22309028493706	0.0131643789337829	0.139847451338478	2.62791132077431	Kynurenic acid	3.550	188.03539	Organoheterocyclic compounds	Quinolines and derivatives	Quinoline carboxylic acids	492-27-3	HMDB0000715	C01717	ko01100//Metabolic pathways	Global and overview maps	Metabolism
M400T171_POS	768720554.439541	91616417.5417299	177382156.287181	77984861.8043661	263590867.03461	242539425.290531	39184531.3932639	62264275.8415933	71822685.0239048	28324353.0873872	28298988.8770597	79623339.104175	270305713.732993	51586362.2212306	-2.38953038904573	0.0633924548915162	0.288563485787102	2.61850497058526	L-palmitoylcarnitine	2.857	400.34214	Lipids and lipid-like molecules	Fatty Acyls	Fatty acid esters	-	HMDB0240774	-	-	-	-
M465T23_2_NEG	10032402070.8431	5861158085.79644	18946961376.4903	24335229013.3978	20339725723.1436	14293663249.0571	8665321096.67129	15012374246.7155	20973934228.4794	21768837711.7228	18410577007.633	1176461647.03956	15634856586.4547	14334584323.0436	-0.125265916298412	0.769456767703179	0.890315066157613	2.6139755100558	Cholesteryl sulfate	0.387	465.3046	Lipids and lipid-like molecules	Steroids and steroid derivatives	Cholestane steroids	1256-86-6	HMDB0000653	C18043	ko01100//Metabolic pathways	Global and overview maps	Metabolism
M294T287_POS	11186052.8869595	119348918.488331	176078986.455827	478691805.611736	330225840.13213	186383086.537642	44644426.6750538	23340210.2997626	25096804.6961046	26988590.5889608	42109423.5916597	23075508.5717977	216985781.685438	30875827.4038899	-2.81305080767419	0.0200888748894077	0.168581065695838	2.60978385073637	N-acetylmuramic acid	4.791	294.11826	Organic oxygen compounds	Organooxygen compounds	Carbohydrates and carbohydrate conjugates	-	HMDB0060493	C02713	ko01100//Metabolic pathways	Global and overview maps	Metabolism
M421T40_2_POS	83298310.9653234	564950367.313089	217015720.244728	587964966.003178	222383814.092455	186861216.729571	231626819.509126	110276463.73856	82767175.6952828	38803740.7751397	37151021.9937983	146227993.831834	310412399.224724	107808869.25729	-1.52571031509986	0.0516385308171362	0.261413372702691	2.60620619622201	1-oleoyl-2-acetyl-sn-glycerol	0.672	421.30691	--	--	--	--	--	-	-	-	-
M272T95_NEG	1070411546.93717	118884914.729696	708866718.541926	65229184.4641378	194300738.824346	62530445.2103525	128156482.502789	68461394.3036962	46662622.2684325	286105308.379245	6342521.39715213	32931751.3685076	370037258.117938	94776680.0366371	-1.9650665090477	0.150820370699699	0.427871180487658	2.60371565236989	Carprofen	1.580	272.05992	Organoheterocyclic compounds	Indoles and derivatives	Carbazoles	53716-49-7	HMDB0014959	-	-	-	-
M131T361_POS	586218317.492257	150310405.595759	689796562.980286	123817073.70639	267075093.718352	186602798.466793	70086564.841848	92522312.7386885	61550059.3951162	110622526.060754	218857664.682827	154806224.459123	333970041.993306	118074225.363059	-1.50002462431208	0.0603384768417103	0.281432902574547	2.60057378856845	N-acetylputrescine	6.018	131.118	Organic acids and derivatives	Carboximidic acids and derivatives	Carboximidic acids	18233-70-0	HMDB0002064	C02714	ko01100//Metabolic pathways	Global and overview maps	Metabolism
M515T144_NEG	329561844.795106	298358500.27004	288713944.326608	133427897.196004	147770349.248189	159636995.154683	82067860.1199895	50193963.4384679	66469268.9188151	96984970.4069914	99656003.8157706	38131862.7445402	226244921.831772	72250654.9074291	-1.64680284070323	0.00211290301946811	0.05786468146894	2.59836984841413	Adynerin	2.395	515.30198	--	--	--	--	--	-	-	-	-
M121T39_NEG	331949775.804422	30397026.5616392	156175173.222233	454475293.662008	556719421.759041	157249587.474026	116105983.644439	81938662.5252189	41923712.5886467	87941980.9067192	18460540.1431309	133927813.898914	281161046.413895	80049782.2845114	-1.81242734532133	0.0377770863522553	0.226902385854117	2.59083891069317	4-hydroxybenzaldehyde	0.651	121.02955	Organic oxygen compounds	Organooxygen compounds	Carbonyl compounds	123-08-0	HMDB0011718	C00633	ko01100//Metabolic pathways;ko01120//Microbial metabolism in diverse environments;ko01061//Biosynthesis of phenylpropanoids	Chemical structure transformation maps;Global and overview maps	Metabolism
M121T124_POS	6117044.23816445	5289918.54315921	12131750.9127318	1305083355.48606	118774231.824279	411667662.359234	9792934.63202892	8297976.76842031	6538428.29953477	12020652.4536682	47852857.3057187	11896206.763262	309843993.893938	16066509.3704388	-4.26941357648709	0.190414299872695	0.473430979795384	2.57869901986302	Acetophenone	2.068	121.05102	Organic oxygen compounds	Organooxygen compounds	Carbonyl compounds	98-86-2	HMDB0033910	C07113	ko01120//Microbial metabolism in diverse environments	Global and overview maps	Metabolism
M227T91_NEG	187129104.977025	180325887.793995	195587034.806471	223994277.006158	274890409.15062	162986453.605306	949212772.624485	625393135.65186	186293323.030519	364361726.982969	151390402.871489	348079748.512919	204152194.556596	437455184.945707	1.0994901517041	0.0899675236090554	0.33612397292183	2.57230859902012	3,5-dinitrosalicylate	1.518	227.02323	Benzenoids	Phenols	Nitrophenols	-	HMDB0246071	-	-	-	-
M279T120_NEG	303996784.884948	276286878.927102	140886856.983472	114110259.957807	163781741.236097	162354515.347482	74520559.8322881	60785225.3442413	41827717.6587319	39766052.2041558	31710408.9943256	37922469.4190618	193569506.222818	47755405.5754674	-2.0191157465835	0.00112148365953345	0.0420806983198681	2.57156623735268	2-propenamide, 2-cyano-3-(3,4-dihydroxyphenyl)-n-phenyl-, (2e)-	2.007	279.09094	--	--	--	--	--	-	-	-	-
M591T249_POS	29986966.2153338	72025478.1659222	36454844.6061471	23743880.4263762	46120514.490419	28603730.5031565	762206421.41213	329906783.918213	204543414.549477	108971833.42439	101221903.458602	52236627.1846647	39489235.7345591	259847830.657913	2.71813566310443	0.0696129946975061	0.299610672160901	2.56470660467181	Urobilin	4.155	591.31804	Organoheterocyclic compounds	Tetrapyrroles and derivatives	Bilirubins	1856-98-0	HMDB0004160	-	-	-	-
M155T278_POS	247150384.585945	257056399.007487	201533004.613427	145046864.73918	227066664.956448	154162362.11212	40218562.5607607	49833820.1757897	51349031.2741735	44729897.3027336	139764880.147209	85021634.9444776	205335946.669101	68486304.4008573	-1.58409879364659	0.000259062619003278	0.019716646804935	2.55954149694361	2-(2-hydroxyethoxy)phenol	4.639	155.08159	--	--	--	--	--	-	-	-	-
M209T57_NEG	366298561.220542	383377717.113893	434063350.100853	353431760.532193	402015921.087343	275042947.207488	315679516.627503	269005024.563151	277819769.801138	149475294.545867	126321149.571474	160021116.361002	369038376.210385	216386978.578356	-0.770157164223043	0.00312990793984804	0.0696670312443723	2.55772018962795	Sinapyl alcohol	0.942	209.08545	Benzenoids	Phenols	Methoxyphenols	537-33-7	HMDB0013070	C02325	ko01100//Metabolic pathways;ko01110//Biosynthesis of secondary metabolites;ko01061//Biosynthesis of phenylpropanoids	Chemical structure transformation maps;Global and overview maps	Metabolism
M297T37_NEG	593233803.580479	623305779.512274	687616859.797297	272872947.339639	841754029.157979	560754654.892258	369870845.955317	569850530.417194	426145114.222515	368434534.968853	57254652.3270042	505440064.415795	596589679.046654	382832623.71778	-0.640025242664837	0.0700954690919864	0.300019348315714	2.55071271097649	Enterolactone	0.618	297.11337	Lignans, neolignans and related compounds	Furanoid lignans	Tetrahydrofuran lignans	185254-87-9	HMDB0006101	-	-	-	-
M497T32_NEG	178505461.535647	191469273.624246	219546710.808106	185584476.429669	260474579.107893	210971745.474875	587917552.429363	954255373.44733	139119468.962488	391176936.221704	66327399.3017824	509952616.044053	207758707.830073	441458224.40112	1.0873679745575	0.108715084987319	0.367481061055525	2.54961936266228	(3e,5s,7r,8r,11e,13s,15r,16r)-3,5,7,11,13,15-hexamethyl-8,16-bis(1,3-oxazol-5-ylmethyl)-1,9-dioxacyclohexadeca-3,11-diene-2,10-dione	0.536	497.25847	--	--	--	--	--	-	-	-	-
M381T37_NEG	9286129.00338638	42595398.8307405	124099256.438311	259942897.928975	184107255.493981	69925203.1396557	14001628.994893	241628542.278437	350529717.579245	408708727.367913	326042007.955122	496409982.878708	114992690.139175	306220101.17572	1.41302683385647	0.0343164354914572	0.216395315663546	2.54493716423573	Cholesta-4,6-dien-3-one	0.612	381.33756	Lipids and lipid-like molecules	Steroids and steroid derivatives	Cholestane steroids	566-93-8	HMDB0002394	-	-	-	-
M302T347_POS	23353894.0729477	5765710.57302429	4403991.20781204	4581965.58093227	6824796.00214892	26799705.5692185	402939591.351941	307238324.047328	192755457.070868	224797581.774336	4182202.76060427	6912211.59692111	11955010.501014	189804228.100333	3.98882482796017	0.0218053687148661	0.174930073753931	2.53612267594328	Trachelanthine	5.780	302.19619	--	--	--	--	--	C08325	ko01100//Metabolic pathways;ko01110//Biosynthesis of secondary metabolites	Global and overview maps	Metabolism
M182T354_POS	705919704.729597	649482214.91434	840064251.140837	601009873.492377	715611120.895286	547880522.086104	636791205.564056	665143909.495074	439549063.181056	530452110.555142	337619319.246175	377795584.682507	676661281.209757	497891865.454002	-0.442601394527219	0.027384990958851	0.194368710231868	2.5314620950227	DL-tyrosine	5.906	182.08111	--	--	--	--	--	C00082	ko01100//Metabolic pathways;ko01110//Biosynthesis of secondary metabolites;ko01060//Biosynthesis of plant secondary metabolites;ko01063//Biosynthesis of alkaloids derived from shikimate pathway	Chemical structure transformation maps;Global and overview maps	Metabolism
M166T164_POS	1098329418.96231	592729255.097365	1023753562.98936	528712362.85705	537480361.386523	376297916.453513	757287327.779182	719909515.667163	295386037.97394	434683169.264566	304706295.379131	113172853.368918	692883812.957687	437524199.905483	-0.663250636545963	0.139774809662966	0.414023157266289	2.52719878652669	7-methylguanine	2.725	166.07225	Organoheterocyclic compounds	Imidazopyrimidines	Purines and purine derivatives	10030-78-1	HMDB0006040	-	-	-	-
M174T202_POS	57664305.8145946	597512891.841871	186820631.575011	66450998.1222767	25497293.4823652	571927419.429275	46972489.9535792	10095419.6004532	34337519.1309919	105428595.120807	61734483.4233767	12307255.0439347	250978923.377566	45145960.3788571	-2.47489740761029	0.0880587669668044	0.332450325336998	2.51853993213777	N-desmethylselegiline	3.363	174.14884	--	--	--	--	--	-	-	-	-
M301T47_POS	211788146.216715	431184764.478529	457467522.217925	32351360.0044484	412002517.270374	432381708.673822	3009492.57629297	211583806.030065	178147196.86464	129751055.238806	21261005.1349984	286840341.384232	329529336.476969	138432149.538172	-1.25122787347178	0.0443631485091983	0.243734222463829	2.51762007553628	Tectorigenin	0.776	301.07118	Phenylpropanoids and polyketides	Isoflavonoids	Isoflav-2-enes	548-77-6	HMDB0042024	-	-	-	-
M204T169_POS	30991346.8073545	29799999.9537338	23531758.2720945	25510629.7279428	15001391.8386555	21301939.7016007	132643904.735216	50863309.2096376	159772972.844991	503650658.49628	7898185.31667665	445007868.374317	24356177.716897	216639483.162853	3.15293655223814	0.0469000538525778	0.251349859725385	2.50507853128592	N-acetyl-.beta.-d-mannosamine	2.813	204.08665	--	--	--	--	--	C00645	ko01100//Metabolic pathways	Global and overview maps	Metabolism
M103T185_NEG	163894158.864635	255493510.064155	199881071.595202	1751174776.05495	458968553.358467	670432167.611081	519669833.764297	237685303.564466	101933966.084886	21215745.010775	342362640.051771	389928732.897659	583307372.924748	268799370.228976	-1.11772655170811	0.250094813972204	0.536108455451785	2.50328251625806	Dl-a-hydroxybutyric acid	3.087	103.0401	--	--	--	--	--	-	-	-	-
M229T277_2_NEG	315594263.829707	478083578.462489	432136771.707148	296381576.582553	404259566.450065	448238088.796602	476541384.376912	476126332.663095	60801051.9993453	192580382.575407	7753586.48477415	5974222.85847348	395782307.638094	203296160.159668	-0.96112415616374	0.0716458857518135	0.302352221436474	2.4910526006141	Dodecanedioic acid	4.608	229.14434	Lipids and lipid-like molecules	Fatty Acyls	Fatty acids and conjugates	6402-36-4	HMDB0000933	-	-	-	-
M483T31_2_NEG	881682375.329694	538013346.891958	839013047.439394	676037364.913592	1081783390.92005	878867347.379992	244129597.489158	1027672743.07482	221579485.564811	766009965.373056	283267049.487108	858410906.862162	815899478.812447	566844957.975186	-0.525437232163133	0.162205404114787	0.441520809214576	2.48979743230893	1-palmitoyl-2-hydroxy-sn-glycero-3-phospho-(1'-rac-glycerol)	0.525	483.27902	--	--	--	--	--	-	-	-	-
M271T154_2_NEG	66448119.1549834	245334741.012626	780412165.69978	51556797.2932451	286884700.535867	1080887142.27797	21961561.9848366	51630930.6771035	95809634.6019554	516170391.91508	206114673.984601	40497499.2083302	418587277.662412	155364115.395318	-1.42987514218102	0.190454147985587	0.473450260995782	2.48900496725042	2',6'-dihydroxy 4'-methoxydihydrochalcone	2.562	271.09777	--	--	--	--	--	-	-	-	-
M164T227_POS	135996505.603141	42384990.1051527	82545259.4964104	249493825.418477	68486002.7347208	49642872.2034076	913294879.894394	325566709.558507	120619076.651157	369035574.812912	179468325.837272	87993614.8259548	104758242.593552	332663030.263366	1.66699778195407	0.107180339026651	0.365141641933807	2.48098881558783	4-oxo-4-(3-pyridyl)butanal	3.780	164.06988	Organic oxygen compounds	Organooxygen compounds	Carbonyl compounds	76014-80-7	HMDB0062406	C19567	ko01100//Metabolic pathways;ko01120//Microbial metabolism in diverse environments	Global and overview maps	Metabolism
M201T61_NEG	236884900.75984	138154371.521128	262401163.181553	376817221.022695	111821368.410638	67030011.0722282	75011158.9343476	53330363.7627631	45525350.8883901	18464989.3042242	18896796.7950888	50579237.6334895	198851505.99468	43634649.5530505	-2.18814537291316	0.00862963727736217	0.114377817017076	2.47986026876817	Bergaptol	1.019	201.02279	Phenylpropanoids and polyketides	Coumarins and derivatives	Furanocoumarins	486-60-2	HMDB0013679	C00758	ko01110//Biosynthesis of secondary metabolites;ko01061//Biosynthesis of phenylpropanoids	Chemical structure transformation maps;Global and overview maps	Metabolism
M95T423_POS	89421029.0023613	157920383.6841	592734034.372697	170046030.666103	157916714.714519	639822482.430489	159369626.668693	58329149.4929326	90709491.7902234	63643106.5439996	123608874.289653	77749858.2740005	301310112.478378	95568351.1765837	-1.65664425967851	0.0706553458268094	0.301066855032999	2.47732008228669	Phenol	7.053	95.06048	Benzenoids	Phenols	Benzenetriols and derivatives	87-66-1	HMDB0013674	-	-	-	-
M181T272_2_POS	559658058.307397	733222795.497908	810117520.073468	675239224.16104	674464062.457415	624914106.727655	1330837330.29967	936937083.217885	984011739.365529	647947732.516877	715127481.297637	730956538.562869	679602627.870814	890969650.876745	0.390684858913245	0.0814662692217046	0.321060992945624	2.47280668864369	Caffeate	4.529	181.02724	Phenylpropanoids and polyketides	Cinnamic acids and derivatives	Hydroxycinnamic acids and derivatives	4361-87-9	HMDB0003501	-	-	-	-
M179T27_NEG	477041123.73463	94650535.7570004	91522982.7415277	115505744.195043	99405887.1806581	64139081.6031271	535143372.096436	365825953.46827	340983910.832956	196178083.821156	219889354.252896	366864964.883479	157044225.868664	337480939.892532	1.10363512493296	0.0509951476991918	0.259680224073839	2.45344226344794	Quercetin	0.446	179.00198	Phenylpropanoids and polyketides	Flavonoids	Flavones	117-39-5	HMDB0005794	C00389	ko01100//Metabolic pathways;ko01110//Biosynthesis of secondary metabolites	Global and overview maps	Metabolism
M210T245_POS	41501619.6778714	513545419.145096	321073613.137693	86114615.0066664	280545709.577499	417065763.389707	359245122.074499	33713357.6029847	17889570.3381771	31994625.0338438	52649350.0570282	18273606.1115558	276641123.322422	85627605.2030148	-1.69186774982496	0.0673364056327062	0.295598018583053	2.45326190821024	2,2-bis[hydroxymethyl]-2,2',2''-nitrilotriethanol	4.077	210.11245	--	--	--	--	--	-	-	-	-
M311T25_NEG	2917888427.1038	2109090647.231	1358583817.75608	1490378438.17367	1157105757.20863	1256663459.54246	2459512613.72084	2860475271.58613	1289047652.74633	1736660892.72259	2514419312.49415	1609701523.93196	1714951757.83594	2078302877.867	0.277237924747536	0.354818246069213	0.62141766616007	2.44855331414306	Thymol-beta-d-glucoside	0.414	311.1688	--	--	--	--	--	-	-	-	-
M279T165_POS	383677672.197185	238007591.843099	551039780.523753	367161240.929069	370187080.357678	213632900.298484	975980309.952128	648557366.505061	238320045.494061	469325917.817117	230899394.7631	989841742.927621	353951044.358211	592154129.576515	0.74242290619925	0.137414277547952	0.410475002229617	2.44551571340337	Leu-Phe	2.757	279.17025	Organic acids and derivatives	Carboxylic acids and derivatives	Amino acids, peptides, and analogues	-	HMDB0302841	-	-	-	-
M118T294_POS	720294843.750206	447194972.02094	301545394.415261	904935671.122246	767270269.918931	667658035.860163	518929255.010664	821394650.748807	617519793.783558	1215256160.08295	651311057.22584	1584207453.35218	634816531.181291	901436395.034	0.50588600159341	0.195053250358956	0.478304182561493	2.43609198010082	L-norvaline	4.902	118.08649	--	--	--	--	--	-	-	-	-
M287T231_2_NEG	1188566172.16558	1543607391.25987	1088082980.00848	1061203134.16065	1114002479.70978	726643955.809333	2182366453.70257	1431265287.18558	233723923.164001	910944351.994228	29994238.4215643	34895844.4778803	1120351018.85228	803865016.490971	-0.478925643844758	0.415480999127088	0.664425118737461	2.4333678854758	Trans-dehydroandrosterone	3.855	287.18643	Lipids and lipid-like molecules	Steroids and steroid derivatives	Androstane steroids	53-43-0	HMDB0000077	C01227	ko01100//Metabolic pathways;ko01120//Microbial metabolism in diverse environments	Global and overview maps	Metabolism
M340T169_POS	3848141.05094663	3226771.29862216	1148251.55868844	4922774.32011432	4874117.85251477	1129960.81903649	280241257.564841	283151790.887742	34987508.1182168	127957674.429543	126896075.249956	51629846.2763349	3191669.48332047	150810692.087772	5.56228364585415	0.00749952815277233	0.105924465855357	2.43330351837994	Nalbuphine	2.824	340.17547	Benzenoids	Phenanthrenes and derivatives	HASH(0x1f75c00)	20594-83-6	HMDB0014982	-	-	-	-
M263T177_POS	213577813.020669	92565204.7719951	158696806.802395	285130286.718821	247885503.070055	200064591.781239	140300835.287563	68375698.581514	36149079.1626994	61893418.1936833	43783286.8093606	43206157.7052881	199653367.694196	65618079.2900181	-1.60533213674071	0.00180188868525329	0.0539682735986787	2.43238507690227	Cyanazine	2.956	263.0961	Organoheterocyclic compounds	Triazines	Aminotriazines	-	HMDB0250604	-	-	-	-
M301T199_POS	56367107.7394595	25531218.1183625	23746659.2324855	24676889.0079686	32321491.1633896	30616197.0188797	189011148.044412	480026730.452549	44740720.5108933	374470374.806366	91583501.7361723	50875792.6612478	32209927.0467576	205118044.70194	2.67087711633869	0.0432990828022315	0.24043595684761	2.42333746677006	5-nitro-2-(3-phenylpropylamino)benzoic acid	3.313	301.11826	Benzenoids	Benzene and substituted derivatives	Benzoic acids and derivatives	-	HMDB0255766	-	-	-	-
M417T139_POS	19710997.0757785	15838024.6826501	18655573.2836736	22787355.1409206	39203288.1287136	15591122.7731172	288779673.075247	386747602.054759	34652777.3603152	243071306.130226	4915759.5747815	143794941.982386	21964393.5141423	183660343.362952	3.06380157882986	0.0244442995839707	0.18496652236281	2.42323554539811	Neotigogenin	2.324	417.33627	Lipids and lipid-like molecules	Prenol lipids	Sesquiterpenoids	470-01-9	HMDB0030047	-	-	-	-
M419T76_NEG	1010060.92527216	3698922.30933768	2247882.49454582	29699819.1687864	3337072.8579754	1242848.82947478	18058959.6456203	156720650.336467	7391216.09350259	625376236.244527	111446665.919782	243893189.892405	6872767.76423204	193814486.355384	4.81764138601912	0.0738941244537729	0.307085130726604	2.41225471147666	Jasmonic acid	1.263	419.2654	Lipids and lipid-like molecules	Fatty Acyls	Lineolic acids and derivatives	59366-47-1	HMDB0032797	C08491	ko01100//Metabolic pathways;ko01110//Biosynthesis of secondary metabolites;ko01060//Biosynthesis of plant secondary metabolites;ko01070//Biosynthesis of plant hormones	Chemical structure transformation maps;Global and overview maps	Metabolism
M265T22_2_NEG	1708168615.89333	1671638283.5991	1749491883.60817	700948259.809604	426419466.081064	544173787.696801	902641016.451587	549838485.72514	1233352002.58905	576144734.280324	1116503071.96419	533974660.441472	1133473382.78134	818742328.575294	-0.469269123845655	0.302405046930606	0.580908328404951	2.40725834844077	Magnolol	0.372	265.14795	Benzenoids	Benzene and substituted derivatives	Biphenyls and derivatives	-	HMDB0254305	-	-	-	-
M111T91_2_NEG	7609222041.88249	6748196417.88321	9160608420.75968	11669523100.8257	11454348010.1393	8458098070.67608	10004864339.2678	9971176042.41973	7732286035.35319	9857415437.24756	9996035211.01719	10865886200.13	9183332677.02774	9737943877.57258	0.0845993761283605	0.562912298032864	0.768037428580632	2.39987634635922	Uracil	1.516	111.02003	Organoheterocyclic compounds	Diazines	Pyrimidines and pyrimidine derivatives	66-22-8	HMDB0000300	C00106	ko01100//Metabolic pathways	Global and overview maps	Metabolism
M375T119_2_NEG	257916128.003375	223113670.304122	158842308.969812	219244122.380668	155643552.143002	171004916.838708	1718688441.76286	283946910.778586	240196431.19026	174598021.535861	342011852.673674	185071244.840633	197627449.773281	490752150.463646	1.31221124333774	0.26365482225786	0.548872137831809	2.3969331815645	Enalapril	1.990	375.18483	Organic acids and derivatives	Carboxylic acids and derivatives	Amino acids, peptides, and analogues	-	HMDB0249344	-	-	-	-
M164T254_NEG	2119705036.15655	1113034803.38107	676220059.773969	1700471615.02294	1638644724.83672	1490110241.40194	609717863.57154	1311779207.41224	463125984.92397	1097717503.72746	749139244.837979	2412002873.45118	1456364413.42886	1107247112.98739	-0.395394158192896	0.349485079822917	0.61717125555097	2.39050157247029	N-acetyl-l-phenylalanine	4.233	164.07178	Organic acids and derivatives	Carboxylic acids and derivatives	Amino acids, peptides, and analogues	2018-61-3	HMDB0000512	C03519	ko01100//Metabolic pathways	Global and overview maps	Metabolism
M240T297_POS	2549416.30979044	4645258.68031403	26543986.4197317	27629450.7341057	8244415.21379735	23732796.798918	158013534.808877	417126996.155184	158970176.747007	299662513.463631	6565938.29053915	22209010.0931256	15557554.0261095	177091361.593061	3.5088066786983	0.0324343658864387	0.210842785427746	2.38690240370021	N-.alpha.-(tert-butoxycarbonyl)-l-valine	4.958	240.12287	--	--	--	--	--	-	-	-	-
M585T287_NEG	569499.815314196	13178979.0605837	141030163.490795	457842263.813634	271694105.746069	157150509.881011	16758858.5413713	1891252.59170729	4347050.76882489	2324243.90230645	4727215.74993491	3176160.21892015	173577586.967901	5537463.62884417	-4.97021154523812	0.0375806346192171	0.226580190682201	2.37096674665965	Oxaprozin	4.786	585.2154	Organoheterocyclic compounds	Azoles	Oxazoles	21256-18-8	HMDB0015126	-	-	-	-
M174T148_POS	102831400.49085	184058521.354383	92631867.5789434	73635846.8603113	103070683.13959	135590730.345443	298746782.711214	618458910.698165	27695504.6890117	232379437.220089	281817559.759166	284894349.787137	115303174.961587	290665424.14413	1.33392722787708	0.0510401290567628	0.259852967072009	2.36972851965178	Quinaldic acid	2.462	174.07612	Organoheterocyclic compounds	Quinolines and derivatives	Quinoline carboxylic acids	93-10-7	HMDB0000842	-	-	-	-
M324T270_POS	439811174.809057	439384462.018896	534292741.242449	425764115.292394	429040469.746741	355736856.041602	890120067.004871	140735444.450805	66332186.7375759	75401868.1256159	77799236.4328693	39922050.9981519	437338303.191857	215051808.958315	-1.02406544192529	0.13747949411236	0.410516833747818	2.36620298652476	N-3-oxotetradec-7z-enoyl-l-homoserine lactone	4.508	324.23798	--	--	--	--	--	-	-	-	-
M359T122_NEG	448646919.691329	2026547753.36505	1251347373.4806	673931939.091349	477036740.167118	651775108.54646	1201038838.23471	2046442825.60322	407770165.817024	1692902506.91015	873197443.173595	613657535.141883	921547639.056984	1139168219.14676	0.305850150772361	0.559597329306295	0.765946501495511	2.36277460364212	Aldosterone	2.033	359.18983	Lipids and lipid-like molecules	Steroids and steroid derivatives	Hydroxysteroids	52-39-1	HMDB0000037	C01780	ko01100//Metabolic pathways;ko07225//Glucocorticoid and mineralocorticoid receptor agonists/antagonists	Global and overview maps;Target-based classification: Nuclear receptors	Drug Development;Metabolism
M454T195_POS	308292816.671217	291659618.326318	410149036.638891	355008029.447777	249330754.403385	248607274.044961	122786018.505902	178888787.450347	245108978.006463	178321201.839307	180065208.499865	198453019.927117	310507921.588758	183937202.3715	-0.755416771791085	0.00191077459273607	0.0551547455472111	2.36043178289627	Terfenadine	3.258	454.2929	Benzenoids	Benzene and substituted derivatives	Diphenylmethanes	50679-08-8	HMDB0014486	-	-	-	-
M232T65_NEG	381912707.921431	377737486.881662	521877907.129171	234960593.124474	292961967.778867	404489420.054103	408839815.852701	288645029.824136	110105585.19205	113242953.698831	173921711.505758	159683485.32648	368990013.814951	209073096.899993	-0.819574341530693	0.0286119156167489	0.19780950204827	2.36009367246143	Propanedinitrile, 2-[(3-hydroxy-4-nitrophenyl)methylene]-	1.092	232.02868	--	--	--	--	--	-	-	-	-
M182T293_POS	200900161.172285	107695515.360955	81186518.3841459	346137759.892204	198212391.804777	156001272.009271	45235031.4535216	56572138.2705968	44418988.7392964	51588026.6106284	33413506.0824211	46729366.6001368	181688936.437273	46326176.2927669	-1.97157105831652	0.00548764980450879	0.0912726140698009	2.35990107604663	Tyrosine	4.880	182.08102	Organic acids and derivatives	Carboxylic acids and derivatives	Amino acids, peptides, and analogues	60-18-4	HMDB0000158	-	-	-	-
M386T145_1_POS	127956595.834061	73896271.5633016	125747541.636152	313490890.300993	212131033.528574	86827010.483064	41503841.8583721	42063091.0686081	12003465.8359016	8672800.88270558	725842.851657939	27874510.547411	156674890.557691	22140592.1741094	-2.82300827116993	0.00513928403966483	0.0883378151053329	2.35868645166997	Amisulpride n-oxide	2.417	386.1857	--	--	--	--	--	-	-	-	-
M329T255_NEG	143701110.688291	56090861.2506175	62280714.205907	671208795.232761	206438798.451595	172897479.381073	43492169.1236008	20864809.0187455	18981286.4314175	14541838.5890904	49981466.6490332	36857857.2477255	218769626.535041	30786571.1766022	-2.82903934888411	0.0731952467657011	0.305446334204307	2.35715615135889	21-hydroxyprogesterone	4.258	329.23352	Lipids and lipid-like molecules	Steroids and steroid derivatives	Hydroxysteroids	64-85-7	HMDB0000016	C03205	ko01100//Metabolic pathways	Global and overview maps	Metabolism
M240T460_POS	149126669.664886	360756119.05396	271011798.011111	99549806.7014711	184818671.878246	304653710.279637	166114613.22883	117627279.760868	26143661.3625076	86614594.8281405	98392723.5119909	39368459.6967637	228319462.598219	89043555.3981835	-1.35847074026202	0.0125860008406608	0.136730893079334	2.35088376108947	Isoetharine	7.660	240.17067	Benzenoids	Phenols	Benzenediols	530-08-5	HMDB0014366	-	-	-	-
M468T277_POS	390403.140810194	2601195.49526734	593914.475391849	238809.03751567	179603.720674918	838272.704583704	232661348.010817	460144186.218356	44391136.5553491	124206676.602197	68690742.9760299	43289122.1565695	807033.095707279	162230535.419886	7.65120183893893	0.0352054921766513	0.219196002970548	2.34148862664611	Tobramycin	4.616	468.2493	Organic oxygen compounds	Organooxygen compounds	Carbohydrates and carbohydrate conjugates	32986-56-4	HMDB0014822	C00397	ko01110//Biosynthesis of secondary metabolites	Global and overview maps	Metabolism
M132T270_POS	3164685264.74367	747073845.314688	2355817585.90766	1157516466.66019	1108244450.60617	1858452699.0224	578360124.533242	1191304807.10331	885630527.800447	1192931773.26091	2441650631.43367	2274532938.89782	1731965052.04246	1427401800.5049	-0.279018321958763	0.543021204327983	0.754879834185843	2.33914684480257	DL-isoleucine	4.495	132.10214	--	--	--	--	--	C00407	ko01100//Metabolic pathways;ko01110//Biosynthesis of secondary metabolites;ko01060//Biosynthesis of plant secondary metabolites;ko01064//Biosynthesis of alkaloids derived from ornithine, lysine and nicotinic acid	Chemical structure transformation maps;Global and overview maps	Metabolism
M301T153_NEG	97031073.8735174	131829387.373864	54774634.7910176	85941242.2379096	81545131.9084983	93750898.3934509	1014670989.08967	402647404.376505	110622478.123407	123609468.288805	44868025.6639146	206767214.80389	90812061.4297096	317197596.724365	1.80442600989331	0.158894333414012	0.437966057402366	2.32882578174722	Arg-Gln	2.554	301.17703	Organic acids and derivatives	Carboxylic acids and derivatives	Amino acids, peptides, and analogues	2483-17-2	HMDB0028707	-	-	-	-
M574T29_3_NEG	2541841.78135787	230830997.029437	2133244954.75533	2466895705.44561	1769360133.08112	1257523608.70962	361535575.807574	2984302604.79771	1238499475.6454	4181462644.97903	368729593.242115	92547078.9017763	1310066206.80041	1537846162.22893	0.231271468080304	0.781187589715785	0.897472131079935	2.32669493359393	Sulfobacin b	0.482	574.45145	--	--	--	--	--	-	-	-	-
M268T107_2_POS	335356590.356876	411440913.169758	295178638.603631	253369638.454902	357068720.713917	269793891.062676	25325470.745326	195864169.850497	331518599.315896	135210487.180177	104596195.222865	261617988.409069	320368065.393627	175688818.453972	-0.866707970313239	0.0181369767836092	0.16142286345809	2.30777466094053	Heptadecasphing-4-enine	1.788	268.26355	--	--	--	--	--	-	-	-	-
M340T40_POS	6612759.45039823	8361988.85027563	6970352.0556273	4914255.52367155	6472534.73529763	9339995.04521938	124873623.71628	186336244.878113	26261882.8921642	108075736.762178	201148055.623714	99082047.4173166	7111980.94341495	124296265.214961	4.12738767905328	0.00113009946814151	0.0423448428327613	2.30412137198035	Papaverine	0.672	340.17577	Organoheterocyclic compounds	Isoquinolines and derivatives	Benzylisoquinolines	61-25-6	HMDB0015245	C06533	ko01110//Biosynthesis of secondary metabolites;ko01063//Biosynthesis of alkaloids derived from shikimate pathway	Chemical structure transformation maps;Global and overview maps	Metabolism
M342T171_NEG	59638754.800441	78716259.9091604	64575009.8425902	82247668.873116	65407294.5912591	62999243.0228859	552068760.140592	189500544.895822	33183600.5499302	197180904.369653	228275734.262743	187244180.519411	68930705.1732421	231242287.456359	1.74618656919687	0.0431126721599386	0.239856088268567	2.30117098073022	Lisinopril (8r,s)-diketopiperazine	2.851	342.2399	--	--	--	--	--	-	-	-	-
M85T205_NEG	1135386884.51113	1107935411.21582	811844903.886006	506674042.17209	3556083468.51434	1098560332.76919	1454680691.61672	1051169053.47898	1191759942.92696	656578.968652356	1282777302.44055	1105676562.43456	1369414173.84476	1014453355.31107	-0.432856318617791	0.490221280237033	0.719276692992136	2.2954004376978	1,4-butynediol	3.413	85.00443	Organic oxygen compounds	Organooxygen compounds	Alcohols and polyols	-	HMDB0245045	-	-	-	-
M500T172_NEG	676004223.515239	77981014.2012115	100575309.719081	35435756.6123864	609581439.154532	157609865.853954	114996270.164671	153525006.256057	34752994.6301406	96658686.6353529	25522497.1471675	34700181.2167745	276197934.842734	76692606.0083606	-1.84854313423835	0.125447780441075	0.39244517396329	2.29234875275395	Leukotriene d4	2.874	500.26932	Lipids and lipid-like molecules	Fatty Acyls	Eicosanoids	-	HMDB0244369	C05951	ko01100//Metabolic pathways	Global and overview maps	Metabolism
M300T197_NEG	75654604.8678392	195445494.356787	90768186.0653773	66746620.5961633	73627819.5277421	96286074.5714218	1141597631.06172	176671030.064919	44845404.1285469	180339253.515281	249994246.249446	202856116.910745	99754799.9975551	332717280.321776	1.73783862969004	0.189145665116785	0.472465182915105	2.28858614100104	Ile-Gly-Ile	3.289	300.19301	--	--	--	--	--	-	-	-	-
M168T287_POS	193637481.217264	216276625.640145	298961815.845704	333448320.110907	310146542.794663	232186199.195244	141207412.30727	144265228.323068	146631510.50214	165743917.543422	134450174.800393	171288228.163035	264109497.467321	150597745.273221	-0.810436011883501	0.000837945359246804	0.0368256373805436	2.28769690346207	4-acetamidobutanoate	4.791	168.06527	Organic acids and derivatives	Carboxylic acids and derivatives	Amino acids, peptides, and analogues	3025-96-5	HMDB0003681	C02946	ko01100//Metabolic pathways	Global and overview maps	Metabolism
M403T227_POS	156221826.295524	136378824.60067	138068646.494967	108012715.548948	164143988.143411	113572135.803694	54318510.1582917	45297144.2781637	29579324.9890634	24182804.8962165	43917897.4517386	19004364.8439607	136066356.147869	36050007.7695724	-1.91623891374876	2.98474630123795e-06	0.00455938213292563	2.28741261562698	22beta-Hydroxycholesterol	3.776	403.35346	Lipids and lipid-like molecules	Steroids and steroid derivatives	Bile acids, alcohols and derivatives	22348-64-7	HMDB0004035	C05502	ko01100//Metabolic pathways	Global and overview maps	Metabolism
M549T26_NEG	296339601.120739	116382369.534102	121097097.120409	246716852.779469	200362271.945242	118581008.501317	45341298.3120789	60142888.104689	19865826.3109119	59825369.513995	119214717.662916	53351495.5975414	183246533.500213	59623599.2503554	-1.61983053386381	0.00469580384676628	0.0845317453322322	2.27148596604805	Convallatoxin	0.431	549.2896	Lipids and lipid-like molecules	Steroids and steroid derivatives	Steroid lactones	5822-57-1	HMDB0034362	-	-	-	-
M313T40_NEG	89974962.2419811	161982493.934352	189318609.217209	177340815.817271	159509713.862188	83821052.5698744	552650624.986507	481809441.08081	260479772.745309	156099996.720447	155269508.380505	221463355.105182	143657941.273813	304628783.169793	1.08441451693924	0.0498993482668268	0.258132139642971	2.2630246338758	2'-hydroxy-3,4,6'-trimethoxychalcone	0.663	313.10834	--	--	--	--	--	-	-	-	-
M267T353_POS	601213316.802595	225939885.291156	126969135.476593	23822371.1238499	70517975.3898627	123372126.725128	22858186.148549	17562358.4123696	9203604.54545357	17607545.3431953	51968635.9852616	26022317.9211996	195305801.801531	24203774.7260048	-3.01243083967723	0.074525502227928	0.307828567365466	2.25472235482745	Nevirapine	5.879	267.13396	Organic nitrogen compounds	Organonitrogen compounds	Amines	129618-40-2	HMDB0014383	-	-	-	-
M404T147_NEG	92713505.000058	150254712.361726	124920421.213358	132108970.489874	136887028.50106	131474949.421441	6755502.51205247	40277283.886206	12003879.6187375	10969776.1198693	66855970.1350654	39360161.2070441	128059931.164586	29370428.9131625	-2.12438290016195	1.25606615041304e-05	0.00633824694343466	2.25424889377077	Lisinopril	2.458	404.21952	Organic acids and derivatives	Carboxylic acids and derivatives	Amino acids, peptides, and analogues	83915-83-7	HMDB0001938	-	-	-	-
M303T216_POS	6455609.04854423	5463937.99776104	4972596.33306025	9813602.16272044	7060452.76560442	3203275.61950919	144628298.912644	276536447.200689	45263990.7363714	132053531.909849	83757174.1936619	81131258.8817547	6161578.98786659	127228450.305828	4.36797739764185	0.00461526590706871	0.0836258312707558	2.24971271455839	Nordihydroguaiaretic acid	3.604	303.17026	Lignans, neolignans and related compounds	Dibenzylbutane lignans	HASH(0x1721898)	27686-84-6	HMDB0014325	-	-	-	-
M345T290_NEG	681510697.63479	334154436.555582	281014179.835078	456470202.143089	558043658.060085	519415556.580915	360054796.985819	292620923.503347	252229211.4948	264363848.112315	159714221.831291	516009156.795881	471768121.80159	307498693.120575	-0.617497657475537	0.0614284695535707	0.284636593751544	2.24739841839517	Corticosterone	4.826	345.2283	Lipids and lipid-like molecules	Steroids and steroid derivatives	Hydroxysteroids	50-22-6	HMDB0001547	C02140	ko01100//Metabolic pathways	Global and overview maps	Metabolism
M285T50_POS	240407065.859077	245825978.036168	263280533.742569	20430819.8678584	53316016.0134394	517969406.065809	109610231.40766	61538494.3768026	21832290.4771315	109465594.035014	51902178.1529252	27429706.3364126	223538303.264153	63629749.130991	-1.81274871953949	0.057525671389011	0.275733218115463	2.24457657892956	Glu-His	0.836	285.07589	Organic acids and derivatives	Carboxylic acids and derivatives	Amino acids, peptides, and analogues	21435-29-0	HMDB0028821	C14536	ko01110//Biosynthesis of secondary metabolites	Global and overview maps	Metabolism
M406T149_POS	134274502.813255	146000604.330863	120119519.015909	124224953.35958	125966553.981934	98086567.9719864	16749738.9399213	45543210.9459983	10848690.9115898	10379730.9333575	52682393.3949766	38851517.422076	124778783.578921	29175880.4246533	-2.09652455320073	2.52284609683645e-06	0.00455938213292563	2.23982370332999	Lys-Cys-Arg	2.483	406.23378	--	--	--	--	--	-	-	-	-
M479T343_POS	141092087.286914	206979236.503083	153076157.222892	100907619.569007	54513490.8785327	127522226.765439	31166162.3206451	28188144.7969236	24372626.3833915	29551173.5520543	17952417.1139688	19166428.6733454	130681803.037645	25066158.8067214	-2.38224542865639	0.000522188158017084	0.0291665427303264	2.23890983415083	Triamcinolone diacetate	5.720	479.18741	Lipids and lipid-like molecules	Steroids and steroid derivatives	Hydroxysteroids	124-94-7	HMDB0014758	-	-	-	-
M290T315_NEG	403752171.862084	125238503.952878	112208164.277106	132147255.006991	235225107.951173	179691553.049607	162846762.285954	40358991.1369461	74813615.0951932	23075060.7079485	27073409.94061	41707796.2866629	198043792.683306	61645939.2422191	-1.68374171406378	0.0212642321407792	0.172959388644921	2.23221588408335	N-acetylneuraminic acid	5.250	290.08828	Organic oxygen compounds	Organooxygen compounds	Carbohydrates and carbohydrate conjugates	-	HMDB0246275	C00270	ko01100//Metabolic pathways	Global and overview maps	Metabolism
M177T297_NEG	116812333.695349	245455755.163173	546263649.984947	1301015164.73192	812899253.441472	378034212.423006	435777476.50899	1901626106.58977	290280490.838403	735052756.127557	1230289794.45141	602707409.76927	566746728.239978	865955672.3809	0.611589018881958	0.346309931201536	0.614291454874846	2.23145576320297	2-dehydro-3-deoxy-d-gluconate	4.956	177.04037	--	--	--	--	--	C00204	ko01100//Metabolic pathways;ko01120//Microbial metabolism in diverse environments	Global and overview maps	Metabolism
M243T215_NEG	245665428.639469	211437538.060043	244751093.020095	101892884.284014	161073744.120241	145672988.366402	134391991.524209	97826639.2937998	70605063.8459415	67082248.2927829	5772309.85971941	40241944.0055172	185082279.415044	69320032.8036616	-1.4168225295791	0.00313464376459261	0.069714684916842	2.23119200039634	Leu-Ile	3.589	243.16019	Organic acids and derivatives	Carboxylic acids and derivatives	Amino acids, peptides, and analogues	-	HMDB0028932	-	-	-	-
M165T34_1_POS	363796833.644405	321422021.213274	359659189.628445	198245958.051944	222340964.907196	232314913.709481	489701005.751138	588028050.373469	317324514.504311	510772837.892608	200271184.077988	493469504.378404	282963313.525791	433261182.829653	0.614621968680088	0.04677198133156	0.250863655510819	2.22666187209361	(+)-.alpha.-tocopherol	0.562	165.091	--	--	--	--	--	C02477	ko01100//Metabolic pathways;ko01110//Biosynthesis of secondary metabolites;ko01060//Biosynthesis of plant secondary metabolites	Chemical structure transformation maps;Global and overview maps	Metabolism
M375T233_POS	164642812.924302	157384916.55693	115877829.143283	112526813.736428	159894738.171343	90675810.94927	56061080.6633939	43638531.6379663	30359951.9895297	23424876.2909041	40411250.5209637	20483810.0394776	133500486.913593	35729916.8570392	-1.9016405419237	3.40242796529163e-05	0.0086811252370215	2.22117553890531	Leukotriene b4 3-aminopropylamide	3.887	375.32178	--	--	--	--	--	-	-	-	-
M355T220_POS	535876151.139181	58245524.841199	41457902.2496472	94270857.7829873	366432191.814556	84879182.8148983	46093310.3625041	55278406.6076431	37928069.1938118	28522465.3471713	9133417.92932547	14812847.9207694	196860301.773745	31961419.5602042	-2.62276881942745	0.0780604248835382	0.314230053179673	2.21915273310718	.gamma.-muricholic acid	3.659	355.26318	Lipids and lipid-like molecules	Steroids and steroid derivatives	Bile acids, alcohols and derivatives	547-75-1	HMDB0000760	C17649	ko00121//Secondary bile acid biosynthesis	Lipid metabolism	Metabolism
M347T211_NEG	159228263.305901	102699452.283752	88857299.1223738	243053269.658647	130924994.247556	111360151.230454	51691331.6468549	38091294.6317468	17438515.6214283	27261711.0933991	17497301.7532689	35666888.4480533	139353904.974781	31274507.1991252	-2.15569437345843	0.00102568470312383	0.040695073996484	2.21725796739946	11-deoxy-11-methylene-15-ketoprostaglandin d2	3.513	347.24413	--	--	--	--	--	-	-	-	-
M301T46_POS	304884747.086084	437697558.015096	522154070.925731	35600206.0593361	389138454.866996	459908427.125852	233213574.562043	239082298.1035	220287052.145914	147369489.795473	17492593.7397149	308357584.532274	358230577.346516	194300432.146486	-0.88259937648663	0.0737127104688635	0.30679561261913	2.21698148768701	Farrerol	0.766	301.10721	--	--	--	--	--	-	-	-	-
M146T208_NEG	437826008.688783	676842843.880431	486309521.004188	192081440.618883	367743957.040458	480399444.783148	531538161.345196	408667063.349593	174255594.084434	195458287.307899	157403959.892895	165296149.997946	440200536.002649	272103202.662994	-0.694006964651311	0.0968312981263667	0.348587745420432	2.21565650866681	Albizziin	3.474	146.06102	--	--	--	--	--	-	-	-	-
M293T32_POS	163613491.617327	72276816.5332104	208794999.186484	148839663.014018	270191215.140768	176525035.525777	27895465.7476605	49530651.5675158	84411024.1152099	60117873.8963768	17478603.9332904	108850007.93249	173373536.836264	58047271.1987572	-1.57858355443247	0.00342014773684632	0.0728095793170469	2.21393462839336	Desogestrel	0.537	293.2475	Lipids and lipid-like molecules	Steroids and steroid derivatives	Estrane steroids	54024-22-5	HMDB0014449	-	-	-	-
M299T143_NEG	252176791.734463	109069199.348755	129342881.328344	28246129.0541859	135077055.503443	88181365.2719475	6382128.87493786	8897107.34653369	5716405.11736274	12147851.4809226	9747730.04410836	11657060.4312445	123682237.04019	9091380.54918496	-3.76599512045202	0.00348944875763599	0.0736487864917234	2.20676976650707	2',4'-dihydroxy-3,4-dimethoxychalcone	2.384	299.09266	--	--	--	--	--	-	-	-	-
M163T299_NEG	484608666.842617	300066333.253144	595130092.52796	263893177.030392	368016844.952545	292722403.494666	371701752.585311	207586692.988541	183094858.778096	158467955.859537	295212147.395347	214113895.707935	384072919.683554	238362883.885794	-0.688220638092845	0.0416345532167326	0.236185970728754	2.20409342039597	Dulcitol	4.983	163.06123	Organic oxygen compounds	Organooxygen compounds	Carbohydrates and carbohydrate conjugates	488-45-9	HMDB0011632	C01697	ko01100//Metabolic pathways	Global and overview maps	Metabolism
M317T221_NEG	226155594.55398	166202827.980123	135014090.262991	120801812.913922	125557233.51077	127108413.072168	653534151.690687	470820366.890517	224659895.39842	257144269.635572	203607852.89878	91573588.5426087	150139995.382326	316890020.842764	1.07767388490788	0.0806813020682524	0.319278812986547	2.19571902047701	Ethanone, 1-[2-hydroxy-3-propyl-4-[4-(2h-tetrazol-5-yl)butoxy]phenyl]-	3.681	317.15077	--	--	--	--	--	-	-	-	-
M347T176_NEG	1879340.38336054	9154071.4463884	22400517.3467228	5096856.79421876	19361888.3057135	5276293.60137958	320214995.742677	132557664.502398	34776210.0695829	235048130.854544	57735814.6333021	64674830.9170998	10528161.3129639	140834607.786601	3.74167649159269	0.0191118558049833	0.164835800420884	2.1932409334112	Bexarotene	2.936	347.18649	Lipids and lipid-like molecules	Prenol lipids	Retinoids	153559-49-0	HMDB0014452	-	-	-	-
M264T173_2_POS	385004544.44921	480122601.893646	315425078.716436	394800982.024929	446204535.091647	390390521.685097	1251560338.6488	1007833177.80381	331974594.514105	485174455.17316	225138364.468439	431190451.284578	401991377.310161	622145230.315482	0.630086838805883	0.222170141632552	0.508499830622879	2.19093112986662	Zaleplon	2.879	264.10897	Organoheterocyclic compounds	Diazines	Pyrimidines and pyrimidine derivatives	151319-34-5	HMDB0015097	-	-	-	-
M147T79_NEG	35055994.6340424	21464289.6067336	30252047.9812665	1439026.0978168	13392269.3521329	12396984.8464791	45577455.5684736	99015479.104132	12112146.7645387	807534343.982617	56894357.0315846	187714512.349225	19000102.0864119	201474715.800095	3.40651972296084	0.171283168565043	0.452481572969475	2.18228824443884	.alpha.-keto-.gamma.-(methylthio)butyric acid	1.311	147.03	--	--	--	--	--	C01180	ko01100//Metabolic pathways;ko01110//Biosynthesis of secondary metabolites;ko01060//Biosynthesis of plant secondary metabolites	Chemical structure transformation maps;Global and overview maps	Metabolism
M248T74_NEG	292161628.025024	276761148.461582	434561635.973279	328689910.681297	315152579.037478	312703825.812075	298651335.913739	240159685.263472	103200540.715914	184505720.371079	180421563.279592	244643924.238673	326671787.998456	208597128.297078	-0.647122569464225	0.00809244949849881	0.110440370043611	2.17594083892431	Cys-Lys	1.238	248.09291	Organic acids and derivatives	Carboxylic acids and derivatives	Amino acids, peptides, and analogues	-	HMDB0028780	-	-	-	-
M149T213_NEG	409115760.664709	700083162.791064	232813904.906099	46940265.8756769	157325934.527087	421125783.915195	345075579.551838	195765234.379991	138275165.135234	86512527.1482753	112621814.358287	34104649.8506939	327900802.113305	152059161.737387	-1.10862668786228	0.124558620604639	0.391574058175081	2.17534122865567	D-ribose	3.556	149.04558	Organic oxygen compounds	Organooxygen compounds	Carbohydrates and carbohydrate conjugates	613-83-2	HMDB0000283	-	-	-	-
M147T369_NEG	50194980.9522149	62470407.9818152	129116795.404723	1804676479.41005	320695177.608193	522166584.068207	119114939.161587	59313828.9157066	32593774.8773369	141798629.739287	727028709.006487	86047787.1946539	481553404.237534	194316278.149176	-1.30928903912857	0.353321279589645	0.620428463747838	2.16022899709016	L-2-hydroxyglutaric acid	6.151	147.02982	Organic acids and derivatives	Hydroxy acids and derivatives	Short-chain hydroxy acids and derivatives	13095-48-2	HMDB0000694	C03196	ko01100//Metabolic pathways;ko01120//Microbial metabolism in diverse environments	Global and overview maps	Metabolism
M288T139_POS	265595217.22578	139547271.373797	288192860.256216	597492220.347512	572773296.137984	297062272.726305	76647789.5965252	1234967981.85564	429638768.488138	1098048969.39467	229129490.954513	431881587.632402	360110523.011266	583385764.653648	0.696010425068154	0.306288742796237	0.583309942862672	2.15615198561006	Heptadecasphinganine	2.312	288.28965	--	--	--	--	--	-	-	-	-
M304T311_POS	113069157.084608	389264804.139016	209738391.89145	455973153.373115	415826552.049133	277166418.56593	225443220.751592	223258216.599957	55941518.7320333	20211724.5707715	6269089.36604038	388615607.505813	310173079.517209	153289896.254368	-1.01681086943948	0.0855933583259804	0.328424006695405	2.15113343135293	Cocaine	5.176	304.17669	Benzenoids	Benzene and substituted derivatives	Benzoic acids and derivatives	50-36-2	HMDB0015043	C01416	ko01100//Metabolic pathways;ko01110//Biosynthesis of secondary metabolites;ko01064//Biosynthesis of alkaloids derived from ornithine, lysine and nicotinic acid	Chemical structure transformation maps;Global and overview maps	Metabolism
M171T70_NEG	92187273.457251	86045279.0040283	309862526.405744	864175312.00784	362864769.667575	266613846.676394	289620700.368341	74252834.8448861	1025542924.36094	85421553.1372472	1868668625.59159	24970950.2927676	330291501.203139	561412931.432629	0.765322447052398	0.492450844183758	0.720505769319058	2.14758243961047	P-toluenesulfonic acid	1.160	170.99698	Benzenoids	Benzene and substituted derivatives	Benzenesulfonic acids and derivatives	104-15-4	HMDB0059933	C06677	ko01100//Metabolic pathways;ko01120//Microbial metabolism in diverse environments	Global and overview maps	Metabolism
M333T123_NEG	91129629.8194782	191844599.752358	189599801.775152	78669359.2484871	58758349.0051811	119442846.112291	124873291.433694	181818879.912502	183209074.235496	252069742.141733	432859161.103116	353069616.014344	121574097.618825	254649960.806814	1.06667961194737	0.0314319096507435	0.207212336479494	2.14716934356404	Mitomycin c	2.043	333.13459	Organoheterocyclic compounds	Indoles and derivatives	Indolequinones	50-07-7	HMDB0014450	-	-	-	-
M423T229_NEG	660904273.266698	152701533.20239	214439722.103929	223400328.530322	543515713.05656	181999537.31708	305897940.380035	218883285.052835	83134063.9536865	236557102.850121	52713851.9168018	48310373.0797544	329493517.91283	157582769.538872	-1.06414028770674	0.11290300991453	0.373967730780885	2.1408085863799	Licoricidin	3.812	423.27555	Phenylpropanoids and polyketides	Isoflavonoids	O-methylated isoflavonoids	30508-27-1	HMDB0034183	-	-	-	-
M166T353_POS	477613490.558358	61594898.4103988	40792887.6491104	78817806.5670701	176909438.032895	143113975.310559	150775236.275111	376936304.492666	206039386.555999	463657563.245852	161953132.351631	695198626.159064	163140416.088065	342426708.180054	1.0696809949119	0.132799875229021	0.40383631060128	2.13847640091107	Methionine sulfoxide	5.883	166.05327	Organic acids and derivatives	Carboxylic acids and derivatives	Amino acids, peptides, and analogues	3226-65-1	HMDB0002005	C02989	ko01100//Metabolic pathways	Global and overview maps	Metabolism
M467T136_NEG	387604648.95758	392509151.587884	809601914.831798	1506991484.08527	680297499.115429	581306950.600692	442071097.1969	362049117.53755	584699370.007663	382479241.899113	213146235.095824	957372102.22031	726385274.863109	490302860.65956	-0.567061777884528	0.265146693813593	0.550071897760307	2.13679620003877	3'-hydroxyrepaglinide	2.264	467.27826	--	--	--	--	--	-	-	-	-
M175T422_NEG	10131770.3497332	15346327.363965	9661776.96793927	11524969.5233622	14469053.4890985	11286503.0826668	24159915.7924394	17837824.7363508	9454751.75967229	27305835.7348167	1282102579.64515	13298604.6821685	12070066.7961275	229026585.391766	4.2460095108461	0.327272327467986	0.599474899417393	2.13402629608191	Digalacturonic acid	7.027	175.02482	Organic oxygen compounds	Organooxygen compounds	Carbohydrates and carbohydrate conjugates	5894-59-7	HMDB0039721	C02273	ko01100//Metabolic pathways	Global and overview maps	Metabolism
M330T214_NEG	366510279.022482	505283698.976412	292421323.491068	110963825.432343	218149433.762644	311751875.093767	2013552264.37804	419528687.985157	130607343.928382	339848225.550652	301080006.902082	294831269.526843	300846739.296453	583241299.711859	0.955064161179323	0.359050250487912	0.624672052324031	2.130049720635	Thr-Val-Leu	3.565	330.20361	--	--	--	--	--	-	-	-	-
M259T199_2_NEG	165742127.221164	563200119.500086	189939083.759218	94372640.9091378	284257958.975845	112660779.772404	221588396.362722	44685148.5724719	68120593.5563562	34459767.4913515	60226666.2846541	83144631.9959151	235028785.022976	85370867.3772451	-1.46102171850766	0.0788312141670141	0.315959928362077	2.12831948466596	Falcarindiol	3.310	259.15514	Lipids and lipid-like molecules	Fatty Acyls	Fatty alcohols	-	HMDB0244257	-	-	-	-
M385T39_NEG	9568780.93113723	335770894.673931	402749929.509294	12049442.8387878	264562296.886076	311226115.642992	40008748.651837	74063144.1773938	123312224.856921	156492333.086828	24235498.6420719	53469984.8979586	222654576.747036	78596989.0521684	-1.50226131631946	0.0750464388138984	0.3086646701124	2.12526591060009	Bispyribac	0.658	385.09309	--	--	--	--	--	-	-	-	-
M188T41_POS	8864491.7919156	2570500.38655365	9035720.43660005	7197284.82781325	7026787.91559611	4680140.2944826	176384652.467802	291405310.973456	32957273.6255125	108143509.879623	76974499.4788849	58337381.7808956	6562487.60882688	124033771.367696	4.2403463809122	0.0132434686639105	0.140354646597483	2.11780224855742	7-keto-8-aminopelargonic acid	0.689	188.12819	Lipids and lipid-like molecules	Fatty Acyls	Fatty acids and conjugates	682799-71-9	HMDB0240687	C01092	ko01100//Metabolic pathways	Global and overview maps	Metabolism
M348T39_NEG	728355243.624575	182623045.367576	87419833.0966417	7650634.86534203	132919531.118712	66929490.0903259	6432489.92649538	44484427.524317	15084532.8675987	5120865.58547337	15547976.7475583	72027713.0425761	200982963.027195	26449667.6156698	-2.92575171417365	0.139618477553935	0.413696924888499	2.11719511909433	His-Gly-His	0.646	348.14861	--	--	--	--	--	-	-	-	-
M139T293_NEG	265533859.158497	8983393.35808262	286403537.611692	348654659.258044	112502230.301095	291883449.969441	5689798.99578887	8518456.1461407	2851767.04118042	8031312.51710222	373093212.83499	6698503.92532602	218993521.609475	67480508.5767547	-1.69834543997305	0.0906082896511232	0.337351905363879	2.11386575490971	3,5-dihydroxybenzyl alcohol	4.886	139.0513	--	--	--	--	--	-	-	-	-
M359T322_2_POS	27398302.2722604	45836731.1453438	29920291.2405488	77815830.9979834	34111425.7088037	82951917.245377	615145820.738412	153725002.697043	11906405.4482698	118768899.579164	239934113.819433	116868310.501661	49672416.4350528	209391425.463997	2.0756855284209	0.0965138853132867	0.348092635632536	2.1077738274278	Ile-Val-Lys	5.365	359.26531	--	--	--	--	--	-	-	-	-
M340T189_NEG	124190363.949833	135181158.249662	109718349.792455	54181028.4581383	98043406.6056537	130274281.658855	17060943.4536275	32733176.7992561	5566323.24671831	21567940.7168134	34154043.5984549	11472453.2338323	108598098.119099	20425813.5081171	-2.41053339391722	5.15874116613022e-05	0.00977211627695168	2.10420398676706	Ile-Pro-Ile	3.155	340.2129	--	--	--	--	--	-	-	-	-
M318T75_3_POS	2963983055.15504	2499465085.95448	2276637717.33203	1921654340.77184	1901037172.06308	1984524677.14523	1812712772.72358	3092943933.85674	3206921102.12068	2733795828.498	2017466050.20228	2339273677.58303	2257883674.73695	2533852227.49739	0.166361229004403	0.361854073854389	0.626874616209184	2.10129708212019	Phytosphingosine	1.250	318.30023	Organic nitrogen compounds	Organonitrogen compounds	Amines	554-62-1	HMDB0004610	C12144	ko01100//Metabolic pathways	Global and overview maps	Metabolism
M357T397_NEG	72709040.4594655	67360501.8893084	71784148.0520454	121524511.679091	135746668.13985	128269266.824239	7529559.56050319	5762015.43152442	26172788.311805	20739716.7798465	3361306.31825265	3585449.12322628	99565689.5073332	11191805.9208597	-3.15320582316611	7.30101776419631e-05	0.0108369692404916	2.09641146362542	Cyclohexanesulfamic acid	6.619	357.10405	Organic acids and derivatives	Sulfamic acid derivatives	Cyclamates	100-88-9	HMDB0031340	C02824	ko01120//Microbial metabolism in diverse environments	Global and overview maps	Metabolism
M464T182_NEG	245713307.003324	18352053.5854108	164814143.340848	207301718.227213	424592261.960511	323788822.514342	81259954.4291426	66488247.8309916	187207033.312343	93573717.2911007	49877777.0203081	95329559.3345946	230760384.438608	95622714.8697468	-1.27097030037502	0.0479964879022399	0.254054444788037	2.09329346764779	Glycocholic acid	3.028	464.31512	Lipids and lipid-like molecules	Steroids and steroid derivatives	Bile acids, alcohols and derivatives	68753-51-5	HMDB0000331	C01921	ko01100//Metabolic pathways;ko00121//Secondary bile acid biosynthesis	Global and overview maps;Lipid metabolism	Metabolism
M235T339_POS	21287000.0608919	35994871.7737789	40296797.0187348	44509314.7959608	24761808.1518259	11448608.5888573	180849847.85605	137556861.046646	60264370.0034712	131946238.406283	43374028.2646308	407057508.561561	29716400.0650083	160174809.023107	2.43031601125978	0.0359994952891058	0.221572151302891	2.09244671177608	Ser-Glu	5.655	235.10764	Organic acids and derivatives	Carboxylic acids and derivatives	Amino acids, peptides, and analogues	6403-16-3	HMDB0029038	-	-	-	-
M71T213_NEG	186533717.771144	403323997.240197	109066650.611726	28079473.2655682	227898588.014151	246162850.961814	101257344.530439	73740728.7143268	60508091.3771122	135552240.19753	38981220.340189	34857350.6525836	200177546.310767	74149495.9686968	-1.43277136667186	0.0439224924227325	0.242583507312674	2.08804650413927	Pyruvaldehyde	3.552	71.0138	Organic oxygen compounds	Organooxygen compounds	Carbonyl compounds	78-98-8	HMDB0001167	C00546	ko01100//Metabolic pathways;ko01120//Microbial metabolism in diverse environments	Global and overview maps	Metabolism
M243T241_2_NEG	68104974.1989651	222563071.332997	62237063.7060179	75581106.842612	273216914.357466	39421871.8065602	222399043.444688	680839654.98824	36005824.3375111	503259103.457031	59226736.5002909	210547592.542782	123520833.707436	285379659.211757	1.20812811334106	0.178404701891524	0.460351760094738	2.08699087008633	Pseudouridine	4.015	243.06231	Nucleosides, nucleotides, and analogues	Nucleoside and nucleotide analogues	HASH(0x3357618)	1445-07-4	HMDB0000767	C02067	ko01100//Metabolic pathways	Global and overview maps	Metabolism
M181T52_NEG	310543479.700374	439862949.61555	540469259.19971	289578131.323233	399838544.957368	767267689.573897	569401552.37573	344850207.436938	167238344.827658	178786181.866179	196650381.900472	318858283.285363	457926675.728355	295964158.61539	-0.629694133716308	0.121057849204196	0.385988627666738	2.07369941730061	2,3-dimercaptosuccinic acid	0.866	180.98134	Lipids and lipid-like molecules	Fatty Acyls	Fatty acids and conjugates	304-55-2	HMDB0014706	-	-	-	-
M228T269_POS	122952966.821328	185527220.584424	235881833.43786	206817648.164567	208482645.029444	166682861.180386	149675857.113674	65240025.3360743	78231227.2200218	59649792.102863	73939641.4663208	125924138.528946	187724195.869668	92110113.6279833	-1.02718313480779	0.00145011120403237	0.0488204105357563	2.0697918834747	Ametryne	4.482	228.13447	Organoheterocyclic compounds	Triazines	1,3,5-triazines	-	HMDB0248288	-	-	-	-
M246T520_POS	38974265.3721024	17127157.4001945	24885646.2942555	204942023.159811	40212038.4318399	35849803.9314256	26716583.2517015	92515447.8767933	25353807.7265443	82908940.2921491	990117462.643598	259972355.528791	60331822.4316048	246264099.553263	2.02921525935062	0.259677481551238	0.545674198880581	2.06194840378927	Lys-Val	8.674	246.18115	Organic acids and derivatives	Carboxylic acids and derivatives	Amino acids, peptides, and analogues	20556-11-0	HMDB0028964	-	-	-	-
M250T208_POS	372211117.216915	597917408.791782	532826144.596691	63474474.2090719	344495616.310151	390776229.415581	375489146.330751	185725943.197706	280104299.180046	296321387.172889	149004104.672774	103990304.474182	383616831.756699	231772530.838058	-0.726956430639954	0.109977151081019	0.369654215056005	2.06104509930793	2'-deoxycytidine	3.462	250.07981	Nucleosides, nucleotides, and analogues	Pyrimidine nucleosides	Pyrimidine 2'-deoxyribonucleosides	951-77-9	HMDB0000014	C00881	ko01100//Metabolic pathways	Global and overview maps	Metabolism
M463T210_POS	285138316.042223	104481536.18387	153626402.748934	35650642.5733549	150414692.169586	94100711.0659663	55699447.2710968	44374813.6527692	25560549.5805139	28072920.6382924	3655276.38465193	12542231.2484156	137235383.463989	28317539.7959566	-2.27688466437205	0.0115810740707089	0.131682585639156	2.05120921466342	Cucurbitacin d	3.495	463.2668	Lipids and lipid-like molecules	Steroids and steroid derivatives	Cucurbitacins	3877-86-9	HMDB0034695	C08796	ko01110//Biosynthesis of secondary metabolites	Global and overview maps	Metabolism
M347T202_POS	95567614.8238821	92930306.2774577	133180682.821126	44947381.5818748	119153417.131918	131645254.587111	12949884.4524177	29376365.1492372	11403014.0138422	4037868.27277412	38510393.9854299	4647349.05987597	102904109.537228	16820812.4889295	-2.61298129996649	0.000162304069443887	0.0157417369302507	2.04493243764135	Cis-4,10,13,16-docosatetraenoic acid methyl ester	3.375	347.30577	--	--	--	--	--	-	-	-	-
M251T390_NEG	163913085.577484	145581984.258075	279679509.552865	203890474.646673	202982628.559634	164159022.047426	163726309.000937	108320744.210324	99240416.8183168	111456763.679373	15513221.8609813	60838223.2301658	193367784.107026	93182613.1333497	-1.05321476189245	0.00554510653893619	0.0917273098594511	2.04147545166075	Pro-his	6.497	251.09732	Organic acids and derivatives	Carboxylic acids and derivatives	Amino acids, peptides, and analogues	-	HMDB0029019	-	-	-	-
M152T221_POS	140412951.778632	60766236.5286309	231810827.500831	84646238.5997505	82943512.0042211	70275985.7082462	14116214.9841696	14368168.6972976	15336585.431225	13042491.6820462	10056173.4116048	11435909.8817462	111809292.020052	13059257.3480149	-3.09789532838539	0.00397495151328918	0.0780636311082069	2.03804313651719	Acetaminophen	3.677	152.07066	Benzenoids	Phenols	1-hydroxy-2-unsubstituted benzenoids	103-90-2	HMDB0001859	-	-	-	-
M126T329_POS	255974904.834942	131658571.217648	140135038.928778	104526017.239597	135183092.923034	83736374.4501844	17691443.2527098	83301891.7542296	40200108.9821574	56586238.9205516	31483313.9084103	31449131.2207083	141868999.932364	43452021.3397945	-1.70706418148681	0.00378651636181592	0.0764023218500589	2.03793933733698	Levetiracetam	5.488	126.09145	Organic acids and derivatives	Carboxylic acids and derivatives	Amino acids, peptides, and analogues	-	HMDB0252105	-	-	-	-
M175T376_POS	125679044.402703	116667820.609828	250970610.229665	331657761.216363	278142301.437875	233666760.946586	335325433.357602	205494580.740862	417570181.545522	290692153.648059	354571462.824499	449188120.078083	222797383.140503	342140322.032438	0.618855851441131	0.0383597874238766	0.228255603306726	2.03764752044305	L-theanine	6.269	175.10698	Organic acids and derivatives	Carboxylic acids and derivatives	Amino acids, peptides, and analogues	3081-61-6	HMDB0034365	-	-	-	-
M421T254_NEG	146821120.332353	56294150.72341	90091886.5898662	104120532.828413	123242807.612244	54575265.9833722	249596320.249413	296861914.389359	95700181.9252997	219883891.20621	157520738.153849	186586085.127279	95857627.3449431	201024855.175235	1.06840875444569	0.00902759428674799	0.117223464527681	2.03678671388599	Lovastatin hydroxy acid	4.230	421.25985	--	--	--	--	--	C21130	ko01100//Metabolic pathways;ko01110//Biosynthesis of secondary metabolites	Global and overview maps	Metabolism
M266T115_2_POS	306666391.275605	268353985.031568	494693655.789958	550926999.241415	735756701.104752	209113955.710683	1064059601.23607	839912261.711821	439097536.558336	981591297.682107	132548332.90098	302163407.38863	427585281.358997	626562072.912991	0.551245250612268	0.289592156094375	0.570427552358456	2.03396039844368	Anisomycin	1.921	266.12482	Benzenoids	Phenol ethers	Anisoles	-	HMDB0243530	-	-	-	-
M348T212_POS	134447262.599143	83582658.6763343	126589468.544139	31524431.1601835	129993818.920952	128063808.336752	17273173.5452781	24785537.8240418	9519361.22610765	4080336.70780656	42489239.9947854	4711913.4704821	105700241.372917	17143260.4614169	-2.62426524566412	0.000541051743087817	0.029625435767049	2.03292598555791	Arachidonoyl ethanolamide	3.538	348.28976	Organic nitrogen compounds	Organonitrogen compounds	Amines	94421-68-8	HMDB0004080	-	-	-	-
M547T175_NEG	221411545.041917	74713148.3796819	140703644.936609	119850284.681833	125248463.47883	109204906.131943	608155260.089663	546035366.132452	70299654.9915615	281148057.751516	13390706.7739987	243551122.961724	131855332.108469	293763361.450153	1.15569855866176	0.13985695564866	0.414081029217301	2.02790573907272	Cymarin	2.911	547.29521	--	--	--	--	--	-	-	-	-
M297T82_POS	97073355.0011425	30851071.6593975	173259158.837401	346830461.901686	211291164.058253	146024619.277705	48452347.8062899	61109181.6775858	28004584.0498644	64981877.0677271	48825763.8945561	56683903.3976945	167554971.789264	51342942.9822863	-1.70639659685921	0.025647090554277	0.189301350343291	2.02453330289946	9,10-dihydroxy-12z-octadecenoic acid	1.361	297.24253	Lipids and lipid-like molecules	Fatty Acyls	Fatty acids and conjugates	125356-86-7	HMDB0004704	-	-	-	-
M413T205_2_POS	85095819.4655334	83005827.6067844	101017861.317057	95642822.8575089	126503420.234909	93332924.3271741	15108656.0955443	19262196.9948074	21878927.7613431	15620728.064364	32567356.2227273	17733806.7461533	97433112.6348278	20361945.3141566	-2.25853675702553	6.08859051971056e-07	0.00332377481173935	2.02343857116688	Erythrodiol	3.409	413.37399	Lipids and lipid-like molecules	Prenol lipids	Triterpenoids	545-48-2	HMDB0002360	-	-	-	-
M94T149_NEG	407882260.328688	628632655.63648	1609806982.35414	452398627.814467	1022971102.16172	609296401.692875	1421224633.83893	2268635798.78175	565327567.475825	1385260185.63965	129199290.601191	432798014.466216	788498004.998062	1033740915.13393	0.390695640630523	0.529007055090315	0.745387504172466	2.02163780084989	3-hydroxypyridine	2.487	94.0299	--	--	--	--	--	-	-	-	-
M391T80_NEG	89996925.7704232	102514617.820168	79314351.7346942	83300431.4409722	76865721.9289404	50613396.1643389	342825977.732889	259080686.704644	125130061.773558	136619155.472487	81946434.9746159	208939023.453703	80434240.8099228	192423556.685316	1.25840373437393	0.0194422671182174	0.165926286022245	2.0209333760509	Glabrol	1.328	391.17985	Phenylpropanoids and polyketides	Flavonoids	Flavans	59870-65-4	HMDB0029531	-	-	-	-
M723T479_POS	162106092.827379	189741494.449508	41770611.8867353	20200014.0373048	139121771.294418	79109946.3453765	42614.3876413068	33286899.1277354	2457901.19607729	138070.964287214	908601.537705576	28957.9898191846	105341655.14012	6143840.867211	-4.09979137332184	0.00590514930836606	0.0947574395330847	2.02001369492158	Euphodendroidin f	7.979	723.31088	--	--	--	--	--	-	-	-	-
M417T32_POS	15986215.828999	12928330.4187339	61018167.017381	3441004.95483858	10991946.9897285	10592255.8376871	33822419.3347682	187000549.71533	88057021.5245631	154121095.341325	51765345.6974996	219680054.842039	19159653.5078947	122407747.742587	2.67555149959242	0.00917641795248397	0.117958681680112	2.01860447749056	Alfentanyl	0.536	417.25377	Benzenoids	Benzene and substituted derivatives	Anilides	71195-58-9	HMDB0014940	-	-	-	-
M371T231_2_POS	474314587.801682	205458767.825204	174766909.000261	77315079.4270722	225293963.467829	297335144.065079	46145130.023147	53478562.9865279	15203795.1875113	27818598.2414122	146566505.300974	328895712.210275	242414075.264521	103018050.658308	-1.23457632202409	0.0872782543979013	0.331343252055406	2.01847299772789	Larixyl acetate	3.849	371.25802	--	--	--	--	--	-	-	-	-
M387T39_POS	1680742757.00839	1252623813.49973	1164215460.40068	1274893297.23231	1197956033.26112	986029999.695057	1067906435.44509	1388137843.37722	1486033989.64352	1410380027.65677	1705614341.38867	1493200473.66427	1259410226.84955	1425212185.19592	0.17842843560892	0.219941270484876	0.506636452971816	2.01177199824133	Baccatin iii	0.646	387.18022	Lipids and lipid-like molecules	Prenol lipids	Diterpenoids	-	HMDB0248838	C11900	ko01100//Metabolic pathways;ko01110//Biosynthesis of secondary metabolites	Global and overview maps	Metabolism
M318T323_POS	62773590.7836995	66692247.0276189	68374099.9477133	41620073.7068892	75764889.0592471	52843559.8846397	246379533.316203	221375869.56979	121763988.458002	133626485.045295	152570780.630133	73589392.435215	61344743.4016346	158217674.909106	1.3668991455112	0.00479149799173435	0.0853636505609649	2.00564668685516	Obatoclax	5.379	318.18125	--	--	--	--	--	-	-	-	-
M276T202_POS	80338156.6445074	15957016.8045934	122763069.127263	281954279.264777	334447096.71458	112977638.242292	23951399.2548045	24683924.5892909	12381547.451913	36386016.8077108	8957964.14849275	106678201.163248	158072876.133002	35506508.9025767	-2.15443441288521	0.0415648380978391	0.236184632050877	2.00524306907209	Paraoxon	3.374	276.069	Benzenoids	Benzene and substituted derivatives	Nitrobenzenes	311-45-5	HMDB0013035	C06606	ko01120//Microbial metabolism in diverse environments	Global and overview maps	Metabolism
M239T314_2_POS	16439862.1881858	11542337.3196185	12060454.5870578	10717608.4349258	9174375.69021879	9655154.3967398	322095091.371404	135612142.21668	16158304.380572	56309760.8220153	11304468.0210257	271641907.687933	11598298.7694577	135520279.083272	3.54652363833508	0.0464888190580695	0.249908717788404	1.99833898649495	Ancymidol	5.230	239.13895	Benzenoids	Phenol ethers	Anisoles	-	HMDB0248390	-	-	-	-
M369T442_NEG	373638863.140119	101817072.684234	122958949.0531	11867826.5831007	77664878.8681075	68513717.8921118	1342420.22591083	1538233.28684656	6106989.83094991	1462199.44951122	7140400.60307787	16855095.5345118	126076884.703462	5740889.82180137	-4.45688561393916	0.0428307758418131	0.23914861945854	1.99452577472017	Mef-glu	7.360	369.12738	--	--	--	--	--	-	-	-	-
M116T307_2_POS	6221379700.0914	7094707195.48136	6781860136.83961	9835042556.63153	8221973705.75377	8881327700.97854	6498999643.27774	6714919958.85547	6231772491.54166	7836161676.70346	7925201538.81211	9410270782.78696	7839381832.62937	7436221015.32957	-0.0761702465172678	0.600247845462539	0.790890835347336	1.9939161969103	DL-proline	5.110	116.07062	Organic acids and derivatives	Carboxylic acids and derivatives	Amino acids, peptides, and analogues	-	HMDB0251528	-	-	-	-
M238T357_POS	202843254.266621	197414472.523962	231080679.445291	197352571.591903	197213769.501921	163866464.482264	300639726.814982	71001219.0848668	37482404.3828629	42160844.8274263	34614851.2053267	20067542.1624969	198295201.96866	84327764.7463269	-1.23357015102881	0.0287600297399469	0.198323141425414	1.99192496820183	N,n-diethyl-3,4-dimethoxybenzamide	5.957	238.16488	--	--	--	--	--	-	-	-	-
M604T165_POS	34605137.2211566	52138262.3010514	77734033.6121309	68006219.3421694	88085449.8066695	40485305.9448845	164436330.232004	283382807.063593	222227903.585065	212076388.291837	19951925.9769139	105604175.54744	60175734.7046771	167946588.449475	1.48074873372115	0.0206896729591816	0.170883836697854	1.98939463558155	14-benzoylaconine	2.744	604.32483	--	--	--	--	--	-	-	-	-
M260T253_POS	141604504.698849	46962411.6978968	35011884.6243894	66115193.7005788	139283199.160919	84557708.4531757	369322780.202078	98690497.1374154	97383887.4779453	264484979.136401	23146796.215198	537729916.342053	85589150.3893014	231793142.751848	1.43733805528995	0.10614376695525	0.363534486498429	1.98844495860884	D-glucosamine 1-phosphate	4.214	260.05297	Organic oxygen compounds	Organooxygen compounds	Carbohydrates and carbohydrate conjugates	6866-69-9	HMDB0001367	C06156	ko01100//Metabolic pathways	Global and overview maps	Metabolism
M393T177_NEG	76993743.2432618	51301612.5633919	57536153.5127914	76255628.3673351	215498787.183762	86618744.845018	175388151.254205	367577912.343237	180972611.632546	205274799.627688	74086974.1048513	256606297.062408	94034111.61926	209984457.670823	1.15902644259491	0.0331057181912045	0.21293230187333	1.98750425526835	Bixin	2.943	393.1954	Lipids and lipid-like molecules	Prenol lipids	Diterpenoids	39937-23-0	HMDB0035074	-	-	-	-
M371T223_POS	157891132.93334	100208954.788657	212884898.401659	64777038.1790851	166388916.316012	160825170.292914	67295383.8627059	52183665.4639271	58171488.9905511	70659152.5649502	25662118.1868589	44324944.8254486	143829351.818611	53049458.982407	-1.43894817904348	0.00243016746757261	0.0619439081440282	1.98570755040155	.beta.-ecdysone	3.714	371.24074	Lipids and lipid-like molecules	Steroids and steroid derivatives	Bile acids, alcohols and derivatives	-	HMDB0242587	-	-	-	-
M255T52_POS	246306769.2865	241053161.839098	191535975.759251	95886196.0892369	134091149.502775	504710581.23046	191732035.4634	146743292.392482	59076501.9256462	61687477.7613398	45197448.2921589	130942191.545969	235597305.617887	105896491.230166	-1.15366825211691	0.0691852758886737	0.299129130791312	1.97901545576048	6,4'-dihydroxyflavone	0.865	255.06528	--	--	--	--	--	-	-	-	-
M309T33_POS	293957554.159227	109286328.361388	188609359.757866	114938214.369316	229103040.68477	160694110.318333	65302270.9730372	69732768.8790041	100251225.147913	86073651.2632139	18077297.1299202	145155604.996978	182764767.941817	80765469.7316777	-1.17817746132562	0.0125618877086123	0.136604507624232	1.97898321794122	16,16-dimethylprostaglandin a2	0.542	309.24247	--	--	--	--	--	-	-	-	-
M452T195_NEG	443009626.002136	2466297.64078406	620293949.71428	568384253.753852	402114695.274296	387319186.40511	153240256.631691	253478004.329879	294054338.254383	273996526.174179	240549554.592891	308181390.613956	403931334.79841	253916678.43283	-0.669754905782135	0.132792235278041	0.40383631060128	1.97614272553647	1-palmitoyl-2-hydroxy-sn-glycero-3-phosphoethanolamine	3.244	452.2785	Lipids and lipid-like molecules	Glycerophospholipids	Glycerophosphoethanolamines	53862-35-4	HMDB0011503	-	-	-	-
M221T221_NEG	423182147.327661	1152024055.97429	871560884.735663	502394335.506551	534434787.112308	565865003.531772	1321337490.06476	528994004.890725	275289019.095164	52912131.920109	329129327.600735	221400710.144185	674910202.364707	454843780.61928	-0.56932443622146	0.334231318513998	0.605333171252535	1.97363123684332	Aminomethylphosphonic acid	3.684	221.01202	Organic acids and derivatives	Organic phosphonic acids and derivatives	Organic phosphonic acids	-	HMDB0240707	-	-	-	-
M583T31_NEG	197545853.401057	123238175.748225	124988123.426581	119398866.584014	181732458.803651	106248805.880605	69990564.3970562	53652430.917736	38643636.6511905	65363063.2944953	67767595.017886	60884116.1132644	142192047.307355	59383567.7319381	-1.25970510101955	0.000435959895095409	0.0264339824343351	1.97348869384933	Ouabain	0.514	583.29509	Lipids and lipid-like molecules	Steroids and steroid derivatives	Steroid lactones	-	HMDB0247956	-	-	-	-
M319T199_POS	9228800.06227513	7339640.16913004	8800749.19222051	19817747.4302746	11962136.5911701	6939179.01731778	153303259.224513	279591031.628661	22856043.4807017	133975538.734933	67675204.0598198	42453992.4317902	10681375.410398	116642511.593403	3.44892435395509	0.0209908985835305	0.171727534986928	1.96902252280586	Imiprothrin	3.325	319.16528	--	--	--	--	--	-	-	-	-
M130T119_POS	42385096.0514323	177665888.190615	305131142.622661	79941709.4943259	380744308.07831	332885511.62223	207347334.684434	86315932.0216089	58456429.5929927	43127926.807587	29263388.4713693	121581052.455476	219792276.009929	91015344.005578	-1.2719589970761	0.0695234760611766	0.299367447158791	1.96879575231618	Quinoline	1.984	130.08633	Organoheterocyclic compounds	Quinolines and derivatives	HASH(0x16aacb0)	91-22-5	HMDB0033731	-	-	-	-
M266T64_POS	151020905.443939	76759600.7409523	133174429.674733	119835362.91254	203487731.309995	104074482.16135	94845977.1786638	53738012.4833481	15311729.9604423	25223352.9818916	55336991.3391924	9253062.40272152	131392085.373918	42284854.3910433	-1.63566545929006	0.00237721714511729	0.0612920497319781	1.96858210625676	Albendazole	1.074	266.10714	Organoheterocyclic compounds	Benzimidazoles	2-benzimidazolylcarbamic acid esters	54965-21-8	HMDB0014659	-	-	-	-
M226T151_NEG	29046680.3627084	101558210.151047	54813700.1658681	31933868.8969327	40345328.1367699	47658387.51123	115238274.638043	135722536.271407	25637488.2777993	152755916.058509	206955950.2249	344379712.664066	50892695.8707594	163448313.022454	1.68330396647558	0.0309593632597433	0.20591596687449	1.96607004928513	5h-thieno[2,3-c]pyran-3-carboxylic acid, 2-[[(benzoylamino)thioxomethyl]amino]-4,7-dihydro-5,5-dimethyl-	2.518	226.04889	--	--	--	--	--	-	-	-	-
M180T293_NEG	300545466.340327	308996522.288985	167018615.529803	483307876.23568	1277036.57042733	1889986.56117878	157181361.328708	86140544.2269085	35974475.8963929	52076419.1270918	53287664.3746979	29860559.5506487	210505917.2544	69086837.417408	-1.60737801121911	0.108061902198063	0.366518250783128	1.96598818787047	N-acetyl-l-tyrosine	4.880	180.0666	Organic acids and derivatives	Carboxylic acids and derivatives	Amino acids, peptides, and analogues	537-55-3	HMDB0000866	-	-	-	-
M122T182_POS	49072662.8767773	1764049681.23013	1689441317.55034	1568931419.84884	1043572514.1006	626741140.539365	3847944364.73863	1435809976.5072	827212074.045065	846785695.592062	1894585741.41312	73147685.329706	1123634789.35768	1487580922.93763	0.404794953552319	0.559847235104766	0.766100739485796	1.96414662203647	Phenylethylamine	3.033	122.09648	Benzenoids	Benzene and substituted derivatives	Phenethylamines	64-04-0	HMDB0012275	C05332	ko01100//Metabolic pathways	Global and overview maps	Metabolism
M533T28_NEG	107039141.50067	57347992.9325211	59030141.4304888	73248023.8232516	62031631.5124457	39507729.4861486	391453051.337016	323571293.090416	361496498.123223	38254927.5019797	33712327.3979513	58969856.1722299	66367443.4475876	201242992.270469	1.60039094015053	0.0894041977396414	0.334904235425712	1.96212215779332	9-hydroxy-9-[[(e)-2-(hydroxymethyl)-3-[3-(hydroxymethyl)-6-propan-2-ylcyclohex-2-en-1-yl]prop-2-enoyl]oxymethyl]-1-oxo-6-propan-2-yl-3,5a,6,7,8,9a-hexahydro-2-benzoxepine-4-carboxylic acid	0.464	533.25822	--	--	--	--	--	-	-	-	-
M260T348_POS	48533408.6427343	56172005.8086247	30215956.7782912	35879885.3437142	29948888.015197	27878252.5919693	293569989.4073	80447754.3484219	2752541.85409481	127292775.569732	260607314.508481	130932751.927846	38104732.8634218	149267187.935979	1.96985495928064	0.0332794609921689	0.213728222748456	1.95429853637146	Primaquine	5.801	260.19682	Organoheterocyclic compounds	Quinolines and derivatives	Aminoquinolines and derivatives	90-34-6	HMDB0015219	-	-	-	-
M358T163_POS	759840952.469183	4187644.68046928	11957658.6885104	7522184.45323818	3414659.93714205	435021641.332278	63504653.5750589	36293276.2040481	9631139.04117459	24890869.7420265	20261904.9432231	32136872.2411745	203657456.926803	31119785.9577843	-2.71024059705207	0.219184074729288	0.505763063787431	1.95343477514113	Putative (3-hydroxyoctadecanoyl)glycine	2.715	358.27023	--	--	--	--	--	-	-	-	-
M523T145_NEG	308753832.714574	170246955.348881	756244218.947137	448407294.184986	359462951.253568	557407721.416462	309632826.383546	237924421.510625	313829630.41608	158655347.491323	78276902.3852722	542382811.783001	433420495.644268	273450323.328308	-0.664488609448521	0.162640161150566	0.441764287682853	1.95139163686112	Asiatic acid	2.409	523.30464	--	--	--	--	--	-	-	-	-
M244T329_POS	141985273.465301	59011856.1512016	161104854.197092	223365320.833379	125323344.045989	74636172.6943222	15558881.6767649	34522722.6343307	23053729.7679007	35457291.0711494	98477417.1690218	14579465.2967562	130904470.231214	36941584.602654	-1.82519670753022	0.00675576241843118	0.100331848056148	1.95083105793457	Phencyclidine	5.482	244.20203	Organic nitrogen compounds	Organonitrogen compounds	Amines	-	HMDB0256399	C07575	ko07235//N-Methyl-D-aspartic acid (NMDA) receptor antagonists	Target-based classification: Ion channels	Drug Development
M363T224_NEG	51404830.7465213	10481251.4548446	48552350.5600495	21535798.2734279	35663592.7260083	33442985.9611661	301604408.823517	233873877.197631	23712300.702936	217658642.484972	90164267.8384138	20927014.8740362	33513468.287003	147990085.320251	2.14268762196755	0.0415532633271464	0.236175721351764	1.95021696374135	Phorbol	3.739	363.18131	Lipids and lipid-like molecules	Prenol lipids	Diterpenoids	-	HMDB0246701	-	-	-	-
M257T345_POS	93886175.0953459	184520723.102191	162878788.550586	112003215.9957	143487347.83079	149401317.239773	37900708.7325993	51595963.2941719	52316384.2660269	34365655.0207124	93250713.3207608	87351185.8517681	141029594.635731	59463435.0810066	-1.24592322729646	0.000715930181661949	0.0346875222981559	1.94361046221298	Platencin	5.751	257.16084	--	--	--	--	--	-	-	-	-
M177T115_NEG	1170106815.29818	1168428193.71934	1577270176.01995	960401347.433522	284470757.748902	909494862.161528	1101136553.34508	556768072.126592	103479027.087574	273143385.476633	5317102657.88536	170499240.289295	1011695358.73024	1253688156.03509	0.309403603271521	0.780275447823308	0.896769343823623	1.94169164676817	Methoxycinnamic acid	1.909	177.04046	--	--	--	--	--	-	-	-	-
M362T35_NEG	595086777.220697	36245727.1222566	134013680.776929	45381697.5076898	180555329.793616	40669046.8585315	31154855.1031507	15328554.904479	12552075.3141088	15779464.0061796	20104596.4407546	84122086.0015769	171992043.213287	29840271.9617083	-2.52700923438549	0.140062739933042	0.414119921592762	1.93995021359088	N-palmitoyltaurine	0.588	362.23714	Lipids and lipid-like molecules	Fatty Acyls	Fatty amides	83982-06-3	HMDB0240594	-	-	-	-
M279T26_NEG	769272460.928248	98228156.999563	50364450.0425777	29287375.0707409	59278246.1838643	58443251.8747027	34469583.5349507	6119097.84943412	5507675.50245691	15917806.5958171	16260009.2139831	8696978.58770162	177478990.183283	14495191.8807239	-3.61400191329843	0.20005357374501	0.48416925455032	1.93885533082049	Bisphenol c dichloride	0.433	279.0004	--	--	--	--	--	-	-	-	-
M297T56_NEG	830413567.643199	810845246.17012	1439744942.62474	1189780673.6216	354818362.504465	497859758.692392	1058094173.05695	757664174.854811	822834715.258864	785197476.375671	2195822885.53075	833559934.738701	853910425.209419	1075528893.30262	0.332889637352589	0.451228935549746	0.690438351889707	1.93299562345412	Ricinoleic acid	0.942	297.24363	Lipids and lipid-like molecules	Fatty Acyls	Fatty acids and conjugates	141-22-0	HMDB0034297	-	-	-	-
M269T23_NEG	763523310.53678	58884586.9129782	144416146.837137	66966516.9434656	119606741.050846	98687981.8295297	98965111.3361378	56245475.5451812	39576520.3429442	47185558.0643739	42417764.5462868	26127793.2570721	208680880.685123	51753037.1819993	-2.01158299072129	0.192177032769659	0.475628045169022	1.92936541694969	Genistein	0.376	269.04557	Phenylpropanoids and polyketides	Isoflavonoids	Isoflav-2-enes	446-72-0	HMDB0003217	C06563	ko01100//Metabolic pathways;ko01110//Biosynthesis of secondary metabolites;ko01061//Biosynthesis of phenylpropanoids	Chemical structure transformation maps;Global and overview maps	Metabolism
M122T209_NEG	470560036.614827	460953010.321723	600800300.76962	914998883.268454	804344894.26903	710344058.842693	757621855.544927	588335323.702592	283404121.336752	455148980.146564	534921975.758032	427472965.794314	660333530.681058	507817537.047197	-0.378884687465246	0.156077598789887	0.434211532472726	1.9258645504805	Picolinic acid	3.483	122.02481	Organoheterocyclic compounds	Pyridines and derivatives	Pyridinecarboxylic acids and derivatives	98-98-6	HMDB0002243	C10164	ko01100//Metabolic pathways	Global and overview maps	Metabolism
M288T347_2_POS	497641807.162184	593452350.243855	415200601.915581	700683161.876764	808536122.859355	477127569.107575	958519178.763046	642152362.667299	240231448.737747	624609944.49218	926143545.149486	1199037608.92906	582106935.527552	765115681.45647	0.394393685465331	0.249928743689206	0.536104173888332	1.92167799671573	Arg-Leu	5.788	288.20295	Organic acids and derivatives	Carboxylic acids and derivatives	Amino acids, peptides, and analogues	1188-24-5	HMDB0028713	-	-	-	-
M411T36_NEG	3304082.85122677	16579455.0721294	81083675.6415067	161487473.110736	172646584.581827	35507762.4170488	6943447.41443602	207298556.683604	224708395.219809	532404223.687818	87588327.1029554	215787225.121703	78434838.9457458	212455029.205054	1.43759098166371	0.120869175540657	0.385849192036822	1.92015229415219	5-[(z)-14-(3,5-dihydroxyphenyl)tetradec-10-enyl]benzene-1,3-diol	0.607	411.34823	--	--	--	--	--	-	-	-	-
M166T69_NEG	136626322.915369	31026587.4926249	129496073.787741	110979865.958415	94298817.6691534	26630524.5507781	9579152.78090318	3412653.40986386	6186515.23495909	3503610.57725078	5710273.49954594	2421477.86725222	88176365.3956802	5135613.89496251	-4.10178336356207	0.00181463434766442	0.0540920418739345	1.91610930337391	Phenylephrine	1.155	166.07488	Benzenoids	Phenols	1-hydroxy-4-unsubstituted benzenoids	59-42-7	HMDB0002182	-	-	-	-
M293T22_NEG	451415974.174276	292890240.84783	321009225.17672	246130954.758868	254295139.135214	241522638.032495	559430341.56984	375290017.693781	405771145.566351	467886316.275979	503496529.887184	216379936.946997	301210695.354234	421375714.656689	0.484334171067689	0.0687432465151138	0.298575488144904	1.91555003409183	Embelin	0.372	293.17924	Organic oxygen compounds	Organooxygen compounds	Carbonyl compounds	-	HMDB0251767	-	-	-	-
M361T113_NEG	114633009.219377	220705435.339147	236378044.364732	107764539.837607	173919121.45216	194655039.099666	76383627.2276083	97075579.7609791	103386758.770154	80138936.1312765	110233829.553607	65732561.6697765	174675864.885448	88825215.5189002	-0.975639094488223	0.00392350584246264	0.0773806945064672	1.91206283419715	Thyrotropin-releasing hormone	1.878	361.1409	Organic acids and derivatives	Carboxylic acids and derivatives	Amino acids, peptides, and analogues	-	HMDB0259062	-	-	-	-
M397T38_NEG	6739706.15502406	21003053.9627527	256546778.414589	273288369.67835	162247231.731818	111530754.385255	15470350.946405	215723766.023279	395002289.68248	387069809.311653	135258139.108454	578506228.050948	138559315.721298	287838430.520536	1.05475551481743	0.148710425931307	0.425525008315103	1.91170457169347	Dihydrotachysterol	0.633	397.33254	Lipids and lipid-like molecules	Steroids and steroid derivatives	Vitamin D and derivatives	67-96-9	HMDB0015203	-	-	-	-
M299T282_NEG	13324086.334367	17484222.2457799	24724136.8935425	16897386.2591771	31397360.07341	16281777.9658151	16920790.5982573	34824075.4408201	219106288.739507	24069078.9177109	166641431.835566	305361721.387072	20018161.6286819	127820564.486489	2.67473856857379	0.0541611134125442	0.267889187376802	1.91078704070496	Adrenosterone	4.699	299.15021	Lipids and lipid-like molecules	Steroids and steroid derivatives	Androstane steroids	382-45-6	HMDB0006772	-	-	-	-
M138T149_NEG	240782343.760759	322737200.208049	920213329.141038	213784665.058402	299129485.882479	328428241.886648	799126087.790022	1244825902.88776	301060678.143454	794202207.37054	81702343.7554799	242498841.898236	387512544.322896	577236010.307582	0.574918290566245	0.388196977264549	0.646235057998837	1.9006389483223	6-hydroxynicotinic acid	2.482	138.0196	Organoheterocyclic compounds	Pyridines and derivatives	Pyridinecarboxylic acids and derivatives	5006-66-6	HMDB0002658	C01020	ko01100//Metabolic pathways;ko01120//Microbial metabolism in diverse environments	Global and overview maps	Metabolism
M390T150_POS	99185217.9518466	51638528.7982233	60944660.4653786	66574748.7003783	184530915.839884	73271613.6184226	3123134.17971013	7972750.4006041	11746458.1122007	6740310.18121092	5595177.54972018	5773833.76869019	89357614.2290222	6825277.36535604	-3.71063108710485	0.00217242437083242	0.0584227759227066	1.89882414656601	N-arachidonoyl-.gamma.-aminobutyric acid	2.507	390.30026	--	--	--	--	--	-	-	-	-
M296T90_POS	94012617.4605391	61202131.0274406	70470472.0921583	98062051.578401	139079785.503296	63549447.8029887	150139060.873946	352490048.523263	21621310.316195	558696202.972404	53842256.3423906	162821600.825871	87729417.5774706	216601746.642345	1.30391228079484	0.155991186850776	0.434211532472726	1.89408719517925	Dosulepin	1.498	296.13538	Organoheterocyclic compounds	Benzothiepins	Dibenzothiepins	-	HMDB0251594	-	-	-	-
M373T199_POS	5540393.03903916	8541019.44044316	4973011.22073071	17189120.982024	9892348.33017602	6834900.03784859	129654759.412683	218876140.426246	27254042.110646	140696713.607315	52358627.3639168	37722961.3924965	8828465.50837694	101093874.052217	3.51738906499252	0.0131328544601567	0.139567748388675	1.89040298951682	Arctigenin	3.319	373.17374	Lignans, neolignans and related compounds	Furanoid lignans	Tetrahydrofuran lignans	7770-78-7	HMDB0030087	-	-	-	-
M279T345_POS	22252535.3846318	4407137.93735338	6724438.78438255	6325725.64744733	10520505.424493	7812839.08489321	165910085.320537	159854875.837499	108128740.76854	143320868.986851	8025162.05277108	18734981.6344944	9673863.71053354	100662452.433449	3.37928962881378	0.0104543877856057	0.125275460413953	1.8892106681935	Glu-Met	5.754	279.10092	Organic acids and derivatives	Carboxylic acids and derivatives	Amino acids, peptides, and analogues	4423-22-7	HMDB0028825	-	-	-	-
M129T86_NEG	184061268.601184	359000626.810025	36869781.0958333	114117873.970001	365677028.178431	101046033.290705	46692063.8049849	878180007.470472	81074297.3312693	928400952.260074	64826958.4046577	99240435.8498572	193462101.99103	349735785.853553	0.854214444645169	0.416211668061377	0.664941147669811	1.88013694545002	Ketoleucine	1.436	129.0558	Organic acids and derivatives	Keto acids and derivatives	Short-chain keto acids and derivatives	816-66-0	HMDB0000695	C00233	ko01100//Metabolic pathways;ko01110//Biosynthesis of secondary metabolites	Global and overview maps	Metabolism
M303T93_2_POS	84594622.3314041	111320677.996915	127855085.508347	130313605.849347	120198447.540828	100469667.558974	322831037.326883	207079103.266485	133868438.918537	136462347.07767	173737082.21541	257028022.091266	112458684.464303	205167671.816042	0.867408348480236	0.0136038296705444	0.141769002299785	1.87863175027487	Acetyl coenzyme a	1.550	303.13402	Lipids and lipid-like molecules	Fatty Acyls	Fatty acyl thioesters	-	HMDB0247926	C00024	ko01100//Metabolic pathways;ko01110//Biosynthesis of secondary metabolites;ko01120//Microbial metabolism in diverse environments;ko01060//Biosynthesis of plant secondary metabolites;ko01061//Biosynthesis of phenylpropanoids;ko01063//Biosynthesis of alkaloids derived from shikimate pathway;ko01070//Biosynthesis of plant hormones;ko01062//Biosynthesis of terpenoids and steroids;ko01064//Biosynthesi…	Chemical structure transformation maps;Global and overview maps;Xenobiotics biodegradation and metabolism	Metabolism
M85T456_POS	222905309.613617	253992499.021069	200608627.368705	289741553.761825	236234786.71232	201036225.016043	169814847.643659	136513919.682303	72195818.4521538	163339074.04306	194012752.167088	170274065.987022	234086500.24893	151025079.662548	-0.632253589167219	0.00399777592006483	0.0782953451608802	1.8778361894546	3-Butynoic acid	7.595	85.07629	--	--	--	--	--	C06144	ko01100//Metabolic pathways	Global and overview maps	Metabolism
M165T272_POS	873805547.937725	1513631508.23873	1377017176.3158	963586567.075145	1035160182.87705	1328407949.0494	2363067464.55903	1591532702.23669	1095299677.00386	992585009.125682	1379420298.43767	1006324274.37369	1181934821.91564	1404704904.28944	0.249116605786258	0.373024810176084	0.636570740058045	1.87558796239153	Methabenzthiazuron	4.530	165.05054	--	--	--	--	--	-	-	-	-
M445T41_POS	294652452.312632	402901783.060869	70041118.9561805	83321332.2652308	55728469.7833829	114690668.236312	21116270.2583404	17465980.6529227	72041117.6944706	94230650.1156171	92554332.4828395	13020119.1643218	170222637.435768	51738078.394752	-1.71812453283077	0.0799116217792352	0.318257991601175	1.87170604224283	Hydrocortisone 21-hemisuccinate	0.690	445.23379	--	--	--	--	--	-	-	-	-
M114T362_POS	294801987.355877	80884223.4267687	350690061.34698	66631231.7560291	137148923.198222	92262771.8039451	37979123.2300159	49317438.0727169	17973804.8166595	59561203.3249773	113404725.733635	78608611.4598917	170403199.814637	59474151.1063161	-1.51861774674487	0.056641628657622	0.273560791911394	1.87165389459392	Agmatine	6.037	114.09141	Organic nitrogen compounds	Organonitrogen compounds	Guanidines	-	HMDB0246298	C00179	ko01100//Metabolic pathways	Global and overview maps	Metabolism
M181T111_1_NEG	832779239.96153	250640121.064444	256019079.837382	165130374.913119	243076675.138665	67800475.2630911	248197048.916547	158259406.620351	115691573.268492	100128112.221334	74303560.8157069	198299911.72998	302574327.696372	149146602.262068	-1.02055847372234	0.205412743131951	0.489912509983983	1.86469948765218	S-methyl-3-thioacetaminophen	1.849	181.01778	--	--	--	--	--	-	-	-	-
M237T260_POS	118518459.835462	224582123.959598	119172425.137651	9670091.46891813	81866633.9011766	103441457.102048	24757042.834939	11745602.3408938	37966080.6939294	22286929.5811771	26753948.9557832	1345366.57142058	109541865.234142	20809161.8296905	-2.39619159013446	0.0117565805339287	0.13227171768706	1.86305191964447	Ala-Phe	4.332	237.15967	Organic acids and derivatives	Carboxylic acids and derivatives	Amino acids, peptides, and analogues	3061-90-3	HMDB0028694	-	-	-	-
M361T78_NEG	10783943.6206175	10691136.6968024	4768508.15232915	47935570.1687634	26583454.9089337	15774878.6761403	459727761.824124	93427666.9479932	10476688.7091063	192449245.695198	28249953.4498983	81239382.1978972	19422915.3705977	144261783.137369	2.89285749138311	0.0986188279776657	0.351830267350937	1.86107924490912	Humulone	1.304	361.20213	Organic oxygen compounds	Organooxygen compounds	Carbonyl compounds	-	HMDB0253231	-	-	-	-
M158T353_POS	6175017.39249197	2322185.79642777	4860413.33148806	11507890.7486806	3493902.21130378	4007664.63683618	118890531.871621	135365693.44276	104231964.709257	127264790.530054	26351987.7962853	11161688.0315563	5394512.35287139	87211109.3969223	4.01494746899937	0.00418411689405618	0.0805433304553866	1.85711494733043	Trans-4-(aminomethyl)cyclohexanecarboxylic acid	5.887	158.11757	Organic acids and derivatives	Carboxylic acids and derivatives	Amino acids, peptides, and analogues	1197-18-8	HMDB0014447	-	-	-	-
M139T65_NEG	96417465.4488163	90621643.6354024	127373611.574372	105234486.137059	90816575.0598005	121463938.699902	61726687.8810398	48138766.8278284	26216497.6587179	29449636.6902076	29269696.8718978	36222082.0702242	105321286.759225	38503894.6666526	-1.45172076586322	1.48849206791675e-05	0.00634759172962721	1.85254273299042	Benzoic acid, 2-fluoro-	1.081	139.00657	--	--	--	--	--	C02359	ko01100//Metabolic pathways;ko01120//Microbial metabolism in diverse environments	Global and overview maps	Metabolism
M229T234_1_POS	484392767.524638	824463386.294888	574256779.949771	636447194.163253	548055172.054913	912660245.39889	1889258863.79394	734810375.931635	413191056.715708	540738381.762646	444001209.027107	1301169835.2468	663379257.564392	887194953.746306	0.419417256779032	0.392530270836437	0.649630405782589	1.84034024479287	Ile-Pro	3.892	229.15471	Organic acids and derivatives	Carboxylic acids and derivatives	Amino acids, peptides, and analogues	37462-92-3	HMDB0011174	-	-	-	-
M520T410_POS	247892042.033774	31466224.3117323	55055457.6146361	135820082.060434	92906578.7490633	34044235.7105787	2462817.34085461	1669636.55511469	15190288.6624911	17900905.4599135	5053424.59758765	268979.954966038	99530770.0800364	7091008.76182126	-3.81107982191079	0.021422943224498	0.173671935023948	1.83353988354221	2alpha-acetoxy-3beta,22alpha-stictandiol	6.826	520.44756	--	--	--	--	--	-	-	-	-
M168T313_POS	135832095.999812	173241617.403306	200912045.436785	142577520.044675	182800672.120482	177550898.929717	109602346.554547	104837135.580157	101539379.02319	72676770.2118668	80009593.5394444	124159964.489539	168819141.655796	98804198.233124	-0.772834245168042	0.000277836055736408	0.0206197333519733	1.83216627783139	Carbazole	5.223	168.06532	Organoheterocyclic compounds	Indoles and derivatives	Carbazoles	-	HMDB0249614	C08060	ko01100//Metabolic pathways;ko01120//Microbial metabolism in diverse environments;ko00621//Dioxin degradation	Global and overview maps;Xenobiotics biodegradation and metabolism	Metabolism
M383T200_POS	100606087.260981	68195712.9419112	106134586.629482	80890952.8780143	128613247.511999	101868589.42835	27260328.4015874	24376891.9347284	33610870.8283597	22323602.157441	46898854.7395112	33245989.473773	97718196.1084563	31286089.5892335	-1.64310588237281	3.17216467818163e-05	0.0082741141984493	1.83178070929137	7.alpha.,25-dihydroxycholesterol	3.340	383.32714	Lipids and lipid-like molecules	Prenol lipids	Retinoids	64907-22-8	HMDB0006280	-	-	-	-
M204T95_POS	37548375.0091045	35308258.1082912	74815845.1861015	15674675.4165365	32457847.6668967	4509891.47070502	317402083.868617	205771204.777436	34270639.2280513	153667518.605785	25483780.6596401	85957927.4108359	33385815.4762726	137092192.425061	2.03783922533837	0.0515184433838191	0.261189095808536	1.82206097495224	Lys-Gly	1.580	204.13834	Organic acids and derivatives	Carboxylic acids and derivatives	Amino acids, peptides, and analogues	-	HMDB0304784	-	-	-	-
M390T34_2_NEG	355603479.507082	45279026.516784	123671465.738676	108427384.750681	163442110.065583	44562008.2570427	50226395.9354888	46884579.6122403	7913309.43615489	14160801.1676587	36378477.2674065	65246986.6470133	140164245.805975	36801758.3443271	-1.92927177902562	0.0562870897236034	0.27257213212265	1.8218975567311	N-stearoyltaurine	0.569	390.26874	Lipids and lipid-like molecules	Fatty Acyls	Fatty amides	63155-80-6	HMDB0240595	-	-	-	-
M379T339_NEG	190414027.981827	136201159.482716	167958442.038776	147671061.063755	163119943.425944	144035212.271317	179954955.908048	77220806.0334744	45295378.4418673	71096709.7752099	39647541.0792695	54414468.4710676	158233307.710723	77938309.9514894	-1.02164876250511	0.00541629290638916	0.0907761230337188	1.81973351365846	3-dehydroquinic acid	5.653	379.10702	Organic acids and derivatives	Hydroxy acids and derivatives	Alpha hydroxy acids and derivatives	10534-44-8	HMDB0012710	C00944	ko01100//Metabolic pathways;ko01110//Biosynthesis of secondary metabolites	Global and overview maps	Metabolism
M476T112_POS	206197538.264257	167212433.279617	210772624.655743	174751233.922511	171284642.828816	143205282.12062	250804276.300032	76232328.9171152	70825481.3329329	40629577.1125502	46915426.7589119	26293111.9854154	178903959.178594	85283367.0678263	-1.0688490115623	0.0249625191024809	0.186341494361559	1.81906838360957	D-leucinamide, n-[(phenylmethoxy)carbonyl]-l-leucyl-n-[(1s)-1-formyl-3-methylbutyl]-	1.863	476.30664	--	--	--	--	--	-	-	-	-
M307T250_NEG	50655103.8206189	82254393.6637607	130997168.08953	25639908.4707643	37170291.7852	90965957.7094638	64739734.513297	170514375.761366	57136633.9174314	70420722.5572148	269668062.040874	559888493.199467	69613803.923223	198728003.664942	1.51334986787799	0.143494625701847	0.41861630780841	1.81861150274339	Neohesperidose	4.163	307.0858	Organic oxygen compounds	Organooxygen compounds	Carbohydrates and carbohydrate conjugates	-	HMDB0302540	-	-	-	-
M465T290_POS	319631685.96421	33397714.071526	48137601.5955536	6553638.51738833	165898617.844253	59515674.9499542	881970.732267719	2319948.55676176	4508155.36203017	1105356.99646026	291200.937960445	1133493.23264481	105522488.823814	1706687.63635419	-5.95020765119571	0.0570034327788148	0.2741593671743	1.81807910016634	Betulin	4.826	465.36856	Lipids and lipid-like molecules	Prenol lipids	Triterpenoids	473-98-3	HMDB0036838	-	-	-	-
M208T50_POS	16591026.0901684	7495597.13438232	12109124.7322879	38422901.7388662	12406667.3748546	9228052.71700525	128918173.053519	198132671.938055	5376558.99851669	93678980.7203508	124366722.576436	57083838.7890323	16042228.2979274	101259491.012652	2.65811068349838	0.0110745747998409	0.128800660853907	1.81651622911652	Terbutaline	0.836	208.13331	Benzenoids	Phenols	Benzenediols	23031-25-6	HMDB0015009	-	-	-	-
M455T215_NEG	145674711.312464	159861201.112866	209694237.118041	19779320.1742322	73758750.2942559	102077653.091221	46574002.0379712	59960603.1490907	50279811.7132741	24196906.3071722	2118523.82449136	9412375.14208652	118474312.183847	32090370.3623477	-1.88436193996012	0.0143226410832028	0.145644237449404	1.8118164700484	1,2alpha-epoxydeacetoxydihydrogedunin	3.577	455.28068	--	--	--	--	--	-	-	-	-
M268T175_POS	338836236.342281	388428035.448728	269027380.142084	249156357.620621	563838654.636408	330520445.508793	600557834.128623	537881609.341473	74334387.7230051	1339568854.01009	392314105.195741	156507902.53136	356634518.283153	516860782.155049	0.535329392397265	0.420155539764595	0.667884809539142	1.81115908829121	Adenosine	2.923	268.10389	Nucleosides, nucleotides, and analogues	Purine nucleosides	HASH(0x1b57260)	58-61-7	HMDB0000050	C00212	ko01100//Metabolic pathways	Global and overview maps	Metabolism
M429T195_POS	122916159.603446	25656628.1149556	43363935.9615699	47691030.4490914	259317619.087762	104145668.132457	5902041.32064001	7662739.80492244	3497608.95093227	8442123.51080927	2562329.48991967	19727432.1316923	100515173.558214	7965712.53481933	-3.65746607688776	0.0258313006258365	0.189768586987619	1.80701795841037	Irbesartan	3.242	429.26132	Benzenoids	Benzene and substituted derivatives	Biphenyls and derivatives	138402-11-6	HMDB0015163	-	-	-	-
M378T38_NEG	246736810.741116	16423772.8607449	119551757.057418	74215378.8953552	90569905.2740019	15619651.181291	1231314.59406931	937735.11803437	3769380.94169242	2309655.76973291	3126124.53294828	6452910.59640324	93852879.3349878	2971186.92548009	-4.98128972949777	0.0263496206274147	0.191275035875742	1.80209511958828	D-erythro-sphingosine-1-phosphate	0.636	378.23207	--	--	--	--	--	C06124	ko01100//Metabolic pathways	Global and overview maps	Metabolism
M144T37_2_NEG	180510233.815742	36420449.5103382	222472184.247752	189170006.652448	237193365.776938	151286862.686393	12035672.7135451	20166953.1749546	55489965.1008846	253814851.888105	15657152.7227492	42737191.5815452	169508850.448269	66650297.8636306	-1.34667737384556	0.0581899587306038	0.276745786242916	1.80038226946645	4-hydroxyquinoline	0.624	144.04554	Organoheterocyclic compounds	Quinolines and derivatives	Quinolones and derivatives	-	HMDB0246466	-	-	-	-
M339T25_NEG	2156897526.33009	1444096099.93103	1349539785.99179	1341604729.87948	904259044.75996	986540861.088611	2324816944.91296	2025177716.53147	1413221565.10504	52681669.8359235	1883067418.7305	1550583825.18088	1363823007.99683	1541591523.3828	0.176764115164108	0.644409225513138	0.818373824279649	1.79869197843631	Gly-His-Lys	0.420	339.19993	--	--	--	--	--	-	-	-	-
M170T209_NEG	12193819.974205	47263386.8929883	12356465.5656952	12544327.4501115	9571034.28228936	25327521.7833538	248315511.441517	211486467.892538	38298388.3977832	93945995.6622057	48340888.8303374	44763193.8823367	19876092.6581072	114191741.017786	2.52235223307392	0.0332577410862546	0.21365434529491	1.79809962343251	1,2,3,4-tetrahydroacridin-9-ol	3.489	170.08235	--	--	--	--	--	-	-	-	-
M263T388_NEG	133833039.841224	119041104.470863	206895838.845326	133301349.510113	149664957.187227	127339249.748121	123116319.463052	83811406.4829577	78789392.2904742	71175890.1008665	13091294.2140371	47379883.9115021	145012589.933812	69560697.7438149	-1.05983385077349	0.00358982715764628	0.0746643786924575	1.79539663460204	Phenylacetyl-l-glutamine	6.468	263.0973	Organic acids and derivatives	Carboxylic acids and derivatives	Amino acids, peptides, and analogues	28047-15-6	HMDB0006344	-	-	-	-
M804T131_POS	36649310.7024916	38633116.4459958	84214972.8381017	132858847.072502	79820877.8195716	61736502.2121405	6216201.60917502	2519466.97689568	2107810.95413899	2387604.52371431	1288321.37853167	1255182.75892149	72318937.8484672	2629098.03356286	-4.78173364583092	0.000755021170174736	0.0354588800370227	1.79413573668629	(4r)-4-((5s,7r,9s,10s,13r,14s,17r)-7-hydroxy-10,13-dimethyl-3-oxohexadecahydro-1h-cyclopenta[a]phenanthren-17-yl)pentanoic acid	2.179	803.54292	--	--	--	--	--	-	-	-	-
M145T227_NEG	48478112.9223906	4095568.87064927	20108528.9409933	27035542.7698012	38451121.1903677	11189301.1600739	175229798.538664	151816561.53325	18307976.6707734	334306190.11593	20958540.9750671	55850352.4540319	24893029.309046	126078236.714619	2.34050555093112	0.0712129674989405	0.301605283371585	1.78999691399473	D-glutamine	3.780	145.05068	Organic acids and derivatives	Carboxylic acids and derivatives	Amino acids, peptides, and analogues	5959-95-5	HMDB0003423	C00819	ko01100//Metabolic pathways	Global and overview maps	Metabolism
M212T27_NEG	400121950.495033	100484640.987006	97350862.216777	69565987.1490079	68476927.9128383	100799949.940482	44404483.1182538	19664831.0068819	40892218.6324191	13111771.3038433	41273990.3985595	44032721.5887119	139466719.783524	33896669.3414449	-2.04070547290137	0.0734152271065668	0.305984097338663	1.78989169749104	Indoxyl sulfate	0.448	212.0056	Organic acids and derivatives	Organic sulfuric acids and derivatives	Arylsulfates	487-94-5	HMDB0000682	-	-	-	-
M449T240_POS	265381310.166823	60965188.4855925	64072234.0806912	13493653.7614361	139626877.079024	29334106.8931596	434692.042610905	3942390.97016146	2605724.69868089	4165548.76327301	98538.4833359286	492221.280299024	95478895.0777877	1956519.3730602	-5.60882057034088	0.0349056137898236	0.218189160081606	1.78708015601374	.beta.-amyrin	3.997	449.37388	Lipids and lipid-like molecules	Prenol lipids	Triterpenoids	-	HMDB0249098	C08616	ko01110//Biosynthesis of secondary metabolites;ko01062//Biosynthesis of terpenoids and steroids	Chemical structure transformation maps;Global and overview maps	Metabolism
M331T38_NEG	87006780.2793747	57946770.1528676	157219704.94634	379617031.102128	190386273.818362	152072193.667085	21997967.8132712	156833369.01405	152045848.396983	203200525.555555	879809211.924658	508049889.077159	170708125.661026	320322801.963613	0.907994767148594	0.303332508270828	0.580929469518086	1.78171199818607	Cis-7,10,13,16-docosatetraenoic acid	0.636	331.26456	--	--	--	--	--	-	-	-	-
M241T122_NEG	169069119.675559	201305025.541355	221617465.894913	27977471.2148162	212712472.935181	156392015.836717	48169297.5732326	58278009.2228847	21411581.7201269	109031364.187616	42427015.0938149	162786257.986088	164845595.18309	73683920.9639605	-1.16169359832755	0.0307098734885994	0.204829061853206	1.78147714686445	Coelonin	2.038	241.08724	--	--	--	--	--	-	-	-	-
M72T294_POS	734119807.609326	427022985.827253	302877216.603093	945302262.707605	840896493.239198	676570006.245082	552260689.553724	769629411.644501	558380842.493649	1054408600.29983	557440989.087911	1594307829.09337	654464795.371926	847738060.362164	0.373302970754798	0.349441491447758	0.61717125555097	1.77936767289727	1,2-diamino-2-methylpropane	4.902	72.08079	--	--	--	--	--	-	-	-	-
M513T33_POS	20574736.4397293	12985131.9482814	155844097.569384	191120609.191693	154694070.521776	149155233.615049	2810787.33025175	18443766.5339831	53286512.8259819	38251760.5824544	17813924.7823776	27906735.2322167	114062313.214319	26418914.5478776	-2.11017909826408	0.0214543538275885	0.173784178427876	1.77845254353905	N-myristoylsphinganine	0.557	512.50401	--	--	--	--	--	-	-	-	-
M283T217_NEG	5259077.76313798	4733054.93906718	2482497.56703015	3393056.01469796	3989454.77574796	1288456.55002277	50801270.9640679	268558378.452284	1110889.39376727	293696362.352501	2323019.8347354	20830321.7150589	3524266.268284	106220040.452069	4.91358924567695	0.096006287117043	0.347587390870755	1.77725787866261	Xanthosine	3.616	283.06843	Nucleosides, nucleotides, and analogues	Purine nucleosides	HASH(0x51d4cb8)	146-80-5	HMDB0000299	C01762	ko01100//Metabolic pathways;ko01110//Biosynthesis of secondary metabolites;ko01065//Biosynthesis of alkaloids derived from histidine and purine	Chemical structure transformation maps;Global and overview maps	Metabolism
M229T128_NEG	55238455.4583306	35733354.4009599	60087893.2285297	32411466.2176901	55410159.0321551	71890520.1858454	94133534.0122266	63692399.0819024	21718004.8751946	63043798.5505607	880341804.187322	67032614.0423253	51795308.0872518	198327025.791589	1.93698796388213	0.309507097450247	0.586280595085549	1.77674716464199	D-ribulose 5-phosphate	2.128	229.0024	Organic oxygen compounds	Organooxygen compounds	Carbohydrates and carbohydrate conjugates	4151-19-3	HMDB0000618	C00199	ko01100//Metabolic pathways;ko01110//Biosynthesis of secondary metabolites;ko01120//Microbial metabolism in diverse environments	Global and overview maps	Metabolism
M227T41_NEG	134985561.875746	133810301.255646	579014485.539808	615668840.72661	142121800.038995	174227414.557099	316168515.548203	404445718.671362	432926136.508411	392089438.007322	546441773.291512	528739262.008342	296638067.332317	436801807.339192	0.558275076052921	0.198736722128294	0.482535994279146	1.77582099327135	Myristic acid	0.687	227.20174	Lipids and lipid-like molecules	Fatty Acyls	Fatty acids and conjugates	544-63-8	HMDB0000806	C06424	ko01100//Metabolic pathways	Global and overview maps	Metabolism
M466T351_POS	89243512.2772495	104602813.75015	80432799.28894	43759143.2001554	60633367.8584855	66010754.8843045	3861931.82616036	8639138.90598482	13805840.1900491	8509844.24781638	8427692.13054185	24835234.9201389	74113731.8765475	11346613.7034486	-2.70747906930486	5.38328448220371e-05	0.00977211627695168	1.77397229271401	Dihydrofolic acid	5.857	466.16126	Organic acids and derivatives	Carboxylic acids and derivatives	Amino acids, peptides, and analogues	4033-27-6	HMDB0001056	C00415	ko01100//Metabolic pathways;ko01061//Biosynthesis of phenylpropanoids	Chemical structure transformation maps;Global and overview maps	Metabolism
M221T38_2_NEG	155490703.951521	191840664.570528	148918364.00705	139937990.71643	216705365.246983	119308955.328574	83523886.9107161	194613037.254051	59123159.966329	36001972.9747155	48974822.5598194	59363481.4439606	162033673.970181	80266726.8515986	-1.01341969320153	0.0149608258142515	0.148382345693786	1.76566708696248	Phe-gly	0.635	221.08544	Organic acids and derivatives	Carboxylic acids and derivatives	Amino acids, peptides, and analogues	-	HMDB0304788	-	-	-	-
M252T78_NEG	264584102.708392	447814845.686127	358470811.727972	242322536.6774	336808242.555622	399096384.0934	498346020.958097	276851031.022794	128666802.809162	136920446.886739	143127014.321676	184414469.121136	341516153.908152	228054297.519934	-0.582576463417787	0.11970659526292	0.384334684072381	1.75906335614378	Diclofenac	1.307	252.01847	Organoheterocyclic compounds	Imidazopyridines	HASH(0x2410a80)	-	HMDB0249731	-	-	-	-
M313T35_2_POS	39262906.8780695	34223001.2599918	256044039.269328	303077461.351468	269937098.7558	131607346.273115	12071729.8322532	61886246.5238273	99684371.944734	124809199.198651	52457939.0002052	60868954.5001506	172358642.297962	68629740.1666369	-1.32850784148401	0.0719607292628577	0.302882179598298	1.7585898564337	Teprenone	0.591	313.27383	Lipids and lipid-like molecules	Prenol lipids	Monoterpenoids	3796-70-1	HMDB0031846	-	-	-	-
M432T103_POS	230596662.324699	188874446.204633	226471301.61954	202311496.367576	188510016.482032	166685742.974212	311560461.534347	87354327.6033369	86275617.4886725	47818699.9693519	55522351.7189147	31480089.1497159	200574944.328782	103335257.910723	-0.956808812185729	0.0505021032228585	0.258633150054388	1.75696577215725	(e,2s,3r,4r,5s)-4-acetyloxy-2-amino-3,5,14-trihydroxyicos-6-enoic acid	1.724	432.28041	--	--	--	--	--	-	-	-	-
M222T159_NEG	213156355.161159	61784659.3720679	260906390.434989	12400616.2215868	56221447.9976759	30649758.2914027	15375514.5468633	9604414.07835044	4029611.36082636	4435276.50605183	6648027.09514584	19482656.9127631	105853204.579814	9929250.08333348	-3.4142363747927	0.0482128853184844	0.25437693970275	1.75674264092634	5-aminonaphthalene-2-sulfonic acid	2.651	222.04433	--	--	--	--	--	-	-	-	-
M239T38_NEG	324269317.416082	149544950.400746	134176102.250305	166122296.789567	238967559.079935	89310870.6867129	96620770.2304543	144346680.590415	99176156.792136	75370903.8854791	40214043.557695	100606661.741854	183731849.437225	92722536.1330056	-0.986609803176207	0.0344274643947338	0.216610833355718	1.75585018332835	Anserine	0.628	239.09601	Organic acids and derivatives	Peptidomimetics	Hybrid peptides	584-85-0	HMDB0000194	C01262	ko01100//Metabolic pathways	Global and overview maps	Metabolism
M295T112_1_POS	154101120.290016	105876731.049173	169832245.570403	729238615.750585	352670823.498101	261649582.171219	164258752.577639	198212256.473873	94868262.8859641	145283357.544334	155736395.523623	203262555.973251	295561519.721583	160270263.496447	-0.88295167870132	0.185868964458928	0.469099766903886	1.75404186732468	Phe-glu	1.863	295.11501	Organic acids and derivatives	Carboxylic acids and derivatives	Amino acids, peptides, and analogues	3617-45-6	HMDB0028994	-	-	-	-
M223T319_POS	140649461.536776	128589568.809879	171372822.728383	170620195.958852	220758643.09575	133608964.61279	43114825.4090489	54065499.6028164	173198727.366653	14821711.0079008	155235806.361688	21384511.4721592	160933276.123738	76970180.2033777	-1.06409113244004	0.0240891894252308	0.183493099829388	1.74994136564293	Phenindione	5.309	223.07137	Benzenoids	Indanes	Indanones	83-12-5	HMDB0014641	-	-	-	-
M172T155_POS	147937783.565384	152097535.238866	162782024.615146	151762324.525505	156201653.201517	149634963.852555	120110163.580216	90735403.2959806	79244577.2247461	48427334.416087	55172936.94485	130697570.622045	153402714.166496	87397997.6806541	-0.811651876227047	0.000747480632163896	0.0354190109652033	1.74396870011121	Triethanolamine	2.585	172.10829	Organic nitrogen compounds	Organonitrogen compounds	Amines	102-71-6	HMDB0032538	-	-	-	-
M236T90_NEG	2340764175.7885	1159254618.53084	2254735845.49944	2038469689.39791	1657099666.31988	2064426949.03605	1764692293.71605	3005049827.98641	849316455.569855	1137996454.43367	709977142.500301	2429634437.59029	1919125157.42877	1649444435.29943	-0.218468622451763	0.532346426575607	0.747959000444073	1.74289966750148	Chicoric acid	1.507	236.02316	Organic acids and derivatives	Carboxylic acids and derivatives	Tetracarboxylic acids and derivatives	52248-48-3	HMDB0033938	-	-	-	-
M484T255_POS	1414050.60935452	6244154.24640127	4172649.74461688	2715692.5522273	4649699.55332716	2206001.63276514	83479847.6527637	192346332.903357	44689045.9392667	88419997.7509655	32256646.6286806	41913090.7272135	3567041.38978205	80517493.6003745	4.49650240266006	0.0100154288201621	0.123162287667323	1.74247235872273	2-[2,6-bis(3-methylbut-2-enyl)-4-[(2s,3r,4s,5s,6r)-3,4,5-trihydroxy-6-(hydroxymethyl)oxan-2-yl]oxyphenyl]-2-hydroxyacetic acid	4.246	484.24412	--	--	--	--	--	-	-	-	-
M231T157_NEG	34075043.9521621	34657348.2984677	36475842.5415112	134412328.372237	68533345.8264081	381600457.250787	10492811.5850352	9758583.35620169	15277713.943385	5047379.32087843	8862650.37934174	4997887.97867893	114959061.040262	9072837.76058683	-3.66342251224679	0.0861590195008183	0.329454628225019	1.74181248062498	1-(3,4-dichlorophenyl)-3,3-dimethylurea	2.625	231.01811	Benzenoids	Benzene and substituted derivatives	N-phenylureas	-	HMDB0251497	-	-	-	-
M179T80_NEG	79969577.7783848	65385335.3749515	72245327.6270863	110450524.095098	803364589.460297	92130393.31451	63254337.2722716	78254728.111346	30819398.8947867	67631725.5130748	66947424.2139675	20795790.9516211	203924291.275055	54617234.1595113	-1.90060547574307	0.243372771677253	0.529486199586411	1.73508156589217	3,4-dihydroxy-l-phenylalanine	1.328	179.03547	Organic acids and derivatives	Carboxylic acids and derivatives	Amino acids, peptides, and analogues	59-92-7	HMDB0000181	C00355	ko01100//Metabolic pathways;ko01110//Biosynthesis of secondary metabolites;ko01060//Biosynthesis of plant secondary metabolites;ko01063//Biosynthesis of alkaloids derived from shikimate pathway	Chemical structure transformation maps;Global and overview maps	Metabolism
M163T387_POS	208455197.329995	276748178.9907	240968322.154481	175462535.353856	236565109.703178	217123657.513883	273803421.442576	175855740.421632	66532049.4708294	193211115.294367	61070928.8072888	65740333.5554925	225887166.841015	139368931.498698	-0.696693322757469	0.0495385855534429	0.257676216233559	1.73379323405644	4-methylcinnamic acid	6.444	163.0976	--	--	--	--	--	-	-	-	-
M274T372_POS	318507687.018807	226590473.726589	152074356.539486	271831405.066688	345579245.634684	212816652.412119	426588926.21012	358537903.120308	123865107.737243	375895050.513559	312778659.109845	655299666.900388	254566636.733062	375494218.931911	0.560747342978351	0.143546881320964	0.418687494687766	1.73166002848789	Arg-Val	6.193	274.18727	Organic acids and derivatives	Carboxylic acids and derivatives	Amino acids, peptides, and analogues	2896-20-0	HMDB0028722	-	-	-	-
M146T265_POS	90130041.8437338	100420062.148366	128849453.266273	100595622.571506	102022100.998243	85198453.5768955	39004417.1732467	55004018.8136232	9569909.64030563	13739262.7365177	86883413.7361847	9097189.20641222	101202622.400836	35549701.8843817	-1.50933730744195	0.000929926914282927	0.0390522776627675	1.73033117370265	Spermidine	4.416	146.15399	Organic nitrogen compounds	Organonitrogen compounds	Amines	124-20-9	HMDB0001257	C00315	ko01100//Metabolic pathways	Global and overview maps	Metabolism
M323T245_NEG	3654782.94573771	3423220.1817459	3235981.52724164	3225568.67321754	3812294.35245917	1317842.73142313	119284791.093824	178554480.308069	17872365.586484	70507528.1224774	49218587.0299756	41747927.2068992	3111615.06863751	79530946.5579549	4.67578083793075	0.0102753282459922	0.12465202325498	1.72940097839241	Dolasetron	4.080	323.16173	Organoheterocyclic compounds	Indoles and derivatives	Indolecarboxylic acids and derivatives	115956-12-2	HMDB0014895	-	-	-	-
M307T233_POS	4595299.05465468	5275740.46991618	10304720.990006	12917857.5009451	7151315.50017629	9227141.6453377	125916620.450952	164915048.549427	40450391.2634498	63899231.9168707	45866546.5947079	45321139.2035727	8245345.86017266	81061496.32983	3.29736489112975	0.00648415170423732	0.0987546596859637	1.72012993902707	Citalopram	3.878	307.16527	Benzenoids	Benzene and substituted derivatives	Phenylbutylamines	59729-33-8	HMDB0005038	-	-	-	-
M509T146_NEG	465433200.255395	165572779.176798	554447883.274399	904481628.820741	667565613.236139	443065141.309192	637479867.754308	356279732.852241	301440942.50738	323247189.853899	110701558.274991	563003340.160958	533427707.678777	382025438.567296	-0.481624055710923	0.261919624408385	0.547563040180193	1.71512165390133	1-oleoyl-2-hydroxy-sn-glycero-3-phospho-(1'-rac-glycerol)	2.428	509.28895	--	--	--	--	--	-	-	-	-
M268T126_NEG	171470159.588417	4485437.23076738	89778498.5865543	151980912.038267	91173852.9298696	17982254.8558736	9739236.35188529	13755337.4809349	6124606.9049602	16783906.7199047	2512661.58915279	3928030.60477182	87811852.5382915	8807296.60860162	-3.31764452453597	0.0173547338657811	0.15918480028613	1.7127483184394	4-hydroxytriamterene	2.107	268.08615	Organoheterocyclic compounds	Pteridines and derivatives	HASH(0x1057a40)	-	HMDB0246440	-	-	-	-
M297T162_POS	127305651.568401	117941197.583565	95906355.9575406	100340182.161905	157255150.633977	147728283.570054	92815531.207968	63102636.0228448	26009265.2351793	50024220.8505105	34503238.5000739	87493693.4827195	124412803.57924	58991430.883216	-1.07655765544461	0.00145836624155223	0.0489354096584814	1.71263671559004	12,13-dihydroxy-9z-octadecenoic acid	2.693	297.24239	--	--	--	--	--	-	-	-	-
M198T311_POS	222186307.416105	329021788.857013	326163422.421919	282946943.205114	317086007.358959	275208694.36162	292540201.570463	254330058.070458	212872482.59702	172965404.160965	145485825.715191	210838753.428392	292102193.936788	214838787.590415	-0.443218709076942	0.0182874115168471	0.161668179602374	1.71067005049211	Benzanilide	5.177	198.07573	Benzenoids	Benzene and substituted derivatives	Anilides	-	HMDB0248973	-	-	-	-
M257T194_NEG	44468086.615085	46074053.5358761	44859828.2987569	82289588.172841	159689168.408676	46504282.5099599	400070707.429246	220072679.861048	67729297.2901688	120455162.185457	88881309.3821552	140947212.815841	70647501.2568658	173026061.493986	1.29227891587384	0.0854092296830569	0.327988045263723	1.70887901368528	L-saccharopine	3.235	257.12977	Organic acids and derivatives	Carboxylic acids and derivatives	Amino acids, peptides, and analogues	997-68-2	HMDB0000279	C00449	ko01100//Metabolic pathways;ko01110//Biosynthesis of secondary metabolites	Global and overview maps	Metabolism
M365T381_POS	484948652.030301	409427806.870654	370046065.333516	137416375.235708	366366518.73537	254816559.251932	406538832.995656	320277165.447381	109347690.52067	211116234.78864	150999418.504764	145360578.299794	337170329.576247	223939986.759484	-0.590365428073209	0.132141119663565	0.40268867069888	1.70721590774748	Lactose	6.350	365.10539	Organic oxygen compounds	Organooxygen compounds	Carbohydrates and carbohydrate conjugates	5965-66-2	HMDB0041627	C00243	ko01100//Metabolic pathways	Global and overview maps	Metabolism
M436T185_NEG	585625421.348075	287555189.772986	276935834.474964	699162463.371661	720901315.434935	596680236.927988	175563134.232338	243296894.78085	901258645.629194	267328732.512329	113915668.830194	533014502.317021	527810076.888435	372396263.050321	-0.503180298986593	0.310218165793228	0.586841377425776	1.70542087055747	1-(1z-hexadecenyl)-sn-glycero-3-phosphoethanolamine	3.087	436.28362	Lipids and lipid-like molecules	Glycerophospholipids	Glycerophosphoethanolamines	174062-72-7	HMDB0011152	-	-	-	-
M215T204_1_NEG	775374873.808741	1152870347.67867	685624584.884881	569855930.890175	822464347.162324	1150495382.8017	1833312975.11253	641428067.831471	249967417.665613	477204071.848996	335338141.624736	415837636.579839	859447577.871082	658848051.777197	-0.383463865989245	0.459186727602322	0.69658445080542	1.70461315888982	Val-Val	3.406	215.13989	Organic acids and derivatives	Carboxylic acids and derivatives	Amino acids, peptides, and analogues	3918-94-3	HMDB0029140	-	-	-	-
M328T140_NEG	275746660.131443	416829312.550603	719950777.406043	613095613.613958	434622917.440504	477886352.814952	412363832.346739	532416792.500372	201752610.661109	336578274.95471	454708709.94815	284843862.209138	489688605.659584	370444013.770036	-0.402609106517611	0.169451473317248	0.449417946046617	1.70404137148125	Octanoic acid, 4-[(1-oxo-7-phenylheptyl)amino]-, (4r)-	2.338	328.24948	--	--	--	--	--	-	-	-	-
M156T167_NEG	557935780.169717	143075602.415554	474269227.325753	254621996.468869	430783080.237843	262479683.302049	445245561.329042	229178788.91334	255953744.63121	220741788.305859	46107440.6764688	192060239.779467	353860894.986631	231547927.272564	-0.61187149631957	0.171676144287688	0.452714104086476	1.70223985355532	6-chloronicotinic acid	2.784	155.97955	Organoheterocyclic compounds	Pyridines and derivatives	Pyridinecarboxylic acids and derivatives	-	HMDB0247049	-	-	-	-
M134T623_POS	256344662.814742	412689750.006533	114930762.976832	443148765.661649	265315960.697501	119824538.918953	179883049.801913	151537397.215083	95065213.7721382	76146491.1537846	333948711.403296	93887734.0411047	268709073.512702	155078099.564553	-0.793050077212621	0.131222268699535	0.40107138462818	1.70159806075622	2-aminobenzimidazole	10.387	134.07163	Organoheterocyclic compounds	Benzimidazoles	HASH(0x18c3f88)	-	HMDB0245008	-	-	-	-
M183T125_NEG	25362634.9861937	25995247.1626765	56288513.1608323	68699305.6464821	61032857.3584894	30741029.5475557	98665477.2661533	41901244.3059483	98221007.5074835	137873130.85598	132141510.123288	188826347.667374	44686597.9770383	116271452.954371	1.37958280821537	0.00790049263864551	0.108848530887103	1.69892931038279	3,4-dihydroxymandelic acid	2.089	183.03345	Benzenoids	Phenols	Benzenediols	775-01-9	HMDB0001866	C05580	ko01100//Metabolic pathways	Global and overview maps	Metabolism
M170T127_POS	340344934.511849	783646104.483101	939034892.624119	264284711.647962	515534508.569075	395962055.019163	398947349.877396	453467862.104711	89558407.6219034	704623243.499463	285361394.538015	534930304.399159	539801201.142545	411148093.673441	-0.392770047321663	0.376002664077443	0.638108517751113	1.69769484544024	Pyridoxine	2.113	170.08129	Organoheterocyclic compounds	Pyridines and derivatives	Pyridoxines	58-56-0	HMDB0301760	C00314	ko01100//Metabolic pathways;ko01120//Microbial metabolism in diverse environments	Global and overview maps	Metabolism
M285T155_POS	34145984.0300574	118052326.900641	378182149.966844	20875919.3469888	132995059.177773	523903047.521795	15189950.2337578	33631696.8396275	36623362.0195615	255193882.591471	97746133.9820004	22150836.0109673	201359081.15735	76755976.9462309	-1.39141953646531	0.202163943623851	0.487038834797907	1.69753940247924	Mollugin	2.592	285.11221	Organoheterocyclic compounds	Naphthopyrans	HASH(0x1a9ea70)	-	HMDB0254836	-	-	-	-
M351T199_POS	3117285.59110325	2362021.95422884	2282033.34856111	12661145.735606	5116897.3169084	2677797.76067176	104060752.640681	198513042.972273	15865246.4049063	94032350.1518372	44791561.0953636	34126792.5232828	4702863.61784656	81898290.964724	4.12222194630949	0.0178836269382338	0.160260680894793	1.69619193937341	4-acetyloxy-8-(3-oxo-2-pent-2-enylcyclopenten-1-yl)octanoic acid	3.319	351.19138	--	--	--	--	--	-	-	-	-
M169T175_NEG	271501402.276777	97235536.9096466	367860298.080649	404740031.759798	336423468.027606	240347833.441881	347484583.976582	257939588.167302	146983399.984085	133104108.491991	28670903.9531602	147958579.122095	286351428.41606	177023527.282536	-0.693845685926911	0.11796306997093	0.382014927415503	1.69556579243887	Gallic acid	2.924	169.01772	Benzenoids	Benzene and substituted derivatives	Benzoic acids and derivatives	149-91-7	HMDB0005807	C01424	ko01120//Microbial metabolism in diverse environments;ko01061//Biosynthesis of phenylpropanoids	Chemical structure transformation maps;Global and overview maps	Metabolism
M343T154_NEG	39051903.646262	130177861.633565	361268864.692906	28697946.2582214	138066434.84746	522587706.843124	12767387.039601	28721692.4336541	55976999.9500204	243787493.314478	117689931.537657	23380404.2658745	203308452.986923	80387318.0902142	-1.33863037480198	0.193410288485541	0.477192982930481	1.69299264334911	7-hydroxy-3-(4-methoxyphenyl)-4-phenylcoumarin	2.560	343.11879	--	--	--	--	--	-	-	-	-
M332T397_POS	10769851.7627575	14291338.7554856	12117627.6556423	3121189.81569428	12650098.4693037	847400.885360569	145987337.597257	51322567.4643568	34141966.4200112	127200944.313652	78470723.0092776	32425575.8457189	8966251.22404066	78258185.7750456	3.12566483754218	0.00594478270272217	0.0948327619709315	1.68325505094995	2'-deoxyadenosine 5'-monophosphate	6.609	332.07537	Nucleosides, nucleotides, and analogues	Purine nucleotides	Purine deoxyribonucleotides	653-63-4	HMDB0000905	C00360	ko01100//Metabolic pathways	Global and overview maps	Metabolism
M325T138_NEG	11571213.9930053	11911184.482704	21356308.8063363	35259443.982831	21934905.2616078	15456006.8417871	86940618.8843969	137104174.141585	50319667.1310842	130516880.793455	64153642.0612694	41232002.5182488	19581510.5613786	85044497.5883399	2.11872583403867	0.00328761405201902	0.0713717897065213	1.67947728641101	Diclofop	2.307	325.00731	--	--	--	--	--	-	-	-	-
M328T232_POS	64145245.409737	87219762.9452607	46297377.3507519	62159571.1201896	63783377.4006173	78350708.2964789	239806502.014998	146015870.078459	48946748.6779321	152842883.195164	132353874.959566	131431603.941773	66992673.7538392	141899580.477982	1.08279508637454	0.0149711072626685	0.148382345693786	1.6791496784225	.beta.-d-glucopyranosiduronic acid, 5-[3-[(2,2,3,3-tetramethylcyclopropyl)carbonyl]-1h-indol-1-yl]pentyl	3.864	328.22314	--	--	--	--	--	-	-	-	-
M165T296_NEG	215017736.748992	211738341.618855	514543599.045918	522329763.176745	290420965.050537	393651488.527825	433854731.796633	194177919.581703	121686345.506928	87672534.4060104	175545575.794038	405203666.732455	357950315.694812	236356795.636295	-0.598793006999091	0.174367009935614	0.456098460151916	1.67873195223287	6-(methylthio)purine	4.931	165.02245	--	--	--	--	--	-	-	-	-
M480T191_NEG	628640382.740058	102598649.915304	160282409.575502	144781958.059288	355851827.259268	312133885.256916	103854421.762209	96823329.9939113	317458419.377633	77942109.7867368	1263486.37624014	364413323.934542	284048185.467723	160292515.205212	-0.825428625910005	0.242663890801497	0.528851199715621	1.67123931756301	1-stearoyl-2-hydroxy-sn-glycero-3-phosphoethanolamine	3.177	480.30998	Lipids and lipid-like molecules	Glycerophospholipids	Glycerophosphoethanolamines	69747-55-3	HMDB0011130	-	-	-	-
M259T130_POS	18699486.0298159	30694318.4526602	24707521.5702752	30623914.0989434	24339332.393979	14248501.2645387	101854927.465534	96740736.9801222	35509524.316405	74912923.4039866	70453088.6876693	132452832.285968	23885512.3017021	85320672.1899475	1.83675951146408	0.00118381709793832	0.0433302863122766	1.66444544020669	1,3-benzenediol, 5-methyl-4-[(1r,6r)-3-methyl-6-(1-methylethenyl)-2-cyclohexen-1-yl]-	2.163	259.17283	--	--	--	--	--	-	-	-	-
M140T285_POS	272529426.012652	276993363.181571	312845111.373619	278827427.898991	352269557.087833	250125123.936942	239785687.029185	225970575.835945	198760583.079004	170866838.768224	241210456.978338	259591860.425968	290598334.915268	222697667.019444	-0.383939992036	0.00659052833006824	0.0994725472559625	1.66095161866895	3-amino-2,3-dihydrobenzoic acid	4.745	140.07066	Organic acids and derivatives	Carboxylic acids and derivatives	Amino acids, peptides, and analogues	-	HMDB0251519	-	-	-	-
M243T145_NEG	63870215.3325513	12737043.5387461	47441889.0311507	26628296.5942547	29162812.1578617	35238347.7847579	91792577.1199151	57899435.0491922	78884454.4451607	65961134.3546957	21451448.0750897	692386085.053432	35846434.0732204	168062522.349581	2.22909652699997	0.238903292138935	0.52527348799818	1.65963496734994	L-fucose-1-phosphate	2.415	243.01804	Organic oxygen compounds	Organooxygen compounds	Carbohydrates and carbohydrate conjugates	16562-59-7	HMDB0001265	C02985	ko01100//Metabolic pathways	Global and overview maps	Metabolism
M388T96_POS	162536136.168703	155057834.013847	160993043.507737	143129495.468212	136687963.367884	131390517.150401	197208916.85384	61361215.7393793	75874570.9439523	34211727.0480995	46911821.2720165	28228297.7777308	148299164.946131	73966091.6058364	-1.00357452378041	0.0176750060011531	0.159843018450394	1.65559486001106	Gln-Leu-Lys	1.602	388.2543	--	--	--	--	--	-	-	-	-
M141T386_NEG	744244128.860682	1184010363.35872	399236829.080477	367938214.34861	585499539.195974	655098600.778603	959010571.432628	730687786.642047	426211456.877801	758178001.400611	1533830584.54334	603790660.376331	656004612.603844	835284843.54546	0.348562301228675	0.387571884989001	0.645776870634737	1.65552831470724	Cis,cis-muconic acid	6.429	141.01653	Lipids and lipid-like molecules	Fatty Acyls	Fatty acids and conjugates	1119-72-8	HMDB0006331	C02480	ko01100//Metabolic pathways;ko01120//Microbial metabolism in diverse environments	Global and overview maps	Metabolism
M557T38_2_NEG	20165920.6260121	2700297.55898469	13756895.2669569	5666404.59776127	4414072.48284535	12450209.8854507	50567161.9641545	42428500.6794088	57151637.00021	92740572.1966478	194095713.043527	46494226.8188522	9858966.73633517	80579635.2838001	3.03090691686811	0.014718211445978	0.147364180260611	1.65509921945728	Fahfa 36:4	0.641	557.45803	--	--	--	--	--	-	-	-	-
M184T200_NEG	7006910.82124864	5811806.06502346	8680366.80232155	7679950.30414062	8196638.34825292	8002936.47419755	153503566.249481	131079706.392184	24373816.5082299	57309608.8411034	52309724.1669507	42677454.6785766	7563101.46919746	76875646.1394209	3.34547675137671	0.00886572619461962	0.115962317402459	1.65499905384815	Ecgonine	3.325	184.09798	Alkaloids and derivatives	Tropane alkaloids	HASH(0x221d2d8)	481-37-8	HMDB0006548	-	-	-	-
M138T226_POS	243191912.983902	76222802.789717	77119875.4722002	134875680.571045	89995840.0322718	70241253.91801	199398762.629433	254247049.212902	44585354.7401708	187943318.729991	308468276.305834	239927022.072191	115274560.961191	205761630.615087	0.835899809800166	0.0761542703939123	0.310833627752551	1.65401839006851	Tyramine	3.771	138.09146	Benzenoids	Benzene and substituted derivatives	Phenethylamines	51-67-2	HMDB0000306	C00483	ko01100//Metabolic pathways;ko01110//Biosynthesis of secondary metabolites;ko01060//Biosynthesis of plant secondary metabolites;ko01063//Biosynthesis of alkaloids derived from shikimate pathway	Chemical structure transformation maps;Global and overview maps	Metabolism
M393T190_1_POS	54813195.11879	57856285.2381211	46025421.0881356	30001820.7614309	83408314.4566302	109168814.729308	5989985.57547844	7921543.35298857	4238431.69182139	5654659.73492854	2556693.8471106	5157087.72683288	63545641.898736	5253066.9881934	-3.59656129812543	0.000515904467353596	0.0288989887487827	1.65346544750516	Met-Asp-Lys	3.161	393.187	--	--	--	--	--	-	-	-	-
M322T281_NEG	25560493.2881508	13612142.256145	23026419.4280546	28265170.2068232	60786047.7722781	33666849.7506958	160054270.069416	177552688.066115	50784419.6496952	65848924.2951282	3490083.84159836	228018713.600306	30819520.4503579	114291516.587043	1.89080200300418	0.0430965445428889	0.239827095357669	1.64997756195378	Flutolanil	4.688	322.11457	--	--	--	--	--	-	-	-	-
M371T93_POS	38434343.7356344	34119436.9526303	115683005.711583	187484069.450236	52092646.6850184	106797241.211719	45668493.5646458	16771284.6186704	7988983.31409738	17520660.6725827	7866607.97380867	8019967.77811698	89101790.6244702	17305999.6536537	-2.36418214609911	0.0165633000178018	0.155156770668851	1.63907986615875	Methyl (1-(cyclohexylmethyl)-1h-indole-3-carbonyl)-l-valinate	1.548	371.25773	--	--	--	--	--	-	-	-	-
M154T327_POS	210862498.02599	238976797.790289	247782798.797504	200999720.329212	240219092.944848	205632349.319779	195283977.981812	213238924.311102	133220866.978723	136630261.0302	121089944.96163	166066187.124236	224078876.20127	160921693.731284	-0.477647825355203	0.00445939480277319	0.0822279346405659	1.63881728511785	4-nitroanisole	5.451	154.04962	Benzenoids	Benzene and substituted derivatives	Nitrobenzenes	-	HMDB0246530	-	-	-	-
M521T129_NEG	54324165.8085693	33783107.2431763	108835590.803532	197679879.831289	76788902.2140515	104307250.02704	22416321.2590281	15430719.2209497	27425350.3711402	41843321.9535115	4676842.84950522	39199965.8647202	95953149.3212764	25165420.2531425	-1.93088746803197	0.0151294547179868	0.14918083922732	1.63491775945254	4-({5-[5-hydroxy-3-({[(2z)-2-methylbut-2-enoyl]oxy}methyl)pentyl]-8a-(hydroxymethyl)-5,6-dimethyl-3,4,4a,5,6,7,8,8a-octahydronaphthalen-1-yl}methoxy)-4-oxobutanoic acid	2.156	521.32584	--	--	--	--	--	-	-	-	-
M255T179_POS	126079534.919371	17566069.0688955	81011801.5006003	174839691.220098	109524391.839059	62724902.8017739	58383692.7462879	6316668.15292035	15681998.7835775	13716539.8866537	4836853.65901851	48147499.0316204	95291065.2249663	24513875.3766797	-1.95874237247221	0.0148202067610278	0.147570243607111	1.63359747875192	2-hydroxy-3-methoxychalcone	2.991	255.095	--	--	--	--	--	-	-	-	-
M350T286_POS	2198059.2595094	10347605.3791817	11268621.6693516	8610748.99908758	4944940.14113609	2746842.85622695	73249375.7811134	341214655.487365	23121649.0288903	57648951.9594009	49060494.0662672	52276918.7501271	6686136.38408222	99428674.1788606	3.89441728127542	0.0867614914800467	0.330394646364696	1.63346648662251	Methanone, [1-[(4-fluorophenyl)methyl]-1h-indol-3-yl](2,2,3,3-tetramethylcyclopropyl)-	4.770	350.20743	--	--	--	--	--	-	-	-	-
M117T362_2_NEG	308646942.493792	612369270.244487	641688737.244111	2162254993.71991	1120798942.02771	1725577522.65091	254765857.623293	137616936.257844	45099024.5590102	77919885.4996264	6002028234.94522	67860046.5322006	1095222734.73015	1097548330.90287	0.00306017110133922	0.998233444749436	0.999230817598312	1.63321943843081	Succinate	6.029	117.01904	Organic acids and derivatives	Carboxylic acids and derivatives	Dicarboxylic acids and derivatives	110-15-6	HMDB0000254	C00042	ko01100//Metabolic pathways;ko01110//Biosynthesis of secondary metabolites;ko01120//Microbial metabolism in diverse environments;ko01060//Biosynthesis of plant secondary metabolites;ko01061//Biosynthesis of phenylpropanoids;ko01063//Biosynthesis of alkaloids derived from shikimate pathway;ko01070//Biosynthesis of plant hormones;ko01062//Biosynthesis of terpenoids and steroids;ko01064//Biosynthesi…	Chemical structure transformation maps;Global and overview maps	Metabolism
M247T359_POS	59969481.0397993	46817361.6810243	126076325.562556	154751800.407716	41764588.536043	69539539.8907957	15211394.421569	10796088.0051327	10117034.9037945	7627425.25795067	13611360.2214945	44410492.5278719	83153182.852989	16962299.2229689	-2.29343974753418	0.00728160233869777	0.104334681830109	1.63219037331047	Oxymatrine	5.981	247.16527	--	--	--	--	--	-	-	-	-
M233T23_NEG	3899843.34443831	194660116.283688	90428721.1685365	24781960.6900988	28315041.6954753	2678491.34319053	416626623.491357	7210697.89157763	5000218.76248356	287328738.370153	70377556.3160327	212844247.707242	57460695.7542379	166564680.423141	1.53543514691992	0.175181986977123	0.456980217703408	1.63045827832988	Dichlorprop	0.376	232.95845	Benzenoids	Benzene and substituted derivatives	2-phenoxypropionic acids	-	HMDB0251202	-	-	-	-
M299T240_NEG	123864813.337913	156811204.054021	131333801.873429	54581706.999585	128867344.674269	84531808.3602735	78041895.9751346	88499928.1968826	18197028.6031578	52054352.4588051	3802904.64537418	48086346.8001861	113331779.883248	48113742.7799234	-1.23603153411025	0.00905703338095123	0.117378803093408	1.62946619896419	Hispidulin	4.008	299.04437	--	--	--	--	--	-	-	-	-
M350T211_POS	78721291.7962462	52954637.3573954	70269450.8316551	33510287.1309311	84663586.6900303	68437601.0466641	13842309.0301878	15023193.0325246	7191981.93075663	4057592.34146331	24237673.6595591	3723922.23314981	64759475.8088204	11346112.0379402	-2.51289329271047	7.46538563279678e-05	0.0109002744788434	1.62694995194889	Prostaglandin f2.alpha. dimethylamine	3.515	350.30551	--	--	--	--	--	-	-	-	-
M232T205_POS	66455587.9527379	6087991.12576073	19254366.2671583	38657797.9123483	40682316.997753	12110640.1120916	81594872.4020122	150111243.987777	12073975.8450139	167307274.903575	11677793.9064572	305476000.782344	30541450.0613083	121373526.971197	1.99061332090588	0.0793968424670131	0.31722561618339	1.62646616621604	2-isopropoxyphenyl n-methylcarbamate	3.418	232.07914	Benzenoids	Phenol ethers	HASH(0x1673908)	-	HMDB0256832	-	-	-	-
M818T219_POS	14078444.8913491	17016633.7172791	29226084.8234116	874906.255330027	8877169.51062381	17016633.7172791	21009830.4215734	14377797.4233811	114235234.333112	102854953.636752	114235234.333112	114235234.333112	14514978.8192121	80158047.4135071	2.46530489932083	0.00878492435403042	0.11541113823735	1.62590573903404	3alpha,7beta,12alpha-trihydroxy-5beta-cholan-24-oic acid	3.651	817.58186	Lipids and lipid-like molecules	Steroids and steroid derivatives	Bile acids, alcohols and derivatives	2955-27-3	HMDB0000917	C17644	ko00121//Secondary bile acid biosynthesis	Lipid metabolism	Metabolism
M451T35_2_NEG	118650109.303425	160005884.643218	4809041.29700132	12337524.8164666	120675454.846682	8732806.31100695	14293085.479488	215388598.741643	55258414.9694772	422760198.523819	2573976.19896968	370878127.108763	70868470.2029666	180192066.837027	1.34631968438642	0.205440122738017	0.489912509983983	1.62500024513127	Myristoleic acid	0.583	451.37961	Lipids and lipid-like molecules	Fatty Acyls	Fatty acids and conjugates	544-64-9	HMDB0002000	-	-	-	-
M297T34_POS	72937001.7768653	12740108.0813676	89069079.0030071	89697916.8990468	104188791.980036	51845293.41226	12158046.0260626	12123413.3436444	8517384.99896616	11664935.0735476	10606120.7757524	11343259.8479972	70079698.5254305	11068860.0109951	-2.66248992296806	0.00146683762007415	0.0491372312978954	1.6232563853981	Tetrahydrocorticosterone	0.569	297.24257	Lipids and lipid-like molecules	Steroids and steroid derivatives	Hydroxysteroids	600-63-5	HMDB0000449	-	-	-	-
M223T382_POS	12369039.191968	7016437.20006379	13699125.6981355	8222060.08868542	10176618.2444924	7471107.71117085	157500424.00902	142725881.87157	93888812.8929873	93003014.7124091	1940380.04550808	6861954.23467806	9825731.35575266	82653411.2943621	3.07243766388024	0.0221100440582977	0.176106861449815	1.62160376785347	1-methyl-3-isobutylxanthine	6.367	223.10774	Organoheterocyclic compounds	Imidazopyrimidines	Purines and purine derivatives	-	HMDB0245912	-	-	-	-
M301T279_NEG	129233025.900596	76627866.4384872	59274478.7819327	78556445.9130543	88220245.6497177	90960319.279728	34244760.3079629	34569828.4477618	21863892.4995701	10755158.3027878	30148933.6432839	53994294.4788762	87145396.9939193	30929477.9467071	-1.49444198080626	0.000538381041846047	0.029625435767049	1.6205917465015	Neoabietic acid	4.655	301.20223	--	--	--	--	--	C11889	ko01110//Biosynthesis of secondary metabolites	Global and overview maps	Metabolism
M143T327_POS	133145278.388304	185469530.516674	84160125.2401294	90620247.4169828	359266958.431859	66628433.2587122	56358417.1485953	60197052.8615314	67316688.9723091	63487905.2576392	52497461.7742975	84214830.2920926	153215095.54211	64012059.3844109	-1.25914281744114	0.0755012294485986	0.309492833440044	1.61886648001805	Succinic acid n,n-dimethylhydrazide	5.456	143.08163	--	--	--	--	--	-	-	-	-
M188T336_1_POS	267297288.680284	235138383.801768	275539718.900631	343705770.017629	272492657.62563	232249958.816584	367311640.204629	210448258.402486	133175947.934811	182889181.998791	80019316.4146436	128786350.595397	271070629.640421	183771782.591793	-0.560753542709004	0.0770269855061118	0.312552030298625	1.6186348371801	Indoleacrylic acid	5.600	188.07397	Organoheterocyclic compounds	Indoles and derivatives	Indoles	29953-71-7	HMDB0000734	-	-	-	-
M261T224_POS	92652716.427972	172670351.609516	149734188.890142	23544114.2077408	90101817.258249	100854120.754779	29143978.7916731	74636572.7727031	48566825.9903662	10633838.3642688	26915192.6843557	29418812.141264	104926218.1914	36552536.7907718	-1.52133177341733	0.0144353418480262	0.146134962496355	1.61739498976351	Khellin	3.725	261.09463	Organoheterocyclic compounds	Benzopyrans	1-benzopyrans	-	HMDB0253797	C09010	ko01060//Biosynthesis of plant secondary metabolites	Chemical structure transformation maps	Metabolism
M376T335_POS	189144433.21211	245217952.041239	132485732.262775	14601082.3343921	68345345.7757524	132726657.464281	95875168.4771914	88641298.8041607	38723885.7747509	33978116.2686556	17769667.8845353	28356668.3985835	130420200.515092	50557467.6013129	-1.36717123637449	0.0520893041666786	0.262705321145483	1.6075256738613	Piperophos	5.590	376.12161	--	--	--	--	--	-	-	-	-
M488T185_NEG	460266552.129503	102156567.176988	329116692.363263	223995429.1595	222855376.728256	179067857.023016	181462617.367983	304824507.418643	140384163.121218	67593069.4426234	13957758.4210754	187437365.461884	252909745.763421	149276580.205571	-0.760634790864063	0.147153105330927	0.42391328842169	1.606185680343	Borrelidin	3.086	488.31032	--	--	--	--	--	-	-	-	-
M568T430_POS	196237857.037055	208015118.042184	61648916.1798068	19295860.1513199	48424610.9816675	115447053.679327	67128279.9114437	25323755.5591421	9673356.67004498	23576242.410035	6870371.37689852	48061501.7690043	108178236.011893	30105584.6160948	-1.84530723946234	0.0431524992753677	0.239893004281559	1.60395591966882	1h-indole-5-sulfonamide, n-(3-chlorophenyl)-3-[[3,5-dimethyl-4-[(4-methyl-1-piperazinyl)carbonyl]-1h-pyrrol-2-yl]methylene]-2,3-dihydro-n-methyl-2-oxo-, (3z)-	7.161	568.18526	--	--	--	--	--	-	-	-	-
M217T325_2_POS	362515175.232981	446540237.868583	307872795.214341	845381788.239611	687898825.953131	608675882.18802	966169506.015303	349116865.243222	264983826.289889	187424218.525013	163314081.146943	424148474.983508	543147450.782778	392526162.03398	-0.468555092941607	0.332668775594907	0.603842937986134	1.60378957090321	Thr-Pro	5.409	217.1183	Organic acids and derivatives	Carboxylic acids and derivatives	Amino acids, peptides, and analogues	46398-79-2	HMDB0029069	-	-	-	-
M217T330_POS	46866928.366437	39969446.1396343	60554258.9197735	457895654.862789	94723829.233053	312698810.560594	58839234.9017039	63216983.9786397	22279710.2924874	42793622.0390626	83707044.1588596	93596276.8543732	168784821.347047	60738812.0375211	-1.47449457284715	0.16538823764824	0.444620180672542	1.60292265299752	Valerenic acid	5.503	217.15472	Lipids and lipid-like molecules	Prenol lipids	Sesquiterpenoids	3569-10-6	HMDB0030016	-	-	-	-
M196T216_POS	9019115.30537941	9217023.14353018	10418804.3658029	14284677.1018564	10539062.5308194	8499726.42660657	68131350.1467673	137493909.492278	31274430.3133796	78161967.4041353	53277144.097014	48363752.1957498	10329734.8123325	69450425.6082207	2.74918031796956	0.00295988915184634	0.0677923119808217	1.59569459957839	(-)-.alpha.-kainic acid	3.597	196.09681	--	--	--	--	--	-	-	-	-
M226T350_POS	37847975.0275846	119417786.005622	68201944.4627752	18202005.5148954	26005794.6841209	95539101.2963818	279835432.516693	279575977.463626	72288515.7413608	88113639.5158246	30456353.4418684	143864229.094062	60869101.16523	149022357.962239	1.29174682853365	0.0897926945394925	0.336008458923495	1.59466858712235	6-benzylaminopurine	5.840	226.10748	Organoheterocyclic compounds	Imidazopyrimidines	Purines and purine derivatives	1214-39-7	HMDB0039238	-	-	-	-
M357T194_POS	32078489.0945833	27577718.0780996	25525093.5753876	44595466.1033506	34597088.6253949	32505826.1242191	159297798.01148	123340502.301924	65394237.429655	119015464.233699	54497603.1501129	50432669.1396137	32813280.2668392	95329712.3777474	1.53864611969903	0.00695767073471795	0.101903908475443	1.59268480923014	Pioglitazone	3.241	357.14217	Benzenoids	Phenol ethers	HASH(0x1f13928)	111025-46-8	HMDB0015264	-	-	-	-
M345T115_POS	172016260.779415	292114837.727723	225376758.363359	90242088.0469684	136732715.147434	183013865.452915	168879168.39312	170529830.107442	70186218.647031	81964481.8520274	82535371.3640143	66197847.6868162	183249420.919636	106715486.341742	-0.78003908692887	0.0534383017955131	0.266358704274259	1.59123768048458	Flavanone diacetylhydrazone	1.911	345.14457	--	--	--	--	--	-	-	-	-
M73T365_NEG	23347622.4061145	40273785.7262373	16236748.0172841	10315144.3412616	23303106.4010021	19953895.7727735	31776120.140717	26732596.1761352	16903534.7006279	25579452.096116	756250605.137915	14301779.0125216	22238383.7774455	145257347.877339	2.70748729853888	0.338181377223501	0.60797516598545	1.59061841588435	Propanoic acid	6.084	72.9929	Organic acids and derivatives	Carboxylic acids and derivatives	Carboxylic acids	79-09-4	HMDB0000237	C00163	ko01100//Metabolic pathways;ko01120//Microbial metabolism in diverse environments	Global and overview maps	Metabolism
M364T216_POS	10388569.2745846	12728049.8206058	7338718.69727524	2759789.21630471	9110933.39826722	6437857.78975608	133280109.115011	50975137.5792216	19763107.9063085	135740774.447224	54369652.7219853	39764164.2851339	8127319.69946561	72315491.0091474	3.15345317521455	0.0102020454036794	0.124021788151697	1.58892629885572	Opipramol	3.596	364.22105	Benzenoids	Naphthalenes	HASH(0x5a90500)	22204-53-1	HMDB0001923	-	-	-	-
M319T250_POS	41406833.4426804	82102785.8487846	51929154.7257643	54999316.5487203	65396935.1247085	57226422.7307515	222653366.889873	161158948.703459	76011959.7810793	92275995.9402641	83381104.8807884	124423121.936085	58843574.7369016	126650749.688591	1.10589881903548	0.017254726246046	0.158700950128817	1.58405114997123	Permethrin	4.164	319.12876	Lipids and lipid-like molecules	Fatty Acyls	Fatty acid esters	52645-53-1	HMDB0015604	-	-	-	-
M309T23_NEG	210300677.318492	105003802.192828	124214232.987503	103382104.210542	85171607.0054461	96825988.646403	221755406.627385	145914637.91196	162170587.598962	175178878.132314	256138470.663269	163409475.618348	120816402.060202	187427909.425373	0.633519468593668	0.025642344110925	0.189301350343291	1.58239412220701	Cannabinol	0.381	309.17429	Organoheterocyclic compounds	Benzopyrans	1-benzopyrans	-	HMDB0249590	-	-	-	-
M257T369_2_POS	87147322.0221263	155853596.305013	137590938.83524	90345590.4142419	121953489.218814	125345112.805438	44287379.9408217	57145890.5355778	47174620.7336871	35079329.9843108	71943358.2302434	110150507.717738	119706008.266812	60963514.5237298	-0.973477584472511	0.00365319223766567	0.0752081706184872	1.58023455295456	Huperzine b	6.152	257.16078	Organoheterocyclic compounds	Phenanthrolines	HASH(0x18a7a68)	-	HMDB0253233	-	-	-	-
M527T208_POS	5043727.21234432	1797697.01849941	7200951.24408947	411879.379942268	612574.260618689	1594641.45653875	65029000.3660894	122519208.767293	30649442.9110021	70893162.49907	32668961.1832212	38780492.7378846	2776911.76200548	60090044.7440934	4.43557275560857	0.00250465840098469	0.0625651769322075	1.57970965401612	10-deacetylbaccatin iii	3.471	527.25024	Lipids and lipid-like molecules	Prenol lipids	Diterpenoids	-	HMDB0244264	C11700	ko01100//Metabolic pathways;ko01110//Biosynthesis of secondary metabolites	Global and overview maps	Metabolism
M141T51_NEG	498986784.217506	132196584.549132	217810758.642163	51814829.3670603	65361765.5262589	104003784.322903	99886091.8851989	58593278.084384	47605274.0526481	36076472.376803	145736846.648071	74254773.8732793	178362417.770837	77025456.1533974	-1.21140443497591	0.180915930644208	0.463858486685699	1.57898190020235	Ectoine	0.843	140.98635	Organic acids and derivatives	Carboxylic acids and derivatives	Amino acids, peptides, and analogues	96702-03-3	HMDB0240650	C06231	ko01100//Metabolic pathways;ko01120//Microbial metabolism in diverse environments	Global and overview maps	Metabolism
M226T28_NEG	60944850.6446746	32243771.526181	41367187.810369	83742781.5943726	62744294.3813712	107450812.810361	23123110.7244419	14566216.8819516	3341302.65568001	2177871.21071716	4476587.08322926	14204266.4934366	64748949.7945549	10314892.5082428	-2.65012800603618	0.000940567359089125	0.0391775889866705	1.57577744525506	2,4,6-trinitrotoluene	0.461	226.0214	Benzenoids	Benzene and substituted derivatives	Nitrobenzenes	-	HMDB0245483	C16391	ko01120//Microbial metabolism in diverse environments	Global and overview maps	Metabolism
M368T272_POS	211308762.20845	201460238.540962	239028644.547025	199513031.299437	203924125.506181	157505415.705456	428705795.731856	62915665.7430447	29701317.4779648	25853543.6539211	31753235.3983552	17585363.5484654	202123369.634585	99419153.5922679	-1.02364041067314	0.15642740115983	0.43464459194953	1.57395118362107	Erythromycylamine	4.541	368.26423	Organic oxygen compounds	Organooxygen compounds	Carbohydrates and carbohydrate conjugates	-	HMDB0251939	-	-	-	-
M153T97_POS	698892699.833152	235552625.296746	512778946.657338	15981062.1211632	104058243.553797	652831872.323788	545412099.974859	200576467.780772	181777283.758944	218979928.749787	173441044.95493	47437021.7536485	370015908.297664	227937307.828823	-0.698950220413962	0.323684303674202	0.596188847631109	1.57299713191726	4-nitrobenzylamine	1.623	153.06612	--	--	--	--	--	-	-	-	-
M258T312_POS	272604342.336571	334878338.827643	378424160.08716	430859079.87862	404241822.079078	357569210.471543	531174313.213306	280171331.872277	206975396.683257	211918397.571034	160325181.210688	211463996.597565	363096158.946769	267004769.524688	-0.443486155403954	0.138032962550856	0.411386608336232	1.57205916047496	Levorphanol	5.199	258.20634	Alkaloids and derivatives	Morphinans	HASH(0x1f25918)	77-07-6	HMDB0014992	-	-	-	-
M391T206_NEG	119879407.497872	63710414.8789374	102368598.619771	68337719.933203	74842130.3719473	73922663.6951546	57054850.7704855	41131514.1278146	18937203.3136314	35081032.9713081	11707334.9721798	15254075.6217798	83843489.1661475	29861001.9628665	-1.48943618140877	0.000892095503562732	0.0381640729278923	1.57138241132779	9-oxo-11.alpha.,16r-dihydroxy-17-cyclobutyl-5z,13e-dien-1-oic acid	3.437	391.24918	--	--	--	--	--	-	-	-	-
M423T21_1_NEG	66466537.9195192	52142567.8578635	72145982.4996079	40667058.6360716	56849469.6876375	80789253.0076008	32514647.4318807	14389320.6095419	2142001.24031647	9211365.10670658	10183192.98317	4550169.00303531	61510144.9347168	12165116.0624418	-2.33807429081878	5.58975772194298e-05	0.00987989677353421	1.57035774243576	Cefuroxime	0.356	423.05484	Organoheterocyclic compounds	Lactams	Beta lactams	55268-75-2	HMDB0015244	-	-	-	-
M352T70_NEG	508379248.342404	55200850.2791453	24143847.3874493	5016918.9181445	61569196.7821492	31649064.1477125	13912596.3108692	9045237.49198099	4265338.73266874	6137839.49280249	3327928.33103198	4311081.4039737	114326520.976167	6833336.96055452	-4.06442603266311	0.204961975080784	0.489841972612808	1.57010686286575	Parfumine	1.161	352.12257	--	--	--	--	--	-	-	-	-
M345T257_POS	40798126.8523658	16935681.027605	12572613.3800491	18409103.7135026	18469403.1357584	11074424.8600109	174759333.861527	109194830.083113	63779104.3693788	75901512.5766186	51471417.0874001	30194988.2201044	19709892.1615486	84216864.366357	2.09518927785673	0.0133682404306699	0.140635315859588	1.56548984982435	4-hydroxy-2',3,4',6'-tetramethoxychalcone	4.278	345.14246	--	--	--	--	--	-	-	-	-
M441T70_NEG	107886142.169094	72276254.1913631	158272648.606511	96856310.0760453	80273275.1580535	76013387.8656877	69201341.0291911	39102936.3400657	12982312.5551624	22036091.0601951	68338994.8430326	25854278.3024909	98596336.3444591	39585992.355023	-1.31654402194334	0.00491414619063245	0.0865160233011346	1.5644438682103	(-)-catechin gallate	1.165	441.09784	--	--	--	--	--	-	-	-	-
M250T55_NEG	123156227.112	61021341.1753787	88307950.0429849	69027045.4028387	72810891.5255555	49484200.8672216	38133097.6431375	40541269.6695624	18673223.322614	14370122.5643434	15335478.9313506	14073827.1812939	77301276.0209966	23521169.8853836	-1.71653241100177	0.000994798735225463	0.0401917291017174	1.56373028400434	2-[(4,6-diamino-1,3,5-triazin-2-yl)thio]-ethanesulfonic acid	0.913	249.98508	--	--	--	--	--	-	-	-	-
M308T316_POS	21041906.6333384	16243788.3219053	16591543.849073	14822310.8389835	14731578.8202808	13774109.2737831	54538829.8869078	108428300.466459	41501828.32072	59866461.8401547	149061320.407598	42749034.3652092	16200872.9562274	76024295.8811748	2.23038899707196	0.00709147093517599	0.103039187747127	1.56244125209487	Betaxolol	5.259	308.19681	Benzenoids	Phenols	Tyrosols and derivatives	63659-18-7	HMDB0014341	-	-	-	-
M165T478_NEG	43320832.711764	45886507.548574	63346099.1032114	30269149.7430993	30533751.093345	52034046.270188	40670334.5019696	57831447.5236502	18045283.9575853	733880057.72866	19124805.1449553	76181065.6695053	44231731.0783636	157622165.754388	1.8333168187142	0.350309480590295	0.617790108017517	1.56231844183009	Terephthalic acid	7.962	165.02087	Benzenoids	Benzene and substituted derivatives	Benzoic acids and derivatives	100-21-0	HMDB0002428	C06337	ko01100//Metabolic pathways;ko01120//Microbial metabolism in diverse environments	Global and overview maps	Metabolism
M215T161_POS	91120457.9711834	42640092.0342914	22587994.4411055	103859134.402301	107683421.856956	47325160.5612942	16193488.1555979	22842647.6253786	3562552.94465273	12460707.8193213	7327670.40619359	8846013.56953224	69202710.2111886	11872180.0867794	-2.54324365856839	0.00337416694655333	0.0724044482317108	1.56148046092031	5alpha-androstan-17beta-ol-3-one	2.680	215.17944	Lipids and lipid-like molecules	Steroids and steroid derivatives	Androstane steroids	521-18-6	HMDB0002961	-	-	-	-
M503T184_NEG	374664839.750031	92572242.413481	246694312.695019	146874555.368998	171427971.104707	141548492.737872	123133208.71302	133802283.540877	143730179.476665	113317790.916443	31873220.629202	122216739.53347	195630402.345018	111345570.468279	-0.813086426500085	0.0872294270465338	0.331326630262273	1.55939005104969	(19r)-9-acetyl-19-hydroxy-10,14-dimethyl-20-oxopentacyclo[11.8.0.0&lt;2,10&gt;.0&lt;4,9 &gt;.0&lt;14,19&gt;]henicos-17-yl acetate	3.067	503.30209	--	--	--	--	--	-	-	-	-
M160T320_POS	499550257.049162	1089203505.57442	1260881244.58949	1336918048.20924	1542842035.09053	89408219.1298027	42287085.6717621	1204240323.77598	848586511.750645	1045514518.15293	629416878.015136	961225449.181818	969800551.607107	788545127.758045	-0.298494752744235	0.537104630758722	0.751090852033115	1.55930670512437	3-acetylindole	5.329	160.09659	--	--	--	--	--	-	-	-	-
M359T227_POS	139205135.647479	80437618.4087301	42700226.2591241	62865261.153007	106121438.497963	49166671.1240327	319719299.267651	230008678.587072	148033591.853572	195768231.875107	66916698.3016308	34455925.470245	80082725.1817227	165817070.892546	1.05002956572023	0.0906110123746114	0.337351905363879	1.55713329368168	Cilastatin	3.782	359.15777	Organic acids and derivatives	Carboxylic acids and derivatives	Amino acids, peptides, and analogues	-	HMDB0247784	-	-	-	-
M336T407_POS	3632161.42528141	997706.007059161	3316702.99006809	3966109.83443147	3828241.72613217	2130622.24451242	134868687.622561	110050938.843346	71438575.3790135	84999560.9084058	1823730.17858044	1952645.69626664	2978590.70458079	67522356.4380289	4.50266345493802	0.0169799621451184	0.157173440105929	1.55125372428761	Senecionine	6.787	336.1554	Phenylpropanoids and polyketides	Macrolides and analogues	HASH(0x1340b30)	-	HMDB0242680	C06176	ko01110//Biosynthesis of secondary metabolites;ko01064//Biosynthesis of alkaloids derived from ornithine, lysine and nicotinic acid	Chemical structure transformation maps;Global and overview maps	Metabolism
M371T158_POS	95332970.8681299	67117927.9301026	44065880.2499524	74453563.5844374	53431488.2115347	77123827.4979462	26039740.4998653	19768007.8104993	7016937.3549705	29369336.9817296	22863505.6052306	12552944.3260586	68587609.7236839	19601745.4297257	-1.80696585438834	0.000135220736590804	0.0144502407779914	1.54884128057203	Pro-Val-Arg	2.637	371.25799	--	--	--	--	--	-	-	-	-
M187T76_POS	101393294.855723	34696886.9657914	215042262.489833	116597625.720415	84242933.9967151	72440740.2353322	69350023.6364886	275582158.474153	45655026.6144234	376305693.29027	92707767.7673417	349566623.113313	104068957.377302	201527882.149332	0.953439662129496	0.169900360898462	0.450240984010464	1.54798626160576	Costunolide	1.273	187.1451	Lipids and lipid-like molecules	Prenol lipids	Terpene lactones	553-21-9	HMDB0036688	C09382	ko01110//Biosynthesis of secondary metabolites	Global and overview maps	Metabolism
M325T208_2_NEG	373950924.515396	11769922.6628166	151833753.409861	16034555.7503032	52691754.3852014	19216643.4057411	22890326.0092867	8511934.80459755	5243328.30487021	11425390.1906519	3853741.80056282	21450221.7772014	104249592.354887	12229157.1478618	-3.0916448626746	0.144830406552873	0.42024124661945	1.54481772973703	Methopterine	3.473	325.10758	--	--	--	--	--	-	-	-	-
M291T248_POS	10377734.4374465	9074191.30552251	8827402.66178127	10167000.9084907	3502936.07446494	7275186.60181979	113618836.459969	155097637.209935	15431700.5144341	78464217.7362389	25878948.2313376	42206318.0693871	8204075.33158762	71782943.0368836	3.12922842945338	0.0172399727579155	0.158619557573342	1.54281937290927	Azatadine	4.131	291.17023	Organoheterocyclic compounds	Benzocycloheptapyridines	HASH(0x1ed00d0)	3964-81-6	HMDB0014857	-	-	-	-
M220T209_POS	46815814.2494574	130663144.28469	119500250.924984	34516064.7020869	131081617.155894	118090092.167687	115273195.944961	19956111.9947112	14722982.152504	9455155.52318312	22164096.4656725	5131397.23971984	96777830.5807999	31117156.5534586	-1.63696636472651	0.0241647444993526	0.183548211964831	1.53609608904475	4'-methyl-n-methylhexanophenone	3.484	220.15418	--	--	--	--	--	-	-	-	-
M445T273_NEG	3378392.74155542	1946914.24970847	3383754.8070476	3315725.21769376	2780110.58479636	1104185.57481613	82280636.3249872	329245942.443483	10083757.1111552	68125310.678826	28737199.1255473	15097218.7088691	2651513.86260296	88928344.065478	5.06775512519037	0.111983065063537	0.372712713825196	1.53390562992619	Estrone glucuronide	4.548	445.16594	Lipids and lipid-like molecules	Steroids and steroid derivatives	Steroidal glycosides	2479-90-5	HMDB0004483	-	-	-	-
M210T364_POS	30890630.8143347	24815084.2941056	29285446.8853867	27281966.9370953	27332783.1615206	23597971.2315251	139504001.057184	102194254.45543	108620634.125488	193379001.062364	13400614.9885046	16972330.0536289	27200647.2206613	95678472.6237666	1.81455337924389	0.0381134578773952	0.227727687539419	1.53308189972524	4-(methylnitrosamino)-1-(3-pyridyl)-1-butanol	6.074	210.11224	Organoheterocyclic compounds	Pyridines and derivatives	HASH(0x16b8090)	76014-81-8	HMDB0041809	-	-	-	-
M253T41_1_NEG	161905830.639186	128551033.735747	109282809.5586	57622671.4875787	67527912.5559697	252470192.040272	94659838.646971	51033014.7550533	37820879.0669197	23878690.8179617	64170574.6748122	75176636.8460955	129560075.002892	57789939.1346356	-1.16473095287287	0.0432889411293264	0.24043595684761	1.52935099914239	Daidzein	0.680	253.05068	Phenylpropanoids and polyketides	Isoflavonoids	Isoflav-2-enes	486-66-8	HMDB0003312	C10208	ko01100//Metabolic pathways;ko01110//Biosynthesis of secondary metabolites;ko01061//Biosynthesis of phenylpropanoids	Chemical structure transformation maps;Global and overview maps	Metabolism
M177T325_POS	71103840.2969404	31714782.9290238	92217095.4390524	33725608.001457	93929624.2021362	103426672.315603	19627282.9274974	19818683.6090134	8650195.75727988	17904148.6545421	16919369.715715	22611057.1478919	71019603.8640355	17588456.3019899	-2.01358844689062	0.00211700994208893	0.0578898973035264	1.52881531559975	Pemoline	5.414	177.08738	Benzenoids	Benzene and substituted derivatives	HASH(0x1aa0f58)	-	HMDB0256214	-	-	-	-
M257T38_NEG	155114365.13195	189943656.342104	493841817.52438	83802552.7624591	254945659.492342	298267727.477891	289027994.838799	280802837.655342	88634862.6939525	34628623.0700448	108456745.155605	48756998.3856019	245985963.121854	141718010.299891	-0.795552876859909	0.192524958226955	0.476058493117844	1.52841028580719	Gamma-l-glutamyl-l-glutamic acid	0.635	257.08205	Organic acids and derivatives	Carboxylic acids and derivatives	Amino acids, peptides, and analogues	1116-22-9	HMDB0011737	-	-	-	-
M302T69_2_POS	1686771960.79545	1371890344.05443	1371863490.34555	1344111674.09534	1521211885.12779	1229565687.0138	321062346.567469	1287458305.02233	1631035388.67043	1358696221.76022	1539873222.63477	1416740016.2039	1420902506.90539	1259144250.14319	-0.174363998997347	0.44837253816779	0.688086743439713	1.52446374423431	Pro-Trp	1.152	302.30534	Organic acids and derivatives	Carboxylic acids and derivatives	Amino acids, peptides, and analogues	-	HMDB0029028	C00836	ko01100//Metabolic pathways	Global and overview maps	Metabolism
M294T375_POS	128876134.654358	61238972.9204375	51939935.537922	59478949.9223846	64961115.2098807	55285685.9414977	21047083.9106554	15031862.0854041	9413642.52431894	9694088.26101833	14413067.4211102	36407288.7824769	70296799.0310801	17667838.8308306	-1.99233342055917	0.00185816336571283	0.0546186181435895	1.52428364207344	Ondansetron	6.257	294.14483	Organoheterocyclic compounds	Indoles and derivatives	Carbazoles	99614-02-5	HMDB0005035	-	-	-	-
M711T238_POS	17769909.2414961	17694139.5201266	15252143.3822919	17263449.5285138	18423762.7876582	105388.431868217	68370617.3277229	141458438.679857	23362499.6520592	90362347.7995074	46853460.1543081	58118382.4682856	14418132.1486591	71420957.68029	2.30846320177377	0.0071964999197346	0.103869812409764	1.52223350384152	Piperazimycin b	3.971	711.3602	--	--	--	--	--	-	-	-	-
M387T311_POS	38452762.709201	85828917.4522854	40143751.7643272	31712448.2372142	161843319.203042	103715766.150629	36085665.9106873	24909138.7780548	13045430.4803504	3897123.11296428	7129552.63821795	6001347.36254384	76949494.2527831	15178043.0471364	-2.34192605300271	0.0160845195436839	0.153505131570301	1.52203082559468	Pyridaben	5.182	387.13757	Benzenoids	Benzene and substituted derivatives	Phenylpropanes	-	HMDB0256960	-	-	-	-
M177T208_NEG	70857345.5131137	92709682.0716226	73520855.6465919	41482193.6234183	29457343.5110281	57765318.4036451	35158110.4619391	16424429.6845588	16191266.0821599	63051172.6439662	1008930635.53803	7055816.52914348	60965456.4615699	191135238.489966	1.64852984792563	0.445867987030156	0.686064681532198	1.51926866549468	L-gulono-1,4-lactone	3.472	177.04049	Organoheterocyclic compounds	Lactones	Gamma butyrolactones	1128-23-0	HMDB0003466	C01040	ko01100//Metabolic pathways	Global and overview maps	Metabolism
M566T345_NEG	71356028.0289461	83423765.3682933	51555524.1711401	21851530.6468886	147804517.561503	157303080.181768	52522478.4854362	5200976.67567425	35778578.7421264	1054888.86762821	47207532.4489617	5515745.72221662	88882407.6597565	24546700.1570072	-1.85636880288025	0.0224773749536423	0.177872505303256	1.51849120686326	.alpha.-guanidinoglutaric acid	5.753	566.22087	--	--	--	--	--	-	-	-	-
M270T40_NEG	202088063.727802	104571646.604241	32997983.289966	78795328.6424743	162818039.307189	38837410.8446771	37343460.7739007	64919226.392584	9045529.72209447	30457649.808057	27342570.0015491	37808879.7247413	103351412.069392	34486219.4038211	-1.58346621486834	0.0371953292919471	0.22498464456934	1.51679589311103	Dantrolene	0.668	270.04787	Organoheterocyclic compounds	Azolidines	Imidazolidines	7261-97-4	HMDB0015350	-	-	-	-
M347T311_POS	28131672.8694454	114221342.266795	31592092.4563316	38931614.7153533	167111828.441461	114292216.537469	33895328.9048913	27686063.642235	22370763.3528936	5152262.2963076	10146123.7128152	12414516.9901578	82380127.8811425	18610843.1498834	-2.14615294868379	0.0239035600408686	0.182908870423804	1.51624556647952	Nifedipine	5.183	347.14502	Organoheterocyclic compounds	Pyridines and derivatives	Hydropyridines	21829-25-4	HMDB0015247	-	-	-	-
M285T194_NEG	833635142.177744	809651646.854259	894236728.415397	1029964275.00591	1090836515.70592	786053087.093295	1483347764.2269	1598506082.15385	275976993.140503	917856562.637408	113585234.578735	230832829.351341	907396232.542088	770017577.681456	-0.236841290211169	0.62763889443832	0.808813629028199	1.5159490230091	Androstendione	3.231	285.17085	Lipids and lipid-like molecules	Steroids and steroid derivatives	Androstane steroids	63-05-8	HMDB0000053	C00280	ko01100//Metabolic pathways;ko01120//Microbial metabolism in diverse environments	Global and overview maps	Metabolism
M127T28_NEG	20249976.762849	117285605.823894	201126212.107462	229236744.944962	191039373.591713	228119158.836609	214214527.510752	20906016.1447932	111408331.627315	62787984.0084456	62989261.7576525	22354237.7630971	164509512.011248	82443393.1353426	-0.996695215192219	0.0956188839834997	0.346586203062696	1.51567297918226	Dichloroacetate	0.467	126.95295	--	--	--	--	--	C11149	ko01120//Microbial metabolism in diverse environments	Global and overview maps	Metabolism
M252T150_2_POS	4024230142.97876	4352183803.66183	4982935064.79271	1972135504.56893	4780910419.08906	2712138425.16277	5766108806.7782	3899298325.35004	3982383504.81843	4912600566.0558	4269138349.11344	1829528134.71676	3804088893.37568	4109842947.80545	0.111532305011186	0.683512940978203	0.841240987808818	1.51325826567015	Deoxyadenosine	2.495	252.10911	Nucleosides, nucleotides, and analogues	Purine nucleosides	Purine 2'-deoxyribonucleosides	958-09-8	HMDB0000101	C00559	ko01100//Metabolic pathways	Global and overview maps	Metabolism
M350T232_POS	32587713.4566627	83993107.9368453	22816281.2569135	25577376.1522146	31704257.7797457	23295471.3732341	212260192.077251	78390955.4966578	33094854.1114719	162698373.285043	73790800.1156288	68919886.3986984	36662367.9926027	104859176.914125	1.51608125016038	0.0422526866052696	0.237580719618496	1.51119876261412	10-nitrooleic acid	3.875	350.20521	Lipids and lipid-like molecules	Fatty Acyls	Fatty acids and conjugates	-	HMDB0247556	-	-	-	-
M173T540_NEG	468190223.152685	390858439.104247	253323741.77714	136998563.821378	328161571.570223	837739131.66092	900982216.38327	776926703.498374	380168292.817729	496422680.266896	574648402.484957	138542624.965292	402545278.514432	544615153.402753	0.436086057081984	0.363597673968764	0.628175424429208	1.50548495860227	4-bromophenol	8.999	172.95764	Benzenoids	Phenols	Halophenols	106-41-2	HMDB0062397	-	-	-	-
M401T39_2_NEG	55221890.1012044	34835022.3060016	133417888.383769	194153679.354588	236411279.347298	78573262.9442117	72977236.0719867	23497324.9744698	73230327.5797305	48060904.8518972	24629267.9121008	52110060.4314171	122102170.406179	49084186.970267	-1.31475862106244	0.057614983367366	0.275866003056078	1.50409997485564	Dehydrocholic acid	0.651	401.24653	--	--	--	--	--	-	-	-	-
M438T187_POS	505124312.515296	235833177.281237	212763749.478928	575101340.675414	537166545.272158	480695638.723371	126282343.34402	209954870.526043	679447079.295254	243300274.935049	96316723.4713411	466409233.596211	424447460.657734	303618420.86132	-0.48332666054499	0.308252531650246	0.585163442549762	1.50011885173776	Lyngbyatoxin a putative or close isomer m+h	3.109	438.29795	--	--	--	--	--	-	-	-	-
M256T350_POS	211134878.822333	22153338.9751325	66229374.4664857	46870655.5520351	86950901.0274732	132682074.050854	61371951.9303334	27771730.012905	14393075.3745278	28245922.9893642	9935201.0053337	18622611.7163472	94336870.4823856	26723415.5048019	-1.81971733226266	0.0415920871841937	0.236185970728754	1.49837510029578	Hydroxybupropion	5.840	256.12921	Organic oxygen compounds	Organooxygen compounds	Carbonyl compounds	-	HMDB0246453	-	-	-	-
M325T261_NEG	44832490.1099386	26910044.018297	30056960.7126389	56338792.9124344	48204488.1869402	28644958.308943	83573774.430748	95346102.8568861	464987126.08162	95084982.6095072	8601401.24532778	63299411.8523532	39164622.3748654	135148799.846074	1.78692574735799	0.185291404845688	0.468714602465207	1.49757982551288	Swertisin	4.358	325.08894	--	--	--	--	--	-	-	-	-
M562T248_POS	183190052.755525	20555583.6428496	31296686.5095203	39206047.8223055	87639220.0283559	64987858.2140135	27136242.9535047	882650.627792127	5322172.50229865	6297824.43777147	6654509.15779183	241741.112254684	71145908.162095	7755856.79856891	-3.19742271355969	0.0287994290756019	0.198375183231081	1.49578038095445	1beta,3beta-diacetoxy-22-hopanol	4.131	562.45806	--	--	--	--	--	-	-	-	-
M535T343_POS	61033924.8500608	93801829.0084644	58478788.5697354	44365004.8282651	25024017.3184523	59109825.1887738	9544722.605176	11952449.2482804	9550968.54390621	12423220.112285	9335918.88576937	7438973.73440633	56968898.2939586	10041042.1883039	-2.50426548811254	0.000489230348285116	0.0278467426631947	1.49511871357588	Aprepitant	5.717	535.15407	Organoheterocyclic compounds	Oxazinanes	Morpholines	170729-80-3	HMDB0014811	-	-	-	-
M298T241_2_POS	246616843.366388	283008597.017726	231051947.948956	436815795.455188	451767622.909754	220585261.512449	238929092.840546	161088165.989668	180615671.393569	249771825.864376	243389846.518395	297408118.916524	311641011.36841	228533786.920513	-0.447477629684126	0.110328662954684	0.37030642623995	1.49291610404474	Albendazole sulfone	4.013	298.08975	Organoheterocyclic compounds	Benzimidazoles	2-benzimidazolylcarbamic acid esters	-	HMDB0060561	-	-	-	-
M319T153_3_POS	62640178.2878241	33589178.8405312	74495225.142667	52260955.4128376	74096978.018312	100736502.657599	414374.312822348	27713841.0060574	30125518.5757588	28987406.5980337	9651374.3678959	7518700.25381632	66303169.7266285	17401869.1857307	-1.92983556378074	0.00103473533561875	0.0408068728734166	1.49113996974708	Cis-13,16-docosadienoic acid	2.555	319.30372	--	--	--	--	--	-	-	-	-
M104T278_POS	110841882.848015	358615067.486058	364975302.948111	1021927771.54543	1206942.14285138	377034675.268601	671287720.404595	125302748.505592	72230719.6783396	106468484.474558	211900826.227309	168111173.982312	372433607.039844	225883612.212118	-0.721403654830799	0.411765915427221	0.661772684435266	1.48910436815822	Tris(hydroxymethyl)aminomethane	4.628	104.05296	Organic nitrogen compounds	Organonitrogen compounds	Amines	77-86-1	HMDB0240288	-	-	-	-
M291T221_NEG	146201067.808262	318157749.152081	273901891.142493	62455271.5209444	123439125.202877	240192388.244318	225046829.32688	193936903.023123	76247567.0655161	14955289.2560335	100731776.860334	40512357.5188449	194057915.511829	108571787.175122	-0.837838019422762	0.136968439951194	0.4097130645665	1.48877973428853	2,5-dihydroxy-3,6-diphenyl-1,4-benzoquinone	3.678	291.05724	Organic oxygen compounds	Organooxygen compounds	Carbonyl compounds	-	HMDB0302338	-	-	-	-
M173T23_NEG	498389935.415291	29533500.008691	42910246.3502142	21165923.4891573	65653332.8123535	69379966.6081123	1336812.57060526	53334003.7923456	5076378.30366356	26602877.5850129	34298881.0150265	11031234.7890494	121172150.780637	21946698.0092839	-2.46498235914028	0.222513378860887	0.50883637465159	1.48847955273218	Isocitric acid	0.386	172.99143	Organic acids and derivatives	Carboxylic acids and derivatives	Tricarboxylic acids and derivatives	-	HMDB0304324	C00311	ko01100//Metabolic pathways;ko01110//Biosynthesis of secondary metabolites;ko01120//Microbial metabolism in diverse environments;ko01060//Biosynthesis of plant secondary metabolites;ko01061//Biosynthesis of phenylpropanoids;ko01063//Biosynthesis of alkaloids derived from shikimate pathway;ko01070//Biosynthesis of plant hormones;ko01062//Biosynthesis of terpenoids and steroids;ko01064//Biosynthesi…	Chemical structure transformation maps;Global and overview maps	Metabolism
M142T271_POS	342855098.049709	613837159.60667	549422396.85482	382864002.386392	438814716.010211	517252464.268351	458550484.722008	1408673059.73406	444766344.193399	399189394.388568	551948437.596339	428308460.064731	474174306.196025	615239363.449851	0.375730320431368	0.41421740864102	0.663681404017691	1.48574405456044	4-chloro-o-toluidine	4.521	142.03493	Benzenoids	Benzene and substituted derivatives	Toluenes	-	HMDB0246383	-	-	-	-
M382T144_POS	32197176.3208891	24974569.3526292	23234695.3511388	30074250.1214933	35321849.2726407	18089781.4968257	175853839.184396	179321487.15219	2784956.72575993	139784484.475718	4691347.3286395	76922377.4085861	27315386.9859361	96559748.7125483	1.82170805931415	0.062782349334675	0.287780745949569	1.48433581484922	Prostaglandin f2.alpha. dimethylamide	2.398	382.31081	--	--	--	--	--	-	-	-	-
M168T41_NEG	21343397.9597651	64993979.4346309	48354651.295498	73927104.1721202	68795854.9337376	42126759.3274151	9150638.13383232	11627677.7676559	7878315.72400525	6203900.11661376	4122084.94312111	10275046.1551876	53256957.8538612	8209610.47340266	-2.69758434494404	0.000260807048936327	0.0197375835964039	1.48014965930664	Cysteate	0.680	167.97956	Organic acids and derivatives	Carboxylic acids and derivatives	Amino acids, peptides, and analogues	-	HMDB0303991	C00506	ko01100//Metabolic pathways	Global and overview maps	Metabolism
M495T409_NEG	84478891.3349374	46808645.1661704	50918014.2298527	26960600.6977572	72906215.3388857	51593387.9094028	4090295.71650696	4858216.56825991	7019381.38379599	9094557.71698341	3488913.86546553	26353322.5897903	55610959.1128344	9150781.30680035	-2.60340238614033	0.000434075205050649	0.0263892437951646	1.47834954861845	(1s,4as,7s,7as)-7-hydroxy-7-methyl-1-[(2s,3r,4s,5s,6r)-3,4,5-trihydroxy-6-[(4-hydroxybenzoyl)oxymethyl]oxan-2-yl]oxy-4a,5,6,7a-tetrahydro-1h-cyclopenta[c]pyran-4-carboxylic acid	6.816	495.17058	--	--	--	--	--	-	-	-	-
M245T35_1_POS	76310109.1431245	31808191.0867195	44230190.1072459	34139200.6140682	79049286.3813906	90304148.4968542	5228105.50837707	3934249.51153156	2725455.91630782	6115298.06193405	3110060.70296148	37529309.7196837	59306854.3049005	9773746.57013261	-2.6012152502252	0.00185293589987115	0.0546186181435895	1.4778077847837	5-azacytidine	0.591	245.10738	Organic oxygen compounds	Organooxygen compounds	Carbohydrates and carbohydrate conjugates	-	HMDB0248552	-	-	-	-
M663T215_POS	10831395.0246414	10831395.0246414	10831395.0246414	14650263.1019677	14883793.7117089	10831395.0246414	75689615.263072	220031559.656223	18087339.663506	127213971.524263	23683143.1172127	19361447.3018383	12143272.818707	80677846.0876858	2.73201526296673	0.0641516398849721	0.290224471649347	1.47660932072212	Alitame	3.583	663.33677	Organic acids and derivatives	Carboxylic acids and derivatives	Amino acids, peptides, and analogues	80863-62-3	HMDB0037324	-	-	-	-
M367T163_NEG	174071956.56233	181916308.202103	91552426.3907991	146586916.392607	52443326.5468227	53708130.7478703	103603633.91091	77779282.9679679	36095599.9275299	37277638.3848185	36047522.6234008	22653977.6448044	116713177.473755	52242942.5765719	-1.15965939349865	0.0388492930887485	0.229946047173897	1.47384377744881	Prostaglandin g2	2.724	367.21269	Lipids and lipid-like molecules	Fatty Acyls	Eicosanoids	51982-36-6	HMDB0003235	C05956	ko01100//Metabolic pathways;ko07034//Eicosanoids	Global and overview maps;Structure-based classification	Drug Development;Metabolism
M271T277_1_NEG	67847850.3970253	67318201.2263673	45694325.9386638	58608775.7021164	68179999.0891532	40973234.2725791	37783876.6024942	13295920.0993401	12353628.9226889	14542247.548883	2467839.08671924	4947085.26933961	58103731.1043175	14231766.2549108	-2.02951608777223	0.000104422246067535	0.013048409594653	1.47249028900289	Quizalofop	4.609	271.04746	--	--	--	--	--	-	-	-	-
M117T357_POS	224676207.014473	56708391.7983082	150145164.710414	19537630.2004491	54050146.8913583	64129302.2690559	13249742.9650228	28888055.8372603	19270911.7704785	46340637.3834265	22104241.354259	25830415.1878086	94874473.8140098	25947334.0830426	-1.87043366035463	0.0552526141098889	0.270311914639415	1.47207285613939	Caproic acid	5.948	117.10217	Lipids and lipid-like molecules	Fatty Acyls	Fatty acids and conjugates	142-62-1	HMDB0000535	-	-	-	-
M408T248_POS	35005001.5396998	20909226.9387616	63854567.683751	75099633.4007431	60565886.9688705	69742009.6225355	529695.043195422	4562474.58160351	10830471.4402631	7478930.22716164	14376421.1798417	10913863.389589	54196054.3590603	8115309.31027573	-2.73946983431344	0.000439512260315468	0.0265346885070458	1.47197743130077	N-octanoylsphingosine	4.134	408.39494	Lipids and lipid-like molecules	Sphingolipids	Ceramides	-	HMDB0249519	-	-	-	-
M86T270_POS	3165769711.87601	440851041.312872	397431920.138167	1200209339.13644	1296339461.84713	1184900194.46387	445129654.004778	1059592509.8166	953818419.529234	953730610.933079	980911336.75821	2456110945.12844	1280916944.79575	1141548912.69506	-0.166184256759029	0.784316159708237	0.899308749992803	1.4703857519412	Piperidine	4.503	86.09652	Organoheterocyclic compounds	Piperidines	HASH(0x168de58)	110-89-4	HMDB0034301	-	-	-	-
M208T170_NEG	280027033.881524	86980981.550082	177822463.444787	150848972.771942	166642187.401393	124614132.973236	210161561.112457	122139125.15754	41781861.4022368	54748032.7134423	32408378.9217845	80501893.3866253	164489295.337161	90290142.115681	-0.865353311191025	0.0807127514056937	0.319291120276479	1.46877382828521	3,5-dimethoxy-4-hydroxycinnamic acid	2.829	208.02864	Phenylpropanoids and polyketides	Cinnamic acids and derivatives	Hydroxycinnamic acids and derivatives	7361-90-2	HMDB0034069	C00482	ko01100//Metabolic pathways;ko01110//Biosynthesis of secondary metabolites;ko01061//Biosynthesis of phenylpropanoids	Chemical structure transformation maps;Global and overview maps	Metabolism
M425T201_NEG	135910444.502008	33211712.0967149	26673294.9095772	70713068.7716558	91002333.9011192	51407420.4787837	23090658.961881	24527392.3037198	5238584.58866386	9453349.21959292	7744153.00875464	11247688.2757726	68153045.7766431	13550304.3930641	-2.33045287233215	0.00932497106084044	0.118955777002093	1.46852398826724	Leupeptin	3.348	425.29127	Organic acids and derivatives	Carboxylic acids and derivatives	Amino acids, peptides, and analogues	-	HMDB0254042	-	-	-	-
M273T210_2_NEG	262035333.313301	275247727.763009	198900717.636273	78115282.1244681	157423782.200351	153084738.894402	155839927.766671	152999049.993042	84492640.7546697	100166628.932245	63656351.131515	146073225.583033	187467930.321967	117204637.360196	-0.677614165348836	0.0676116817340475	0.296312390347182	1.46535304925715	Podocarpic acid	3.505	273.17088	--	--	--	--	--	-	-	-	-
M196T162_NEG	433959271.108045	49445668.6713618	508389747.732273	647559984.839202	301461746.676966	115436280.737194	618521866.587133	86615005.8396798	129846484.949291	58143003.1818155	56900281.0485401	345940244.01993	342708783.294174	215994480.937732	-0.665988717899667	0.359117838462915	0.624672052324031	1.46303381642548	Norvaline, 5-phosphono-	2.706	196.02861	--	--	--	--	--	-	-	-	-
M251T183_POS	117568776.877633	314608586.694862	168091844.342784	29355530.7208737	81173145.0782458	126299339.533592	153487865.869991	110734598.387002	30965709.8181949	56637793.8664294	19630970.7981599	14054899.786863	139516203.874665	64251973.0877734	-1.11862002793675	0.132818344393394	0.40383631060128	1.46040313847291	Methaqualone	3.044	251.13891	Organoheterocyclic compounds	Diazanaphthalenes	Benzodiazines	-	HMDB0240285	-	-	-	-
M356T74_NEG	410501529.480257	68894801.8160738	37263943.6500891	53415479.5094829	44575501.6344447	23576660.4319822	22497478.0028117	54678333.4916312	537994.854932666	17843341.9405203	2487449.42004071	343434.350013283	106371319.420388	16398005.343325	-2.69751697282381	0.175720465051129	0.457669855755702	1.45933337501651	Butachlor esa	1.227	356.15373	--	--	--	--	--	-	-	-	-
M275T198_POS	39660165.2999301	68409529.1559729	44822034.315107	24366030.9248845	38911237.8594305	36241454.7624165	141436572.257223	164076620.659702	56620015.3174709	74093472.8243526	69083005.959571	83454078.5208242	42068408.7196236	98127294.256524	1.22191723235924	0.0139154898132491	0.14384515172095	1.45929872059776	(+)-chlorpheniramine	3.298	275.13892	--	--	--	--	--	-	-	-	-
M175T349_1_POS	386680302.936424	423924905.411584	1017662752.48579	419973701.023285	484606870.321488	823607626.697209	296728440.663239	423412148.976953	1104132272.5684	621762469.27859	158653805.766349	36197058.3900255	592742693.145963	440147699.273926	-0.42941824683602	0.440668902184975	0.682678510327617	1.45705338955966	Arginine	5.812	175.10775	Organic acids and derivatives	Carboxylic acids and derivatives	Amino acids, peptides, and analogues	-	HMDB0303361	-	-	-	-
M527T444_POS	86616745.6772318	302466590.441874	65301662.6456175	32865286.0101709	75812622.527805	101755054.300403	126924094.260075	28500102.349677	5451669.42215106	18357600.4427841	27991072.2475458	10051490.55672	110802993.600517	36212671.5464922	-1.61343034072235	0.118041473785733	0.382130646430596	1.45313617651133	Maltotriose	7.404	527.15869	Organic oxygen compounds	Organooxygen compounds	Carbohydrates and carbohydrate conjugates	6118-87-2	HMDB0038852	-	-	-	-
M173T162_NEG	92587489.4964792	79030315.9765008	62462429.03358	53900156.9359763	141254803.133474	67914795.8830085	57444047.7602997	21850582.2435682	22489529.4438106	21305564.489656	34581461.8487432	34861583.0982341	82858331.7431698	32088794.814052	-1.3685771674888	0.00484992399507444	0.0858865499918957	1.45129535404423	Quinate	2.696	173.05683	Organoheterocyclic compounds	Quinolines and derivatives	HASH(0x1d9ed60)	91-63-4	HMDB0042004	C00296	ko01100//Metabolic pathways	Global and overview maps	Metabolism
M330T184_POS	28877561.8528126	62318636.8559028	29448479.9463803	39745029.463606	31257681.029105	34981715.8802066	247852357.669976	78725446.0579831	19830710.5019102	75561584.2234824	149507073.350104	70132072.0787278	37771517.5046689	106934873.980364	1.50136177499341	0.0642880508886053	0.290572472270065	1.45108225676593	Methanone, [1-(5-fluoropentyl)-1h-indol-3-yl](2,2,3,3-tetramethylcyclopropyl)-	3.065	330.23863	--	--	--	--	--	-	-	-	-
M346T250_POS	71701647.5915186	81151870.86029	42423260.5338211	70084329.9635207	75470387.760005	34233657.4229082	27205616.6431867	20184896.9527648	12846503.8677019	19143899.3364537	12152552.3513282	19988432.443271	62510859.0220106	18586983.5991177	-1.74981416757936	0.000318560560853132	0.0220011517426227	1.45065547363101	Leukotriene b4 dimethylamide	4.161	346.25874	Lipids and lipid-like molecules	Fatty Acyls	Fatty amides	83024-92-4	HMDB0005085	-	-	-	-
M362T188_2_POS	167615788.017304	151581234.163426	192457724.630129	149596532.860013	186872619.363346	176628282.34914	179395711.000128	142123150.763473	96702199.9609722	81689008.5942468	119014389.584112	83177945.7971884	170792030.23056	117017067.616687	-0.545521684618719	0.010905593702696	0.127985542965069	1.44370046683419	Leukotriene b4 ethanolamide	3.138	362.28833	Organic nitrogen compounds	Organonitrogen compounds	Amines	877459-63-7	HMDB0002304	-	-	-	-
M469T334_POS	26753656.9670606	29062089.8046886	19554650.0157714	15184184.0686592	28257870.8359726	22127521.3626333	265644602.18062	114248118.956048	78289261.4861566	35516055.0107819	54262287.0304669	22565533.0321328	23489995.509131	95087642.9493677	2.01721143127156	0.0794968501084928	0.317349535663413	1.4433863894249	1-octadecyl lysophosphatidic acid	5.563	469.2448	--	--	--	--	--	-	-	-	-
M439T343_POS	26163554.9342794	96450376.1584554	114505816.544367	104881408.287123	50817966.2971915	80128268.4718257	20583741.1279903	32523955.7158331	24479899.5321826	33201875.6036442	39186480.1043371	26279148.8240091	78824565.1155403	29375850.1513327	-1.42401470083607	0.00591118266471757	0.0947574395330847	1.44232366059956	(2r,3s,4s,5r,6r)-5-[(2s,3r,4r)-3,4-dihydroxy-4-(hydroxymethyl)oxolan-2-yl]oxy-2-(hydroxymethyl)-6-(2-phenylethoxy)oxane-3,4-diol	5.713	439.14246	--	--	--	--	--	-	-	-	-
M241T188_NEG	83844361.6404244	106284257.3041	70742486.0750327	67323541.892849	115959104.018543	80149751.1574031	32682995.3843757	86456086.0124828	45732407.1205814	44803828.2969089	8239421.37474652	11539597.0408499	87383917.0147254	38242389.2049909	-1.19219511759341	0.0059316642558079	0.0948327619709315	1.43977042831868	(e)-1-hydroxy-2-methylbut-2-enyl 4-diphosphate	3.142	241.00241	--	--	--	--	--	-	-	-	-
M413T236_POS	163369782.648244	215696757.728647	94797052.2403908	61327518.9830282	92073865.5830456	67792968.7678404	102127982.459513	65092513.590163	40906560.0748967	48714935.837361	37283926.0849623	26750282.4668169	115842990.991866	53479366.7522855	-1.11511646974436	0.0447307620612201	0.24455365354838	1.43917232817525	Testosterone cypionate	3.931	413.30123	Lipids and lipid-like molecules	Steroids and steroid derivatives	Steroid esters	-	HMDB0251641	-	-	-	-
M341T114_NEG	290772570.701439	186486090.632274	274372716.727904	5472316.5017961	313182454.525772	256494848.332868	213412925.808198	78943334.9146173	217434128.431787	187674885.926156	9170450.3719604	96278670.3067524	221130166.237009	133819065.959912	-0.72461216926356	0.163866606789252	0.443526119081206	1.43845642924979	Sucrose	1.893	341.10312	Organic oxygen compounds	Organooxygen compounds	Carbohydrates and carbohydrate conjugates	57-50-1	HMDB0000258	C00089	ko01100//Metabolic pathways;ko01110//Biosynthesis of secondary metabolites	Global and overview maps	Metabolism
M350T314_NEG	137543589.592997	40691442.9097129	145339862.579139	94757222.3962455	250063336.632893	185379749.237887	167697630.119391	43910517.852599	139566365.995644	5925685.91664369	4806145.79746754	50741977.269124	142295867.224812	68774720.4918115	-1.04894348511569	0.101508791467394	0.355883491003917	1.43514268644671	Lomefloxacin	5.227	350.10945	Organoheterocyclic compounds	Lactams	Beta lactams	98079-51-7	HMDB0015113	-	-	-	-
M494T389_POS	47295865.3106902	75301051.2674755	30777737.3900926	584650570.415764	66572917.3658148	141447134.26012	21999019.4384542	31270282.7187551	10160147.623711	12463463.0518234	147064016.960487	86430498.3876649	157674212.668326	51564571.3634826	-1.6124946552699	0.263660228677135	0.548872137831809	1.43449534134892	Puromycin	6.477	494.21028	Nucleosides, nucleotides, and analogues	Purine nucleosides	Purine 3'-deoxyribonucleosides	-	HMDB0256926	C01610	ko01100//Metabolic pathways;ko01110//Biosynthesis of secondary metabolites	Global and overview maps	Metabolism
M204T66_2_POS	71961473.4239929	46962229.1915158	65543877.1112155	80460233.4921195	94803643.5955933	80894205.1763117	81387835.0340235	21503292.6802514	7680067.67812333	9745516.2270955	18186488.07559	7034036.57857448	73437610.3317915	24256206.0456097	-1.59816520033238	0.00438959910410304	0.081839673512028	1.43334524532558	Isopentenyladenine	1.108	204.12437	Organoheterocyclic compounds	Imidazopyrimidines	Purines and purine derivatives	-	HMDB0245646	C04083	ko01110//Biosynthesis of secondary metabolites	Global and overview maps	Metabolism
M387T307_POS	22866558.3424568	27931559.2909009	23527243.4243093	18124323.9104628	24364086.7947011	28302633.6409396	122773346.05162	69781233.6636256	5802221.95759328	147638119.917342	95239780.2145155	44572044.8599922	24186067.5672951	80967791.1107814	1.74317190036956	0.0234842321511929	0.181196835431921	1.43030643909817	Bufalin	5.124	387.27135	Lipids and lipid-like molecules	Steroids and steroid derivatives	Steroid lactones	-	HMDB0249428	-	-	-	-
M416T257_POS	64409509.0467439	79025232.0713224	77376680.0136388	82700279.2869924	82032446.6156574	58950441.5977691	121737470.491211	157063156.567837	127641135.206187	138939461.610592	51434015.9101935	158087472.758383	74082431.4386873	125817118.757401	0.764124874802688	0.0108371976922009	0.127586394916156	1.42401566184604	Tomatidin	4.290	416.33697	Lipids and lipid-like molecules	Steroids and steroid derivatives	Steroidal alkaloids	77-59-8	HMDB0034731	C10826	ko01066//Biosynthesis of alkaloids derived from terpenoid and polyketide	Chemical structure transformation maps	Metabolism
M138T283_POS	103434045.839774	115886589.929158	193655490.716093	669298131.171264	459842734.803763	180519121.866692	288189253.322663	100196927.700494	188020063.140765	206352034.16178	149161473.443115	139497825.279892	287106019.054457	178569596.174785	-0.685097112804757	0.287867065541714	0.568616723090002	1.41904788089652	Trigonelline	4.714	138.05505	Alkaloids and derivatives	-	HASH(0x34b1ff8)	535-83-1	HMDB0000875	-	-	-	-
M230T334_POS	152036029.382168	168798369.450641	168695262.30545	182805047.350082	182337460.74041	179050768.341807	173669963.344435	151527273.696138	82708704.4814213	84253574.5525709	73054815.7585155	148622595.252507	172287156.26176	118972821.180931	-0.534183121091242	0.0162735164301061	0.154149948644073	1.4189159616515	Propazine	5.567	230.11365	Organoheterocyclic compounds	Triazines	Aminotriazines	-	HMDB0256821	-	-	-	-
M444T535_POS	94160830.9399118	95356616.2513004	114714106.32828	105275015.690546	135694665.960329	93985150.1696975	133131107.37097	62019664.3530846	36565707.5716946	40093349.2502924	28315446.7031244	18971162.3430901	106531064.223344	53182739.5987093	-1.00224417682016	0.0154792434834697	0.151022655548949	1.41736985847182	Pyroglu-trp-lys	8.923	444.20753	--	--	--	--	--	-	-	-	-
M100T61_POS	164368208.441763	90722445.5095178	122016368.061291	132747213.19103	160978257.366391	133615071.633621	210467768.927742	213426210.101742	76447045.0840806	249388820.112551	145356611.854173	336157535.586523	134074594.033936	205207331.944469	0.614046393547118	0.0897707413615416	0.335996201925213	1.41706623144559	2-pyrrolidinone, 1-methyl-	1.012	100.07587	--	--	--	--	--	-	-	-	-
M113T27_NEG	111532168.371595	254362016.532392	144734661.743772	69945502.9513102	95811811.5180266	141473831.291014	86158161.7310245	49716511.1877172	62859413.2046223	44234953.5026719	141828786.069657	46379049.8556076	136309998.734685	71862812.5918834	-0.923574085639447	0.0602243034524216	0.281095576190542	1.41420810762496	Acetylendicarboxylate	0.446	112.98576	--	--	--	--	--	-	-	-	-
M415T276_NEG	6660500.3935958	2577861.12529265	4968253.36985681	2399609.55533093	3451828.40358368	1527259.24742719	94793353.1221682	265280161.737063	10376282.0840435	35138632.6964591	36103088.8831542	13016321.8379601	3597552.01584784	75784640.0601414	4.3968180226329	0.100447838355137	0.354267596911089	1.41387049363047	Methyl (1r,4as,9s,10s)-10-acetyloxy-5,9-dihydroxy-1,4a-dimethyl-2-oxo-7-propan-2-yl-10,10a-dihydro-9h-phenanthrene-1-carboxylate	4.601	415.15487	--	--	--	--	--	-	-	-	-
M248T263_1_POS	44068624.2843671	136867533.01623	162238012.231256	49037550.7493655	48749880.2838966	103878583.718562	47251339.0216467	62929609.6232145	8195390.6123975	67489572.245636	18611660.4860122	8066885.79128967	90806697.3806129	35424076.2966994	-1.35806847181775	0.0412658665075607	0.23573224954117	1.41258461991493	12-cytisineacetamide	4.376	248.13931	--	--	--	--	--	-	-	-	-
M488T282_POS	60341077.8944214	85584975.6978485	36851438.5678331	40603524.5607517	58061714.8537809	34461352.9700389	11267125.594817	8612252.18807813	17754583.5816366	7757249.18313461	6409507.87526122	12029894.1843966	52650680.7574458	10638435.434554	-2.30716619173711	0.000419833881919329	0.0262737785792782	1.41189186607952	Oleana-1,9(11)-dien-28-oic acid, 2-cyano-3,12-dioxo-, methyl ester	4.693	488.33731	--	--	--	--	--	-	-	-	-
M233T26_NEG	355480528.520736	832454245.789075	125331104.500537	332293368.486652	44318608.7055641	107997318.719526	766787302.022739	672502182.404234	313523280.431793	404924563.259719	209675423.677539	127291355.230435	299645862.453682	415784017.837743	0.472575850922966	0.478287625095184	0.710093754977009	1.41124795256541	Riluzole	0.440	233.01261	Organoheterocyclic compounds	Benzothiazoles	HASH(0x1f02518)	1744-22-5	HMDB0014878	-	-	-	-
M283T382_POS	1663195.06618892	2437645.09143554	2020051.06111539	841817.153403946	1674501.4725982	1237495.50688699	116512845.696535	88031629.8951611	54238368.9746475	71928665.8143701	786143.460583286	1140330.98229311	1645784.2252715	55439664.137265	5.0740714123481	0.0185074413457223	0.162331348088206	1.41030607363817	Artemisinin	6.367	283.16523	--	--	--	--	--	-	-	-	-
M435T258_POS	373879.01686798	153874.558870441	146691.374251865	552877.484466745	283062.645906	190220.629883533	8843470.88090252	57584937.3098716	105785458.049136	185486146.271701	446347.663214989	17225045.4381951	283434.285041094	62561900.9355035	7.7861262577653	0.0596653837632411	0.279839363526418	1.40868996222325	4-[(2r,3r,4s,5s,6r)-3,4,5-trihydroxy-6-(hydroxymethyl)oxan-2-yl]oxypentan-2-yl (e)-3-(4-hydroxyphenyl)prop-2-enoate	4.298	435.18369	--	--	--	--	--	-	-	-	-
M420T320_POS	385505778.113515	114462620.78376	173677010.589379	410789762.072212	1050408324.95235	421447850.490947	485526267.915182	56964378.5512374	935891284.414515	81375066.5007015	6947402.61995305	156588913.118873	426048557.833694	287215552.186744	-0.568883996908234	0.504010965700717	0.728467753632208	1.40623242382521	Esfenvalerate	5.332	420.14771	Lipids and lipid-like molecules	Fatty Acyls	Fatty acid esters	51630-58-1	HMDB0031791	-	-	-	-
M105T296_NEG	92322934.7378177	103313842.148204	80668880.6422057	128646474.287554	143199939.140069	82760914.1403351	95336280.1003014	37825343.9459649	52989200.1819258	42318933.4535561	62270317.2873897	53293879.0183138	105152164.182698	57338992.331242	-0.874890086953495	0.00508718212877853	0.0880053026862613	1.40573622696656	Glyceric acid	4.940	105.01923	Organic oxygen compounds	Organooxygen compounds	Carbohydrates and carbohydrate conjugates	473-81-4	HMDB0000139	C00258	ko01100//Metabolic pathways;ko01110//Biosynthesis of secondary metabolites;ko01120//Microbial metabolism in diverse environments	Global and overview maps	Metabolism
M299T395_1_POS	4677642.01524022	2301427.13440336	1262353.04968673	2216005.0427961	3697518.42580418	1574206.25383002	100751233.888712	87546282.6756904	62023854.2586931	71893378.29403	1688542.32758156	2492358.07847241	2621525.32029343	54399274.9205299	4.3751090366816	0.0139475940364005	0.144052631750436	1.40443365487247	Olomoucine	6.588	299.16017	Organoheterocyclic compounds	Imidazopyrimidines	Purines and purine derivatives	101622-51-9	HMDB0035233	-	-	-	-
M247T161_POS	80316344.6601992	40098607.9238199	23425348.7382801	99029930.511143	95072497.2154291	44757845.4909063	27232711.3992335	26053948.7800153	4769727.78742642	16603913.5532047	11103285.7289213	10215207.6018292	63783429.0899629	15996465.8084384	-1.99542846368772	0.00533006120884543	0.0901179511874395	1.40324197154623	Octopine	2.680	247.16932	Organic acids and derivatives	Carboxylic acids and derivatives	Amino acids, peptides, and analogues	-	HMDB0255912	C04137	ko01100//Metabolic pathways	Global and overview maps	Metabolism
M128T338_POS	23332912.3036238	20161403.2463123	76627422.0768733	26098735.0264418	29112520.4224904	16995463.0198654	17182298.2933723	57121643.2834008	29867416.3641246	126039808.038536	141674550.19059	214559368.627002	32054742.6826012	97740847.466171	1.60842378596437	0.0705154286458203	0.30085239097961	1.40311001305515	Tillam	5.635	128.10715	Organosulfur compounds	Thiocarbonyl compounds	Thiocarbamic acid derivatives	-	HMDB0256192	-	-	-	-
M323T326_POS	15911291.9199142	6904178.80640048	17609646.9228702	2559390.95667747	4643558.40282667	17708947.4444686	45501262.1050521	130416006.075279	33352389.9091611	63402092.607464	41076381.3718567	46510168.1638311	10889502.4088596	60043050.038774	2.46305923193792	0.00806622526014391	0.110283566330293	1.40190508731137	Strophantidin	5.434	323.20775	--	--	--	--	--	-	-	-	-
M204T42_NEG	645706226.045796	182109623.139744	462210042.368704	153987457.541447	55540119.7933273	155262859.21715	346148592.519408	250360256.383574	24575571.8093116	171427800.526499	51432763.9316679	143735798.168413	275802721.351028	164613463.889812	-0.744554352055483	0.315017880743489	0.589651667529755	1.39725726780559	Xanthurenic acid	0.703	203.99729	Organoheterocyclic compounds	Quinolines and derivatives	Quinoline carboxylic acids	59-00-7	HMDB0000881	-	-	-	-
M308T284_POS	9984841.2293998	61655368.9680693	34767207.9755863	22918892.543304	19965958.3533281	26037723.1395431	36266477.8401534	108716120.817638	21548178.3468821	142005294.826268	101883977.918738	84482724.3539013	29221665.3682051	82483795.6839301	1.49707232227182	0.0239934096219158	0.183179011907471	1.39617814004533	Tebuconazole	4.725	308.15819	Benzenoids	Benzene and substituted derivatives	Phenylbutylamines	-	HMDB0258762	-	-	-	-
M603T211_NEG	124974794.812143	93632963.8055726	62167326.5267794	13722298.4620545	17602651.1037859	30944427.7741924	3835136.25665978	5912109.61708906	13347524.8159535	2921058.11584345	355649.039310955	1933822.0995586	57174077.0807546	4717549.99073589	-3.599251461546	0.0174019136241009	0.159345538999691	1.39194764145165	Antipain	3.518	603.35437	--	--	--	--	--	-	-	-	-
M385T199_POS	46935773.6736152	35685153.6573129	51943398.4675371	60483376.5005455	67997370.3184934	47154779.3892503	9372805.72962152	14124309.9904538	15392016.3499615	13188131.8021598	25134257.262553	1673758.40922815	51699975.3344591	13147546.590663	-1.97536998297161	4.22598578486954e-05	0.00908282672770441	1.39085197792213	Trihydroxycoprostane	3.308	385.34269	Lipids and lipid-like molecules	Steroids and steroid derivatives	Cholestane steroids	547-96-6	HMDB0001457	C05454	ko01100//Metabolic pathways	Global and overview maps	Metabolism
M441T113_NEG	113534819.768532	127701760.522271	184128488.603307	103085300.637855	165266277.375241	118401037.865156	102584355.028898	122417202.465995	121157907.61383	61062151.8928401	4895252.73909774	63572202.7023278	135352947.46206	79281512.0738314	-0.771669920910074	0.0328621643953792	0.212229545347658	1.39048333085807	Ascorbyl stearate	1.881	441.30151	Lipids and lipid-like molecules	Fatty Acyls	Fatty acid esters	10605-09-1	HMDB0038242	-	-	-	-
M583T35_POS	224999170.867713	208158214.805302	223509083.764389	216422306.516618	232650815.89023	230624814.567756	59966606.9457878	256758585.079788	154986889.127204	176170836.531836	138300941.10153	193226833.599943	222727401.068668	163235115.397681	-0.448327611248741	0.0508792906235692	0.259474505360121	1.38977245713761	Diadinochrome	0.590	583.41445	--	--	--	--	--	-	-	-	-
M233T379_POS	93099546.4816926	38158188.9276213	55803563.984137	39724098.9890816	56277894.5372583	44720586.7511493	4797389.36898568	11519559.8533745	5535618.25356802	6522898.11018781	14588886.7582978	31041054.6027415	54630646.6118234	12334234.4911926	-2.14704231961099	0.00102403368348868	0.040695073996484	1.38821668616529	Protriptyline	6.311	233.14952	Benzenoids	Dibenzocycloheptenes	HASH(0x1ed69f0)	438-60-8	HMDB0014488	-	-	-	-
M235T112_POS	63356073.5618936	123726704.761289	102140932.370848	79948821.0390474	83069105.0389537	96161432.5527738	214583242.039312	113854092.605216	70867136.8927116	426998360.539954	63973645.4952169	104301118.020909	91400511.5541342	165762932.598887	0.858847286883309	0.223799290635627	0.51040676928835	1.38791333309264	Zolpidem	1.873	235.10774	Organoheterocyclic compounds	Azoles	Imidazoles	82626-48-0	HMDB0005023	-	-	-	-
M241T320_2_NEG	549327082.301695	2374230930.08383	364694310.759535	1819406582.38553	489819400.605313	298269640.721834	2081915034.35385	2225270143.19715	423119575.649659	418979479.703991	389982717.153441	178597666.781076	982624657.809623	952977436.139861	-0.0441983867516485	0.956144095774393	0.983301457551479	1.38765173308536	Lapachol	5.336	241.10826	Benzenoids	Naphthalenes	Naphthoquinones	-	HMDB0253978	-	-	-	-
M230T213_POS	83743912.8233373	22328383.9776224	102477259.566563	5416259.27957535	56297729.530852	122148418.510227	16381421.1181314	12352234.1189947	14334477.1151371	11535059.0390936	7627781.70164308	15611517.4203595	65401993.9480295	12973748.4188932	-2.33373925255806	0.0187991071780845	0.16392626207284	1.38588067110968	Benz[c]acridine	3.551	230.10015	--	--	--	--	--	-	-	-	-
M691T37_NEG	30204683.5535092	55163368.4305418	23983373.223109	59458724.6122426	11590578.7824767	7855281.59566972	108531214.239976	64992241.1828669	258680931.342234	62093919.6527426	31591838.470265	60648374.9154081	31376001.6995915	97756419.9672488	1.63952993299715	0.0860668672328431	0.32935793551136	1.38523618873668	N-lauroyl-d-erythro-sphingosylphosphorylcholine	0.609	691.49215	--	--	--	--	--	-	-	-	-
M377T22_NEG	383692151.829757	70493437.4340406	39280835.2360968	34517329.3833986	64285202.7089815	31233676.6703035	39663760.2853657	32684390.6271895	4831159.10531896	34077166.0111944	22793671.3455939	1551462.34439434	103917105.543763	22600268.2865095	-2.20102134832977	0.182205045396067	0.465714085206997	1.3825260730266	4.alpha.-mannobiose	0.366	377.07032	--	--	--	--	--	-	-	-	-
M324T147_NEG	64419368.7613465	118065071.570302	48688486.5860492	8544036.40738774	24562436.957713	136644002.568828	14885302.6234418	9549755.5625048	8336100.69445644	11468771.6549462	22516201.9953208	11305453.7432949	66820567.1419377	13010264.3789942	-2.36064194857777	0.0278856019816028	0.195761702127661	1.38116390331557	Tolterodine	2.455	324.21817	Benzenoids	Benzene and substituted derivatives	Diphenylmethanes	124937-51-5	HMDB0015170	-	-	-	-
M366T171_POS	22743139.6558007	18780686.6397736	30188098.773556	29851734.8759118	26401090.8662952	22032299.4753579	176208556.569368	69494274.8803199	15582221.3993702	84628847.1190474	61283386.8514383	73104968.9818949	24999508.3811159	80050375.9669064	1.67900845419725	0.0291277880419773	0.199420436407844	1.38040388622225	17-phenyltrinorprostaglandin f2a methylamide	2.857	366.23659	--	--	--	--	--	-	-	-	-
M245T344_NEG	173669906.351732	321841513.501901	191934903.28514	490404376.774511	573676073.333064	363821019.140377	540496585.217539	186714385.50492	138220932.235011	68736431.2393836	194818114.834647	356257174.95007	352557965.397787	247540603.996928	-0.510195286643637	0.298250171074191	0.577381476371301	1.37852879625418	Val-Glu	5.737	245.11437	Organic acids and derivatives	Carboxylic acids and derivatives	Amino acids, peptides, and analogues	3062-07-5	HMDB0029126	-	-	-	-
M165T212_NEG	71319676.7184313	47862068.4125147	51599246.5880026	53386538.5444135	42056815.7092061	66122834.7787882	12165203.338837	15451264.0086519	17380739.3517795	18090049.9203104	14288637.2222823	29692403.0242857	55391196.7918927	17844716.1443578	-1.63415975731928	2.8840469683258e-05	0.0079064087603103	1.37807683136422	Vanylglycol	3.529	165.0558	Benzenoids	Phenols	Methoxyphenols	534-82-7	HMDB0001490	C05594	ko01100//Metabolic pathways	Global and overview maps	Metabolism
M169T406_POS	450092176.923743	351368795.786865	289916244.422832	50688779.2339648	77282578.4324637	154475556.160406	107555402.527424	287672475.906348	91048541.6173752	200049220.560628	105958862.72052	32499536.3309584	228970688.493379	137464006.610542	-0.736109009879294	0.251368257645382	0.537337651965375	1.3759844448038	Pyridoxamine	6.773	169.09723	Organoheterocyclic compounds	Pyridines and derivatives	Pyridoxamines	-	HMDB0062696	C00534	ko01100//Metabolic pathways;ko01120//Microbial metabolism in diverse environments	Global and overview maps	Metabolism
M249T214_NEG	66885684.8512386	28968456.0365252	72510552.7040521	58276334.7293792	24176786.6449294	22255981.1329968	1907061.66295584	4705299.02991977	2142427.94629753	5854753.86016843	3298002.17319087	3518799.99498275	45512299.3498536	3571057.44458586	-3.67183322863164	0.0011797189945832	0.0432982657219565	1.37531505912126	Gemfibrozil	3.573	249.14971	Benzenoids	Phenol ethers	HASH(0x1f80f08)	25812-30-0	HMDB0015371	-	-	-	-
M444T153_NEG	41294363.3843811	40431169.1059064	32302451.3662045	59688816.3986898	55452812.836333	54339869.5929762	8185669.09723762	3970274.80985015	10169610.4329005	23701270.3436743	11140529.32783	3641091.32386879	47251580.4474152	10134740.8892269	-2.22105338020598	3.77614560818919e-05	0.0086811252370215	1.37134172905032	1-(1,2-dihexadecanoylphosphatidyl)inositol-3-phosphate	2.549	444.24278	--	--	--	--	--	-	-	-	-
M175T90_POS	294138426.971619	378641032.163307	208040595.676514	366649134.031203	325462587.257426	367606810.149036	530486982.772154	57992076.6024743	153622272.087456	139156436.435101	379891039.483021	105545923.739512	323423097.708184	227782455.18662	-0.50576608598937	0.260554711860849	0.546199403630518	1.37126960689947	Edaravone	1.493	175.08621	Organoheterocyclic compounds	Azolines	Pyrazolines	-	HMDB0251697	-	-	-	-
M246T409_1_POS	267492667.310854	610414186.082471	319202704.742489	354961095.143129	393351014.252022	415019294.263021	301224115.422609	163690418.257912	155925180.645751	204101080.471611	594287395.951986	354133574.830015	393406826.965664	295560294.263314	-0.412569523534219	0.267554969768988	0.551745151038213	1.37114477968304	Cycloheximide	6.818	246.15606	Organoheterocyclic compounds	Piperidines	Piperidinones	-	HMDB0250657	-	-	-	-
M397T202_2_POS	101242225.096478	92271112.5657148	82828211.2797629	93651423.8855763	93833136.3796763	77200103.6923808	493629702.184048	295510908.333967	48942117.6074101	109141003.466691	32488971.0373021	110406117.484292	90171035.4832648	181686470.018952	1.01071499366505	0.239845677062012	0.525934176089529	1.37046403146318	Diosgenin	3.363	397.3071	Lipids and lipid-like molecules	Prenol lipids	Triterpenoids	-	HMDB0242671	C08898	ko01060//Biosynthesis of plant secondary metabolites	Chemical structure transformation maps	Metabolism
M193T115_POS	21966346.7835873	37145168.2622815	22068010.5573853	50139342.7795174	39336098.4051302	23919343.9578317	203000404.05942	222582663.015148	55520960.7474424	78730261.7626108	22359407.2035602	16013429.9968934	32429051.7909556	99701187.7975125	1.62032385164212	0.101757058762814	0.356241905344291	1.37024299704369	Scopoletin	1.917	193.07212	Phenylpropanoids and polyketides	Coumarins and derivatives	Hydroxycoumarins	92-61-5	HMDB0034344	C01752	ko01110//Biosynthesis of secondary metabolites;ko01061//Biosynthesis of phenylpropanoids	Chemical structure transformation maps;Global and overview maps	Metabolism
M309T377_POS	1877229.36402117	172349.914315638	917419.598782912	299617.696429985	658318.380617952	14646816.7768913	105770846.74945	99145524.0990885	48912101.9414904	73264995.4292214	233525.45092752	914645.764449188	3095291.95517649	54706939.9057712	4.14357645986662	0.0224136072803628	0.177614883640729	1.36888646072894	Fructoselysine	6.290	309.18069	Organic acids and derivatives	Carboxylic acids and derivatives	Amino acids, peptides, and analogues	-	HMDB0252495	-	-	-	-
M184T220_NEG	189662631.595057	249630800.644847	223901012.903198	112817769.60815	146433681.207527	193105383.70207	233030450.582191	204714511.330292	63822599.3085549	90398677.0668552	52298572.825482	76658248.8797271	185925213.276808	120153843.332184	-0.629839630731432	0.112677848017807	0.373774918489494	1.36712437242724	N-hydroxy-4-aminobiphenyl	3.661	184.06154	Benzenoids	Benzene and substituted derivatives	Biphenyls and derivatives	6810-26-0	HMDB0062723	-	-	-	-
M247T244_NEG	200272322.846204	105040535.77606	46993236.1677821	21138977.6691746	107909775.999832	197610515.334597	78509901.1012214	53576286.4560389	35927778.6660202	68988389.5931893	35637492.6125622	27295906.6371865	113160893.965608	49989292.5110364	-1.17868446502349	0.0727177061289546	0.304224921599239	1.36687929921432	Pyridoxamine 5-phosphate	4.063	247.06389	Organoheterocyclic compounds	Pyridines and derivatives	Pyridoxamines	529-96-4	HMDB0001555	C00647	ko01100//Metabolic pathways	Global and overview maps	Metabolism
M307T33_1_POS	107907742.41586	44250298.1020455	90132990.9758122	59006233.0370588	118101580.29075	80713328.576972	31844616.7132493	31800574.8270182	50452380.044878	35888153.1202821	11587824.2692122	62415323.0328512	83352028.8997497	37331478.6679152	-1.15882466307559	0.00682656670912879	0.100881485812681	1.36575045313377	Oxandrolone	0.549	307.22692	Lipids and lipid-like molecules	Steroids and steroid derivatives	Steroid lactones	53-39-4	HMDB0014759	-	-	-	-
M519T178_1_NEG	297337730.594826	56020148.4226219	193408872.989999	271342713.970069	251135839.206305	200089433.244236	83553778.6266237	143321020.36306	185088939.53889	178952753.184719	100883830.442272	166829314.979268	211555789.738009	143104939.522472	-0.563964698969341	0.111337142232489	0.371877367391608	1.36487211024435	Dihydrocucurbitacin f	2.974	519.33347	--	--	--	--	--	-	-	-	-
M275T205_NEG	72518769.6454271	39114782.2753156	103816254.796734	14580038.365021	45966497.1246599	154701330.120793	1451923.81104058	4347044.52813855	1070680.29525061	60280740.1561725	30032621.6691104	1694835.18755007	71782945.3879918	16479640.9412105	-2.1229563114426	0.036883160143158	0.224138251841739	1.36459425768868	6-phosphogluconic acid	3.413	275.02327	Organic oxygen compounds	Organooxygen compounds	Carbohydrates and carbohydrate conjugates	921-62-0	HMDB0001316	C00345	ko01100//Metabolic pathways;ko01110//Biosynthesis of secondary metabolites;ko01120//Microbial metabolism in diverse environments	Global and overview maps	Metabolism
M286T69_NEG	13917319.9904352	23546615.5597842	24114973.6469383	23736408.8309785	20946166.0327391	12215042.0197793	76967597.5761536	104297807.118727	25777722.006751	81759848.0976929	31080194.1882227	66005866.5595262	19746087.6801091	64314839.2578456	1.70358480820881	0.00549687670531295	0.0912726140698009	1.36444718919797	Alizarin yellow gg	1.153	286.03919	--	--	--	--	--	-	-	-	-
M217T254_NEG	229970313.667864	204003324.886712	126251850.460319	175374178.635317	181997580.320297	224800110.924851	893707133.559189	280461487.832203	26731698.4535817	149313255.361653	164727430.196606	337260708.858271	190399559.815893	308700285.710251	0.697176674918077	0.370173760785825	0.634050893036147	1.3633670253367	Ser-Ile	4.236	217.11935	Organic acids and derivatives	Carboxylic acids and derivatives	Amino acids, peptides, and analogues	91086-51-0	HMDB0029042	-	-	-	-
M131T380_NEG	221538419.514887	74549049.1860769	86935088.2046917	232081132.968313	171970639.758696	108942436.764073	137618024.679604	88894861.9402815	52510122.3456375	66982628.5087023	41679550.4716233	127344938.353427	149336127.73279	85838354.3832126	-0.798868904332236	0.0785733356302773	0.315453488225494	1.36174019755064	D-ornithine	6.334	131.08282	Organic acids and derivatives	Carboxylic acids and derivatives	Amino acids, peptides, and analogues	348-66-3	HMDB0003374	C00515	ko01100//Metabolic pathways;ko01110//Biosynthesis of secondary metabolites	Global and overview maps	Metabolism
M479T250_POS	127894509.989435	127733665.777739	26928918.3254147	4244988.85759545	32621624.9972664	75177876.4151273	38474576.3335518	4788038.61048121	2886547.84988464	6864463.99054732	12742551.8865744	520293.398040311	65766930.7270963	11046078.6781799	-2.57382803431782	0.0352395564747278	0.219204891004871	1.3602619058683	6h-thieno[3,2-f][1,2,4]triazolo[4,3-a][1,4]diazepine-6-acetic acid, 4-(4-chlorophenyl)-2,3,9-trimethyl-, 1,1-dimethylethyl ester, (6r)-	4.174	479.13727	--	--	--	--	--	-	-	-	-
M108T218_NEG	242749481.390684	288019643.610851	228048981.979471	272174739.849639	306694529.675516	301569524.051908	332638380.876289	245895269.696604	145334446.225343	190955112.686425	169582299.431122	192114240.771125	273209483.426345	212753291.614485	-0.360826109405779	0.0755399761709274	0.309564914449886	1.35831326687008	3-nitrophenol	3.626	108.02011	Benzenoids	Phenols	Nitrophenols	-	HMDB0245949	C14418	ko01120//Microbial metabolism in diverse environments	Global and overview maps	Metabolism
M239T207_NEG	156303940.081288	150118027.571427	56041608.1196384	18423706.944052	72671554.2770541	91726536.9423466	63352183.41073	65014471.4795494	21089668.9876896	20389234.1192809	16777822.4678599	24101208.4109819	90880895.6559677	35120764.812682	-1.37165279078148	0.0418871239591455	0.236597608960904	1.35726006248668	Danthron	3.448	239.0597	Benzenoids	Anthracenes	Anthraquinones	117-10-2	HMDB0029752	-	-	-	-
M344T217_POS	166383279.658464	133533896.953087	140914966.390752	71135605.8112895	124307279.583902	118667646.0659	131059115.159036	85200771.9126846	64065946.6430832	53689185.7091839	69165182.6890159	52560922.0842436	125823779.077232	75956854.0328745	-0.72815254024887	0.0179180701812515	0.160515796428644	1.35466334435973	Dibucaine	3.623	344.2583	Organoheterocyclic compounds	Quinolines and derivatives	Quinolones and derivatives	85-79-0	HMDB0014668	-	-	-	-
M469T115_NEG	326041700.482733	13604543.2554321	12950808.8859544	4696726.09134783	34969339.3724035	11994082.0794183	25606832.4380735	25476961.1239525	13374226.3425826	18751382.2349562	346681955.650316	490399912.414521	67376200.0278815	153381878.3674	1.18681707375209	0.411529202063491	0.661529560380408	1.35316772278086	Telmisartan	1.921	469.22709	Benzenoids	Benzene and substituted derivatives	Biphenyls and derivatives	144701-48-4	HMDB0015101	-	-	-	-
M277T37_POS	284755835.122963	111591416.991687	84534801.1537087	162396926.369589	98971645.4327522	86300564.2690496	214849997.768604	121303671.510458	291525316.800918	113815850.976575	133949146.18087	395212418.47134	138091864.889958	211776066.951461	0.616911226274616	0.216843062020789	0.502951621628361	1.35222664074895	Stearidonic acid	0.622	277.2163	Lipids and lipid-like molecules	Fatty Acyls	Lineolic acids and derivatives	20290-75-9	HMDB0006547	C16300	ko01110//Biosynthesis of secondary metabolites	Global and overview maps	Metabolism
M463T214_1_POS	131472694.152194	35771643.097577	59569566.3732519	16680976.7774831	60948459.276322	29627088.6006831	9712534.34249683	8069284.84342102	13458209.3998508	6659858.18086948	711726.619912574	3728898.3659022	55678404.7129185	7056751.95874215	-2.9800416699596	0.0160718539968622	0.15349677549936	1.3514585171215	1h-imidazole-1-acetamide, n-[2-(cyclohexylamino)-1-(2-methylphenyl)-2-oxoethyl]-n-(3-fluorophenyl)-2-methyl-	3.561	463.24589	--	--	--	--	--	-	-	-	-
M228T282_POS	131443517.303249	226904627.599453	158255290.404925	64157944.5723345	192728142.049174	188906811.045583	145332487.593547	90337830.3303963	197698905.076789	51189400.6920793	43328242.5068719	45962027.2653698	160399388.82912	95641482.2441756	-0.745960250582794	0.0929623007276391	0.34152009676542	1.34874253756806	Benz[a]anthracene	4.705	228.09863	Benzenoids	Phenanthrenes and derivatives	HASH(0x24127f0)	-	HMDB0248969	-	-	-	-
M271T165_NEG	337893536.654211	364523160.217917	511652774.08938	451970717.990364	287173368.324237	369010480.451465	641978023.383155	406111690.524116	189293594.804742	237549816.460097	124631017.210419	158352291.921061	387037339.621262	292986072.383932	-0.40164067261812	0.305844580489752	0.582871777672653	1.34850082935001	Sempervirine	2.749	271.11884	--	--	--	--	--	-	-	-	-
M170T336_POS	156954626.478562	149148727.019173	168039657.284315	195024812.016802	164624826.530019	137143876.159653	210732252.33577	126267117.665429	77467245.3272385	104590183.042649	49360147.7401182	69434501.4286381	161822754.248087	106308574.589974	-0.606156516686665	0.0503029802683344	0.258549454133731	1.34626740367622	2-chloroamphetamine	5.605	170.06344	--	--	--	--	--	-	-	-	-
M116T294_NEG	1604226170.46779	15059767.1520918	605254682.816415	1817981309.6829	1417256347.50079	1193674688.27328	1031143799.95041	1006194156.428	433347673.523908	708359182.701986	665718791.501533	1830791489.11816	1108908827.64888	945925848.870666	-0.229341754521519	0.643131954985802	0.817499167786722	1.3436446023087	Valine	4.902	116.07171	Organic acids and derivatives	Carboxylic acids and derivatives	Amino acids, peptides, and analogues	72-18-4	HMDB0000883	-	-	-	-
M187T195_POS	591049554.779445	91219499.5957625	195527871.695908	77658933.2550663	194617331.518125	78682851.5805365	194313415.98783	130492964.24538	175113454.340411	58312020.456264	68588115.3138951	70606625.1498009	204792673.737474	116237765.915597	-0.817085225403422	0.316740021985368	0.59088637753579	1.34060411675399	Metribuzin	3.242	187.123	Organosulfur compounds	Thioethers	Aryl thioethers	-	HMDB0254685	-	-	-	-
M770T36_NEG	42892523.3274792	9207727.08341278	42175100.8741197	30002624.3896328	56109940.4215568	112702549.160671	717218.159676413	1656149.88024584	6689767.7916789	6826596.91606602	2777920.14198402	994446.021326907	48848410.8761454	3277016.48516302	-3.89785679402863	0.00988199575769729	0.122289128524318	1.33522210297379	1,2-dioleoyl-sn-glycero-3-phospho-l-serine	0.596	769.50234	--	--	--	--	--	-	-	-	-
M307T291_POS	43982314.9108995	36699130.0272413	26228117.213097	44366542.1537099	42096306.7416771	32420994.2125303	128601164.535157	161751013.625335	53564874.7278308	146903341.885706	23178838.3366464	36194220.153422	37632234.2098592	91698908.8773495	1.28493562319209	0.0561853677904449	0.272370279873348	1.33263477826671	Cimifugin	4.847	307.12208	Organoheterocyclic compounds	Benzopyrans	1-benzopyrans	-	HMDB0250254	-	-	-	-
M101T343_NEG	144770437.247932	532712449.86454	64458713.5259682	104624559.702745	212294023.394362	141265906.7713	110535273.290422	66604318.0100762	55473711.9145356	106167750.365695	246392969.135607	93577354.9147482	200021015.084475	113125229.605181	-0.822230863455123	0.273203451136662	0.556557773600058	1.33232031100466	D-(-)-erythrose	5.717	101.02445	--	--	--	--	--	-	-	-	-
M261T36_2_POS	194814130.615441	142192139.816356	160429615.159998	149296170.831308	192147219.181924	145036447.800465	116205398.038081	102426133.47978	129495686.493532	121704543.172586	126820358.376888	138863323.271419	163985953.900915	122585907.138714	-0.419779115323901	0.00355808633285801	0.0743233701080026	1.33130358605954	Methyl .gamma.-linolenate	0.595	261.22135	--	--	--	--	--	-	-	-	-
M153T22_NEG	132887395.175226	275631645.09135	264360816.175121	50714144.1908176	89942574.7016705	213683949.767065	191953874.477744	102557949.933799	45017203.045988	70746645.1874446	101859490.123009	102743927.598115	171203420.850208	102479848.39435	-0.740371282295218	0.143707796929412	0.418860957910751	1.33097007539504	2,3-dihydroxybenzoic acid	0.369	153.01947	Benzenoids	Benzene and substituted derivatives	Benzoic acids and derivatives	303-38-8	HMDB0000397	C00196	ko01110//Biosynthesis of secondary metabolites;ko01120//Microbial metabolism in diverse environments;ko01061//Biosynthesis of phenylpropanoids	Chemical structure transformation maps;Global and overview maps	Metabolism
M315T173_NEG	301799007.4006	322718421.516307	260908191.983923	267600338.551798	258781178.640461	230223800.393351	691890954.767505	482868851.793268	263468386.881135	332211603.602396	141359523.228226	275782531.458517	273671823.081073	364596975.288508	0.413855688551689	0.286456049436764	0.567869258990976	1.33084382782897	Gatifloxacin	2.881	315.12401	Organoheterocyclic compounds	Quinolines and derivatives	Quinoline carboxylic acids	112811-59-3	HMDB0015178	-	-	-	-
M346T214_2_POS	80304576.0959967	58088307.8326565	72144670.7813521	27049119.708192	67578520.4833129	66101282.2374754	35566104.0541279	27114116.0930243	18418854.4795143	15150245.93488	26311061.07625	16921963.0546554	61877746.1898309	23247057.448742	-1.41237253435799	0.000842989912492902	0.0368256373805436	1.33017284475625	Himbacine	3.571	346.27408	Organoheterocyclic compounds	Naphthofurans	HASH(0x18ea240)	-	HMDB0253171	-	-	-	-
M457T206_NEG	134174852.059282	113846554.606001	62963319.9089601	23443413.6330511	61762285.2485828	69575786.7415505	35132212.5438578	71139827.0756088	14987201.9383239	19655390.8396507	15620505.5371242	12339587.8437715	77627702.0329046	28145787.6297228	-1.4636525598924	0.0246648468865576	0.185627246038171	1.32852140787023	Fumagillin	3.434	457.22675	Lipids and lipid-like molecules	Fatty Acyls	Fatty acids and conjugates	-	HMDB0242599	-	-	-	-
M157T422_NEG	2438107.63618279	5169281.91099665	2570058.64411897	3932170.90175595	4507168.31888169	3339179.24236206	8352038.26022312	3805623.34455335	2073048.79891113	9400984.91066051	502967956.808711	2491944.15913424	3659327.77571635	88181932.7136989	4.59083254473535	0.3323397530578	0.603490355231555	1.3273879383274	L-dihydroorotate	7.030	157.0143	Organic acids and derivatives	Carboxylic acids and derivatives	Amino acids, peptides, and analogues	5988-19-2	HMDB0003349	C00337	ko01100//Metabolic pathways	Global and overview maps	Metabolism
M415T38_NEG	90476392.6973978	40024871.9119986	62457396.1502864	44496042.8171161	61196812.8178735	138290087.415377	32969541.4855781	26924938.0994152	24810441.1546762	13204984.2423169	12079625.4016145	46377728.2534173	72823600.6350082	26061209.7728364	-1.48250201806818	0.0145523837797295	0.14663953298708	1.32723993848552	Arenobufagin	0.639	415.21548	Lipids and lipid-like molecules	Steroids and steroid derivatives	Steroid lactones	-	HMDB0248571	-	-	-	-
M297T377_POS	1315368.32803325	669408.662312227	1113456.50627876	948204.731250014	1005643.94287952	762710.651952001	187279970.65861	71709810.4156364	52428184.6685091	41735904.3666462	801252.306327851	1170358.54267627	969132.137117629	59187580.1597343	5.93245727975512	0.0650915373995185	0.291954602689079	1.3272344647782	17alpha-ethynylestradiol	6.279	297.18083	--	--	--	--	--	-	-	-	-
M189T535_POS	321474666.905636	170930422.324512	164816709.800342	234524157.27775	326944083.332244	311276301.555559	396581688.943773	127127264.723312	37468977.6394471	200959235.502683	146089077.812751	142265547.126213	254994390.19934	175081965.291363	-0.542435025170059	0.199023685557656	0.482927234121387	1.32678877094797	N6,N6,N6-Trimethyl-L-lysine	8.916	189.15932	Organic acids and derivatives	Carboxylic acids and derivatives	Amino acids, peptides, and analogues	19253-88-4	HMDB0001325	C03793	ko01100//Metabolic pathways	Global and overview maps	Metabolism
M327T156_2_POS	13783466.4408014	46580284.70059	145408123.731392	7477264.2441286	48554228.8562991	205001273.712996	11549721.5231043	13033006.340908	13947578.7807296	8770668.40681161	38934265.9178322	9233217.5067144	77800773.6143679	15911409.7460167	-2.28972283709564	0.0885426145287603	0.333081491570573	1.32523118956306	Bilobalide	2.604	327.12276	Lipids and lipid-like molecules	Prenol lipids	Terpene lactones	-	HMDB0242203	-	-	-	-
M818T35_NEG	27491979.4100079	65312378.8662896	134116878.697246	114500338.524094	222880342.52165	327108619.15449	82692802.4636622	109812024.718611	14513124.9373787	61095288.2058436	150979489.472705	28322096.1486005	148568422.862296	74569137.6578002	-0.994476951190399	0.165608467793714	0.444922012772272	1.32344507387426	Pg 40:8	0.583	817.50253	--	--	--	--	--	-	-	-	-
M332T214_POS	39317600.6162553	54145514.4108665	23387118.5561808	38942906.3741551	31059081.4999643	37462868.4245796	259460569.502006	74284322.6297126	23091065.0279151	67549607.3123783	77170983.3024031	97772792.6717772	37385848.3136669	99888223.4076987	1.41782232833454	0.0934750546336674	0.342529618756554	1.32133898420408	Ipratropium	3.570	332.218	Lipids and lipid-like molecules	Fatty Acyls	Fatty acids and conjugates	-	HMDB0249401	-	-	-	-
M443T69_1_POS	126339243.209237	144111182.345034	34447062.2533944	24200503.0514707	19099164.5502638	84087197.8957065	12838920.07525	22933521.8929494	14693510.838389	46741740.0875174	14622594.7004647	7394551.38193196	72047392.2175177	19870806.4960837	-1.85829578404009	0.0461943857432433	0.248805188372343	1.31737988569102	Cinobufagin	1.152	443.21815	Lipids and lipid-like molecules	Steroids and steroid derivatives	Steroid lactones	-	HMDB0250266	-	-	-	-
M324T201_POS	19018427.8119219	57388950.6657948	26095475.8992185	18162333.0331611	30239888.5796905	37164090.5072829	161632469.621006	61258980.0050386	24694177.722707	92228049.9980262	77311670.7065045	69504670.9865691	31344861.082845	81105003.1733086	1.371561977674	0.028733799181295	0.198252517808296	1.31600676228574	Pentamidine	3.352	324.18964	Benzenoids	Phenol ethers	HASH(0x1f6ce78)	100-33-4	HMDB0014876	-	-	-	-
M429T39_NEG	264824826.351178	137342148.87104	136741999.412084	140855712.53248	171796355.512007	153368176.598041	236873090.502202	356689937.764559	78236661.3798545	215777131.404779	295942077.577072	233547904.58713	167488203.212805	236177800.535933	0.495813880375853	0.142054078942119	0.417067400409186	1.31257015961521	(1-acetyloxy-3-hydroxy-6,8a-dimethyl-7-oxo-3-propan-2-yl-2,3a,4,8-tetrahydro-1h-azulen-4-yl) 4-hydroxybenzoate	0.646	429.19559	--	--	--	--	--	-	-	-	-
M218T145_POS	222136674.288207	171775637.103068	64795469.4546758	180650204.670926	135040776.667886	279763045.425776	53468195.0209569	262549664.065267	124899384.438207	226988816.764442	302049581.869806	663121931.370285	175693634.601756	272179595.588161	0.631496993473763	0.317564375148835	0.591574296404701	1.30916493527067	D-neopterin	2.420	218.09184	Organoheterocyclic compounds	Pteridines and derivatives	Pterins and derivatives	2009-64-5	HMDB0000845	-	-	-	-
M183T29_NEG	288599430.642543	156604317.209225	190286147.180633	89948944.6392925	376525823.616108	351687211.291082	151293252.472207	383786293.31689	137036917.786239	458207218.429492	44750498.5750517	1022090207.48089	242275312.429814	366194064.676795	0.595961004581155	0.438128062175533	0.68120860388106	1.30723708093064	3-o-methylgallic acid	0.476	183.01223	--	--	--	--	--	C05616	ko01120//Microbial metabolism in diverse environments	Global and overview maps	Metabolism
M130T169_POS	62864419.5814081	68518279.5433546	48010067.207403	40647249.9279846	32055254.7329586	33692646.0129199	61206760.6318387	42642623.9273491	339660498.213342	53327031.9782496	124966484.975038	67749051.889073	47631319.5010048	114925408.602482	1.27071537502296	0.181565507764844	0.464771898579646	1.30709346406097	Metformin	2.813	130.15907	Organic nitrogen compounds	Organonitrogen compounds	Guanidines	1115-70-4	HMDB0001921	-	-	-	-
M151T149_POS	16183316.938957	41928139.4184709	57483943.0617299	39374335.3751378	20397557.6740074	40420437.810263	61866610.3665728	143794497.907859	20898577.7433258	111545908.300453	31124687.6747606	173151756.361894	35964621.7130943	90397006.3924775	1.32969656734291	0.0637766477646109	0.289361025121753	1.30541215173834	Trimethylamine n-oxide	2.486	151.12298	Organic nitrogen compounds	Organonitrogen compounds	Aminoxides	1184-78-7	HMDB0000925	C01104	ko01100//Metabolic pathways;ko01120//Microbial metabolism in diverse environments	Global and overview maps	Metabolism
M178T323_2_POS	73290650.1249669	75241529.1464884	83495056.8757836	75284472.148853	72948219.7009254	69082391.2648262	105286020.587812	23835732.7014431	12081927.709952	14705994.7189927	14095625.4137934	9021760.04510863	74890386.5436406	29837843.529517	-1.32763726463318	0.0149096236846809	0.148301351319007	1.30374725456436	N-propylamphetamine	5.382	178.14378	Benzenoids	Benzene and substituted derivatives	Phenethylamines	-	HMDB0255237	-	-	-	-
M312T405_POS	60464964.63495	65692089.0785616	64734977.9293918	65000628.1045608	68755376.9697566	62507722.5621766	54095754.9406054	31184603.9617849	16127310.9482755	24123923.3640766	30726631.9565027	25895311.7770231	64525959.8798996	30358922.8247114	-1.0877590949182	8.23980560557481e-05	0.0114699801761333	1.3024978187294	Arg-his	6.754	312.19184	Organic acids and derivatives	Carboxylic acids and derivatives	Amino acids, peptides, and analogues	155114-05-9	HMDB0028711	-	-	-	-
M437T259_NEG	35206074.7853116	13602769.5086411	54741850.4778536	70649018.1592067	73368970.6564926	60126246.6496514	16950957.5625694	7218232.70388625	1991879.76694295	9091935.48884076	19296747.6987461	18217852.3468097	51282488.3728595	12127934.2612992	-2.08013242873494	0.00253119988208099	0.0629659407703591	1.30201522340186	Pantothenic acid	4.314	437.21436	Organic oxygen compounds	Organooxygen compounds	Alcohols and polyols	79-83-4	HMDB0000210	C00864	ko01100//Metabolic pathways;ko01110//Biosynthesis of secondary metabolites	Global and overview maps	Metabolism
M255T31_NEG	33390495.7404819	65514665.8949834	58217548.4041229	177724847.019168	83587813.4518699	85272048.9828502	85154720.964212	29192543.9064347	1593740.2659452	29292482.6376445	23744098.6089513	22726857.1068657	83951236.5822461	31950740.5816756	-1.39370220429903	0.0496142416028839	0.257732506411457	1.301510285119	Cinnavalininate	0.522	255.01823	Organoheterocyclic compounds	Benzoxazines	Phenoxazines	-	HMDB0004078	C05640	ko01100//Metabolic pathways	Global and overview maps	Metabolism
M331T297_NEG	42251001.6532409	65208102.053995	20432410.0968154	197003660.299356	134821068.925912	136279236.72797	109797105.358712	58450645.995839	15160194.9206834	1086130.50302381	502170.549985267	50273952.5878675	99332579.9595482	39211699.9860185	-1.34098279309645	0.0946493495259392	0.34488667087534	1.30126045177193	2'-Deoxyinosine 5'-monophosphate	4.944	331.03425	Nucleosides, nucleotides, and analogues	Purine nucleotides	Purine deoxyribonucleotides	3393-18-8	HMDB0006555	-	-	-	-
M125T79_NEG	3078339744.26589	2581914459.99901	4109822526.59251	6031013677.0965	5191605113.11542	4295596131.53936	5090852238.5662	3921806310.41995	3438214241.00856	3474741708.58898	4013011299.65681	3980217149.15974	4214715275.43478	3986473824.56671	-0.0803219770654836	0.70111898244509	0.851769620366047	1.29916643745019	Thymine	1.317	125.03568	Organoheterocyclic compounds	Diazines	Pyrimidines and pyrimidine derivatives	65-71-4	HMDB0000262	C00178	ko01100//Metabolic pathways	Global and overview maps	Metabolism
M171T55_NEG	5228062.65895537	9615722.52924881	23667978.3200014	15401533.2304703	4541155.25983995	3619175.23030408	36233713.8003477	13622362.1256226	269570452.883674	12378907.8787971	9668761.32358143	110681587.655927	10345604.5381367	75359297.611325	2.86476756779662	0.15259986204814	0.429973269872586	1.29878059671066	Capric acid	0.914	171.13916	Lipids and lipid-like molecules	Fatty Acyls	Fatty acids and conjugates	334-48-5	HMDB0000511	C01571	ko01100//Metabolic pathways	Global and overview maps	Metabolism
M393T111_POS	132674640.656469	58217976.694619	142207154.695146	9672134.99609156	35077944.2845746	72474825.69891	16244551.0839862	21575955.7888425	16517430.3341781	49373939.0146599	10498151.931689	26721666.6910277	75054112.837635	23488615.8073972	-1.67596943392889	0.0434932398018083	0.241131985256842	1.29607051446436	1h-pyrano[3',4':6,7]indolizino[1,2-b]quinoline-3,14(4h,12h)-dione, 4,11-diethyl-4,9-dihydroxy-, (4s)-	1.843	393.15194	--	--	--	--	--	-	-	-	-
M447T336_POS	54037195.6141888	100592404.956826	68951656.1344006	124197831.620626	85675030.6971055	104031597.279214	80038365.3187093	60772230.4806178	37950131.0357492	22293492.6508053	40547439.5134232	44434626.8116052	89580952.7170601	47672714.3018183	-0.910028240439705	0.0100304878067484	0.123162287667323	1.29025077832752	N,n'-diacetylchitobiose	5.604	447.15877	Organic oxygen compounds	Organooxygen compounds	Carbohydrates and carbohydrate conjugates	-	HMDB0253938	C01674	ko01100//Metabolic pathways	Global and overview maps	Metabolism
M429T174_NEG	969570193.929283	613427603.046392	1180404030.91724	2838378136.28673	1910361073.03771	770562841.655329	791220172.891639	1585123404.82477	413435877.540773	1503084167.13205	738626124.465593	2130058410.07645	1380450646.47878	1193591359.48855	-0.209830313032	0.676684906529723	0.836892542412537	1.28893713633063	Hecogenin	2.893	429.29734	Phenylpropanoids and polyketides	Flavonoids	Flavonoid glycosides	115921-09-0	HMDB0038824	C08902	ko01060//Biosynthesis of plant secondary metabolites	Chemical structure transformation maps	Metabolism
M838T202_NEG	113247943.840492	29816062.5742051	5438110.40053565	72565823.2935819	104824890.598947	43357930.6446405	25498145.2020801	246435.28819894	1052191.43749155	1393816.23710817	26436128.1260978	31863858.7905651	61541793.5587337	14415095.8469236	-2.09398606039056	0.0290332657283879	0.19918481028061	1.2888945172763	Pi 34:0	3.358	837.5499	--	--	--	--	--	-	-	-	-
M258T291_1_NEG	12664624.1572666	21872322.0600552	17972857.8293145	8974132.98548594	12380616.4931052	31969146.3245152	38896507.6418185	57571390.4486833	23280581.3367734	32171604.6498716	367914915.413144	13457607.4044836	17638949.9749571	88882101.1491291	2.33312824046907	0.233967750159485	0.52036873396856	1.28764060549647	Ile-Lys	4.842	258.02914	Organic acids and derivatives	Carboxylic acids and derivatives	Amino acids, peptides, and analogues	-	HMDB0028912	C00352	ko01100//Metabolic pathways	Global and overview maps	Metabolism
M159T202_1_NEG	111146234.119036	132109851.754631	122691716.841391	38074907.429771	98196852.1144668	91224861.6331261	103890510.435356	60534327.0667918	49233129.7004703	37178165.4609014	28923635.2004917	34919329.825111	98907403.9820703	52446516.2815204	-0.915231575773371	0.0253536440904093	0.188136651987098	1.28572708410391	2-oxoadipic acid	3.363	159.02999	Organic acids and derivatives	Keto acids and derivatives	Medium-chain keto acids and derivatives	3184-35-8	HMDB0000225	C00322	ko01100//Metabolic pathways;ko01110//Biosynthesis of secondary metabolites;ko01120//Microbial metabolism in diverse environments	Global and overview maps	Metabolism
M499T224_POS	4549380.36166364	4344790.54952056	3019758.51402234	3357269.18480136	1792080.225375	799609.407422757	58734508.0250892	145728108.568008	12820815.661994	51757132.7473712	15881316.5421846	25160657.3863667	2977148.04046761	51680423.155169	4.11761501540536	0.0376014021311317	0.226603694404438	1.28504211250389	15-ketofluprostenol isopropyl ester	3.733	499.25465	--	--	--	--	--	-	-	-	-
M231T226_NEG	374998558.561847	189766921.053356	190600867.850842	96465515.1499672	212523000.304141	172416513.471495	894646828.254677	307528981.220491	85473976.8515756	356273834.519419	134919270.565379	130689669.371717	206128562.731941	318255426.79721	0.62664068528425	0.405010842944299	0.658164141481196	1.28494399505382	Melatonin	3.766	231.13508	Organoheterocyclic compounds	Indoles and derivatives	Indoles	73-31-4	HMDB0001389	C01598	ko01100//Metabolic pathways;ko01110//Biosynthesis of secondary metabolites	Global and overview maps	Metabolism
M434T32_NEG	139462838.654301	24789824.8996632	43687347.5632946	12347091.6107118	82969506.2778268	65899229.4588284	7887288.13368039	12781355.0711801	6278881.0280556	7627494.45769107	18842057.4963877	30928627.6875322	61525973.0774376	14057617.3124212	-2.12984348373799	0.0331592737282574	0.213174694420523	1.28461593901533	Paxilline	0.526	434.23772	Organoheterocyclic compounds	Naphthopyrans	HASH(0x27e2578)	57186-25-1	HMDB0030323	C13782	ko01110//Biosynthesis of secondary metabolites	Global and overview maps	Metabolism
M217T27_NEG	425024137.65131	34178760.8517061	40348801.5097185	101223552.707323	71056882.5596206	37831814.3323807	38837178.6643791	62279474.316098	7140315.71316506	26228430.5154175	56018141.6319641	60226320.355204	118277324.935343	41788310.1993713	-1.50100219321125	0.251805794803857	0.537793180453424	1.2842034494615	Ponceau 6	0.453	217.01771	--	--	--	--	--	-	-	-	-
M555T138_NEG	170388410.970235	69602565.8613591	38420493.837259	45210257.5526794	84399639.5035125	78846265.5861095	17253507.3700325	30208920.2485366	36069740.5103728	17876434.6530585	22275686.4852653	68059704.4036354	81144605.5518591	31957332.2784835	-1.34434820783149	0.0401384539337508	0.233161172930605	1.28318654648669	2,5,7,8-tetramethyl-2-(.beta.-carboxyethyl)-6-hydroxychroman	2.300	555.27331	Organoheterocyclic compounds	Benzopyrans	1-benzopyrans	4072-32-6	HMDB0001518	-	-	-	-
M305T32_2_NEG	277658186.83364	128609866.089605	456680432.198783	118909789.753437	168272879.724317	463722288.616257	163325837.740838	181276375.976284	248816465.108746	259188497.607146	132399068.091013	129794767.440327	268975573.86934	185800168.660726	-0.533723353800408	0.253654734761952	0.539520869615598	1.28239982023091	Heptanedioic acid, 1-[2-[(2-carboxyphenyl)methylene]hydrazide]	0.539	305.10657	--	--	--	--	--	-	-	-	-
M289T448_POS	49311761.5265274	24001008.6565324	38303825.7840025	81043112.138466	35883501.7476282	27771424.6914072	8347824.98057876	3265195.79375007	3098497.69293929	2998583.62405802	7931949.13683109	9462257.55434979	42719105.7574273	5850718.13041784	-2.86819582694723	0.00154423546946268	0.0497451200510602	1.28084075617815	Carnosol	7.468	289.1507	Lipids and lipid-like molecules	Prenol lipids	Terpene lactones	5957-80-2	HMDB0002121	-	-	-	-
M353T203_NEG	18729753.8134987	66005365.7803644	51230908.745823	15818352.1490378	33354968.2860525	30816505.7195865	667336.086313583	761655.240734781	452230.709833932	133206.931198213	253772.420751595	313096.849253299	35992642.4157272	430216.373014234	-6.38649578066314	0.00113975191379015	0.0424107685815597	1.28083519688641	Sesamin	3.376	353.11223	Lignans, neolignans and related compounds	Furanoid lignans	HASH(0x141f680)	-	HMDB0242327	-	-	-	-
M146T374_NEG	953318205.289611	119314510.180246	122949787.624339	1064393600.02856	826480587.836145	486257077.923599	324751451.672321	461844763.679378	96879951.8861924	452285385.101002	189489710.614457	1170779692.64708	595452294.81375	449338492.600072	-0.40618327424831	0.54003042452824	0.752655161798654	1.28045783334741	Glutamic acid	6.239	146.04596	Organic acids and derivatives	Carboxylic acids and derivatives	Amino acids, peptides, and analogues	-	HMDB0060475	C00302	ko01100//Metabolic pathways	Global and overview maps	Metabolism
M220T173_2_NEG	212185257.182899	220391651.645437	223293361.386983	248415968.575863	212166222.708034	289324449.125834	416128216.144152	469811356.06792	275483297.620974	235293518.692127	87046475.7630821	376617187.950515	234296151.770842	310063342.039795	0.404229711399993	0.223472859591618	0.510143395840507	1.28029564538271	L-Histidinol phosphate	2.883	220.06499	--	--	--	--	--	C01100	ko01100//Metabolic pathways;ko01110//Biosynthesis of secondary metabolites	Global and overview maps	Metabolism
M167T157_1_NEG	401905198.543023	67192364.0019961	85073555.9640795	78526170.5731136	57369523.463444	95210403.1434502	101654946.07924	63402891.0459055	66015729.8386552	37908826.1637043	21632838.6458662	56432959.2831311	130879535.948184	57841365.1760837	-1.17806602972685	0.218337105876433	0.504805911056475	1.27981864060289	Zoxazolamine	2.619	167.00207	Organoheterocyclic compounds	Benzoxazoles	HASH(0x25477b0)	-	HMDB0260050	-	-	-	-
M196T296_NEG	173721311.766221	126415436.356765	204113472.049998	88098766.8921698	89260256.5492677	124915030.713192	102745245.293158	54898903.7081455	91074844.7823449	23228270.5613143	149432201.010348	72461502.060012	134420712.387936	82306827.9025538	-0.707671432822654	0.0716547529921101	0.302352221436474	1.27913826394722	N-acetylhistidine	4.932	196.07321	Organic acids and derivatives	Carboxylic acids and derivatives	Amino acids, peptides, and analogues	2497-02-1	HMDB0032055	-	-	-	-
M245T385_POS	12103936.9955799	7759295.05307063	9155990.76002083	9766131.28089532	7619618.81300483	11249629.8294217	87242480.6136673	86701202.3269533	72020112.5725882	60026043.6528178	4568493.48821929	9972827.83183674	9609100.4553322	53421860.0810138	2.4749569234195	0.016321569727326	0.154214755025049	1.27907094736705	3,3'-dimethoxybenzidine	6.423	245.14958	Benzenoids	Benzene and substituted derivatives	Biphenyls and derivatives	-	HMDB0246003	-	-	-	-
M309T265_NEG	53669110.8615675	137261947.330418	76164115.891708	45905658.2258873	72757600.2841105	37373040.6062986	53161388.9608264	40749571.0189398	16007271.3484264	12867072.2099987	19143680.3752762	18431811.8378069	70521912.1999983	26726799.2918791	-1.39978451802372	0.021762710044159	0.174930073753931	1.27858385916907	Picrotin	4.423	309.10131	Organoheterocyclic compounds	Furopyrans	HASH(0x1264268)	-	HMDB0240279	-	-	-	-
M804T157_1_NEG	4199554.00359622	14295091.0282119	3007859.18673194	9060716.50718409	10206099.0629497	12243777.3324913	4580167.21883009	42957053.6167088	56739747.0645625	204630733.589288	13475864.5060509	56191571.5306612	8835516.18686086	63095856.2543502	2.83615893382099	0.0979269959323455	0.350881124662362	1.26821271275658	Caperatic acid	2.623	803.53166	--	--	--	--	--	-	-	-	-
M152T227_POS	502763422.370567	686969784.346549	808882524.163692	477888802.317334	448710480.493672	379244821.727829	909527516.929105	798856401.815741	275139815.398071	384816664.557798	180039909.437369	141876230.377989	550743305.903274	448376089.752679	-0.296670707991783	0.508333533314431	0.731616798160596	1.26697314221482	Guanine	3.780	152.05673	Organoheterocyclic compounds	Imidazopyrimidines	Purines and purine derivatives	73-40-5	HMDB0000132	C00242	ko01100//Metabolic pathways	Global and overview maps	Metabolism
M275T184_2_POS	329215661.159885	288010555.913553	635364430.105616	858089971.263345	711969863.172427	412744609.588879	592057898.76317	870003183.59466	563898713.661701	902860169.199095	159654147.556067	744252387.855826	539232515.200618	638787750.105087	0.244429154500498	0.509552093485774	0.732287803004058	1.26238385585651	2'-deoxyinosine	3.066	275.07497	Nucleosides, nucleotides, and analogues	Purine nucleosides	Purine 2'-deoxyribonucleosides	890-38-0	HMDB0000071	C05512	ko01100//Metabolic pathways	Global and overview maps	Metabolism
M408T262_POS	187797359.201726	65211866.0759613	53629489.1926518	6230552.45110865	58968680.8223513	96881804.0090722	2873341.8508279	1699421.2942818	1683637.27970228	650823.9113409	33750704.8839604	97557030.643593	78119958.6254785	23035826.643951	-1.76181181494312	0.0917511654585161	0.339483103044827	1.26206355545126	Jervine	4.374	408.31078	Lipids and lipid-like molecules	Steroids and steroid derivatives	Steroidal alkaloids	-	HMDB0253731	C10811	ko01066//Biosynthesis of alkaloids derived from terpenoid and polyketide	Chemical structure transformation maps	Metabolism
M212T51_POS	91498512.260054	73377785.9724948	64919938.711875	36037651.9548841	46418559.9734143	41537828.0243331	282148625.4947	118154546.476673	96199462.3915937	46408443.2460147	120223027.88758	51316741.3917844	58965046.1495092	119075141.148058	1.01394036009572	0.127649694238197	0.395889944335311	1.25926349413931	Metaproterenol	0.848	212.12823	Benzenoids	Phenols	Benzenediols	586-06-1	HMDB0014954	-	-	-	-
M327T88_NEG	22111374.4995455	38001945.5241877	32726616.6139397	23182213.9872435	41816835.889117	17167955.6434086	117805391.956705	49878021.5604046	72468896.9758277	122899349.002778	26161147.1610378	49302624.2367146	29167823.692907	73085905.1489113	1.3252154586017	0.0245032617832917	0.18504307803995	1.25813332236695	Fa 18:2+3o	1.466	327.21797	--	--	--	--	--	-	-	-	-
M154T281_NEG	51894407.7082518	53547103.6580204	63557398.4559704	43941676.2702727	42737434.0066176	53155063.0589248	19568585.0680293	20649558.6410024	18939246.2356016	14354140.0275172	27267021.1570962	25482551.6862369	51472180.526343	21043517.1359139	-1.29041704950328	7.89178324565978e-06	0.00568076663512231	1.25394994058499	4-nitrocatechol	4.676	154.01748	Benzenoids	Phenols	Nitrophenols	3316-09-4	HMDB0002916	C02235	ko01120//Microbial metabolism in diverse environments	Global and overview maps	Metabolism
M103T371_NEG	23966027.804032	50836679.2471715	105548164.951442	29038823.9589563	99799820.1828269	85532263.742908	129102945.467732	144899878.450093	67806474.2076544	297944665.447948	77336139.7786402	34835398.4732615	65786963.3145561	125320916.970888	0.929753605560317	0.17719029710745	0.459275882497708	1.25293976448443	Malonic acid	6.184	103.00371	Organic acids and derivatives	Carboxylic acids and derivatives	Dicarboxylic acids and derivatives	141-82-2	HMDB0000691	C00383	ko01100//Metabolic pathways	Global and overview maps	Metabolism
M252T373_POS	165258242.150841	182694349.99242	227895655.672362	235351575.128675	214030967.838374	196209421.421254	234991570.121768	175300961.776742	69874884.1312724	132188564.32308	131992279.684187	169444487.579495	203573368.700654	152298791.269424	-0.418644349772892	0.0685744900818999	0.298254032982447	1.25282625038811	Prosulfocarb	6.218	252.14399	--	--	--	--	--	-	-	-	-
M542T189_POS	113158266.596637	26789966.8710048	41566946.0360339	23096090.2464168	82986692.5611272	38925845.2013256	22399149.3245854	9319212.88116945	16464291.1048231	9262148.44676977	1482840.11556825	14764238.2111619	54420634.5854242	12281980.014013	-2.14761061903647	0.0180169514458103	0.160865210217062	1.25226040969265	Vinblastine	3.154	542.3218	Organic acids and derivatives	Carboxylic acids and derivatives	Amino acids, peptides, and analogues	865-21-4	HMDB0014710	C07201	ko01110//Biosynthesis of secondary metabolites;ko01063//Biosynthesis of alkaloids derived from shikimate pathway	Chemical structure transformation maps;Global and overview maps	Metabolism
M217T317_NEG	690547099.34835	88198599.580239	364288390.194184	166174748.291814	300603081.043193	192866895.755716	366930912.727643	295078874.724549	140605294.268754	153143946.055078	78373297.8626403	222887966.261696	300446469.035583	209503381.983393	-0.520134433520892	0.375419289510394	0.637790225874937	1.25145243633867	N-Acetylserotonin	5.281	217.10672	Organoheterocyclic compounds	Indoles and derivatives	Hydroxyindoles	1210-83-9	HMDB0001238	C00978	ko01100//Metabolic pathways;ko01110//Biosynthesis of secondary metabolites	Global and overview maps	Metabolism
M222T253_2_POS	41677209.1583247	21432585.0829045	15565032.5281801	16306317.9326427	37935383.6756861	26140368.0367259	160655639.269226	42787691.8110419	30330355.008642	75867290.5012219	9834362.44343896	162895082.126195	26509482.735744	80395070.1932943	1.60059851839439	0.0790166871743323	0.316420080134984	1.25107968398309	N-acetyl-d-mannosamine	4.212	222.09765	Organic oxygen compounds	Organooxygen compounds	Carbohydrates and carbohydrate conjugates	7772-94-3	HMDB0001129	C00645	ko01100//Metabolic pathways	Global and overview maps	Metabolism
M102T627_2_NEG	115007923.884877	122894973.918739	142105647.656936	135049136.596082	81394536.6074608	57089228.5120447	17331989.582613	76286828.4204648	70910497.4744177	85352540.4665013	96404791.0952265	33614808.495023	108923574.529357	63316909.2557077	-0.782653494230426	0.0333494814735207	0.21398785986807	1.24927398870436	Biuret	10.458	102.00954	Organic acids and derivatives	Carboximidic acids and derivatives	Carboximidic acids	-	HMDB0249282	C06555	ko01100//Metabolic pathways;ko01120//Microbial metabolism in diverse environments	Global and overview maps	Metabolism
M201T352_POS	151633565.691979	153686509.835826	186155747.649639	178790549.795381	142795111.904603	136629035.954758	148082014.351237	105038078.707288	98643218.2914237	139864158.833202	114389988.440463	115358503.827294	158281753.472031	120229327.075151	-0.396706102928863	0.00745504206564314	0.105581001652909	1.24657448465755	Harmalol	5.873	201.12331	Alkaloids and derivatives	Harmala alkaloids	HASH(0x27dd748)	525-57-5	HMDB0029838	-	-	-	-
M346T47_NEG	542617749.144006	11971730.2457216	3547549.39325194	611756.320409977	7047166.36431117	7376003.60769782	20388926.6624835	567883.330016312	448909.455280491	10490105.4800769	14868756.6901138	13247410.8081713	95528659.1792331	10001998.7376904	-3.25564528729744	0.361759065849685	0.62683884642008	1.24644320464564	Benzenepropanoic acid, 4-[[(3-phenoxyphenyl)methyl]amino]-	0.778	346.16934	--	--	--	--	--	-	-	-	-
M452T517_POS	18002503.9267937	59649943.2893394	24223651.0534446	20070039.8909515	61707584.1293803	45602243.5455763	909529.299703	480241.011840575	924627.811792472	1027946.84479884	11521104.6057807	5207595.45910652	38209327.6392476	3345174.17217035	-3.51377163684523	0.00191224373156485	0.0551547455472111	1.24497347649705	Doxazosin	8.615	452.19977	Organoheterocyclic compounds	Diazinanes	Piperazines	74191-85-8	HMDB0014728	-	-	-	-
M347T322_POS	11727796.135614	13941140.6096765	9327304.05020516	15340643.9580112	13193890.9039515	10018405.7257462	120069818.791477	119717317.676773	15449239.8199501	54317718.0185172	27087163.8674243	17726188.4164341	12258196.8972008	59061241.0984293	2.2684648898601	0.0419050223817521	0.236597608960904	1.24474812137557	Acetohexamide	5.360	347.12366	Organic oxygen compounds	Organooxygen compounds	Carbonyl compounds	968-81-0	HMDB0014558	-	-	-	-
M146T259_NEG	69388023.8524901	39530801.6208138	80222393.858357	92892341.5585466	105219670.953749	95636868.1165432	53245211.1703436	36613998.175319	14623328.3281778	35217832.3431248	45550755.1631503	63813047.9021011	80481683.32675	41510695.5137028	-0.955177375795151	0.00828177506347417	0.111772649947153	1.24474251826313	4-hydroxyisoleucine	4.315	146.08184	--	--	--	--	--	-	-	-	-
M272T446_2_POS	476670522.900757	473045132.487241	305563539.73027	623696163.045198	747758184.532007	463264803.014395	869623887.54683	297065676.618079	120676156.665655	259774532.141724	400903001.180629	504289405.618411	514999724.284978	408722109.961888	-0.333451371371844	0.408377007633339	0.659844066009249	1.24456471497271	Asp-Arg	7.427	272.17171	Organic acids and derivatives	Carboxylic acids and derivatives	Amino acids, peptides, and analogues	-	HMDB0028747	C01479	ko01110//Biosynthesis of secondary metabolites	Global and overview maps	Metabolism
M264T71_NEG	93856016.9266376	94030358.5737596	97527485.3529074	39646344.4483338	55866906.6610747	41190910.1374094	45189314.085447	36650143.5404737	13749265.2799317	38615653.6235492	31678588.0469711	21368052.4471419	70353003.6833538	31208502.8372524	-1.17267287122389	0.00976513101097007	0.121927397846121	1.24421070554238	3-amino-2-(4-chlorophenyl)-2-hydroxypropanesulfonic acid	1.176	264.01849	--	--	--	--	--	-	-	-	-
M391T214_POS	41699326.0995878	34227010.7973836	26207457.6051167	1784001.20993637	2544478.42840422	25659417.2538797	123569675.755326	147497645.895784	16947096.2823472	95457601.9452352	31118154.3145389	17252041.6863931	22020281.8990514	71973702.6466041	1.70863694079443	0.0684948569050031	0.298060644548244	1.24286961370556	Mitraphylline	3.561	391.18423	--	--	--	--	--	-	-	-	-
M333T130_POS	49889928.1802691	13636237.7606572	28892719.1354586	158918748.276799	38197725.6981153	24493041.0195622	100458296.837619	468749587.55385	81811000.1022034	55314116.9070255	53421625.9319689	39953333.0381131	52338066.6784769	133284660.061797	1.3485782093576	0.28170089727441	0.563692003351306	1.24257243618454	Gibberellin a4	2.170	333.1809	Lipids and lipid-like molecules	Prenol lipids	Diterpenoids	-	HMDB0303447	C11864	ko01100//Metabolic pathways;ko01110//Biosynthesis of secondary metabolites	Global and overview maps	Metabolism
M480T183_POS	786894425.934781	121393803.164406	106608900.742608	208145063.174697	802755860.136549	321837594.128774	155165929.013586	227072694.281657	675162579.337646	193407260.097383	35943634.4640071	451170582.660371	391272607.880302	289653779.975775	-0.433844621649845	0.544803994444404	0.755832900322405	1.24205386635869	1-(1z-hexadecenyl)-sn-glycero-3-phosphocholine	3.043	480.34476	--	--	--	--	--	-	-	-	-
M347T345_POS	59265080.2751411	67887858.5776553	39239093.8630301	18424719.0571202	120831714.134025	119294358.879946	58687271.0454558	7197911.79439884	27858424.2147801	3496161.05536442	44714903.1184527	4727657.80568189	70823804.1311529	24447054.8390223	-1.5345736639804	0.039058299015553	0.230320513905146	1.24082129959961	Schizandrin a	5.748	347.14502	Phenylpropanoids and polyketides	Tannins	Hydrolyzable tannins	-	HMDB0251013	-	-	-	-
M403T112_NEG	32785416.6675603	37793132.309413	91220839.9496291	113598703.702143	70896761.3881676	45806701.323291	22553177.8370287	19641065.5279308	14767235.7197661	39431832.4065496	37523733.4435665	13257375.792364	65350259.2233673	24529070.1212009	-1.41370041530074	0.0153512523765712	0.150383325701531	1.24070386926192	1-o-(9z-octadecenyl)-sn-glycero-2,3-cyclic-phosphate	1.874	403.24934	--	--	--	--	--	-	-	-	-
M431T122_NEG	87274931.3947399	29695601.4476182	57253276.3430599	61587878.631599	83751077.5491125	48900943.7011906	39504772.0536116	43520430.1469614	1948747.40984707	27669447.1337101	10748233.2010317	17388630.2993261	61410618.1778867	23463376.7074147	-1.38807747349926	0.00651207343467122	0.0989647712149151	1.24068312797907	Eplerenone hydroxy acid	2.039	431.21115	--	--	--	--	--	-	-	-	-
M335T244_NEG	8735766.08673615	498709.929543132	1556910.96705658	1395025.87496043	4768036.69813498	2088323.71391388	62160932.7300205	149141976.502425	8215448.99124644	48832343.265158	20751622.0183547	16275693.556317	3173795.54505753	50896336.1772536	4.00328070791543	0.0499850708825428	0.258211586532605	1.24054105025141	Cyclopiazonic acid	4.072	335.16177	--	--	--	--	--	-	-	-	-
M575T36_NEG	19457739.8808138	12453197.5406042	13973917.8097957	8335964.63098146	16719727.3490775	17646909.615751	81394166.8464997	77542738.2987265	26844253.0360146	53978407.1304403	18081535.9831014	54723469.1219964	14764576.1378373	52094095.0694631	1.81897991038453	0.00562792727091428	0.0921590413288393	1.23943229708264	Oleandrin	0.607	575.32645	--	--	--	--	--	-	-	-	-
M590T345_POS	70367909.7661466	56639505.4610698	27362192.0957127	12525118.1037942	119595429.425958	103608089.782618	45946113.0336769	3892137.99406625	21650022.6474639	1348331.88257373	40113959.2301019	3731503.28189037	65016374.1058832	19447011.3449622	-1.74125464467299	0.0364367752682171	0.222986424682442	1.23899548156053	Brominated phosphatidylcholine mz 2+ c24h47brno8 - putative - functions on the acyl moity have unknown location	5.747	590.2173	--	--	--	--	--	-	-	-	-
M311T174_NEG	168661951.889584	254837024.569067	85077387.8242732	277586599.018617	123031803.985255	135413311.111082	176488189.998428	190013324.428732	54709062.779586	58467982.0355331	48435040.7732732	152661317.24189	174101346.399646	113462486.209574	-0.617711977955097	0.173498962892364	0.455245590798238	1.23324207417464	Fa 18:2+2o	2.901	311.223	--	--	--	--	--	-	-	-	-
M413T32_NEG	45821505.1245163	47910399.2612899	69226157.2575832	96705178.3323541	81968516.3319638	48781385.018328	173739774.390991	240846134.188955	85748578.645443	60692891.5031959	119424979.910628	46698996.8442587	65068856.8876726	121191892.580579	0.897254075343717	0.105207951736283	0.361735020116487	1.23320824961955	Asperuloside	0.536	413.10289	Organic oxygen compounds	Organooxygen compounds	Carbohydrates and carbohydrate conjugates	-	HMDB0248667	C09769	ko01110//Biosynthesis of secondary metabolites	Global and overview maps	Metabolism
M295T280_NEG	84967130.2141753	91889462.0190741	72627306.0642418	51843430.7650929	86341416.4540683	41352135.1837625	59299155.152566	50319698.8969733	31818598.6929951	24778187.920522	18097573.7777847	21928878.0043508	71503480.1167358	34373682.0741986	-1.0567090603947	0.00639861190865604	0.0985392104824784	1.23255477020084	C10-dats (tentative)	4.665	295.12209	--	--	--	--	--	-	-	-	-
M145T62_NEG	60980112.6383603	60910796.9482962	78723527.0416791	217503374.4978	150473951.202528	273647671.108457	118018966.009422	74054851.5106987	8700514.29441445	122894367.944244	40323482.1509286	110432070.671105	140373238.906187	79070708.7634688	-0.82805266132588	0.168395305456112	0.448064601008606	1.23186686953657	Ala-Gly	1.032	145.05068	Organic acids and derivatives	Carboxylic acids and derivatives	Amino acids, peptides, and analogues	687-69-4	HMDB0006899	-	-	-	-
M527T184_POS	51934318.24908	50812227.4087437	200703606.80908	364185535.528878	242565642.306936	81832673.341112	251783706.886115	399900869.430496	148401338.88734	380602705.54166	18308812.2113969	251448864.253736	165339000.607305	241741049.535124	0.548035403340199	0.350820999348814	0.618478599108236	1.23154156429835	Melezitose	3.065	527.161	Organic oxygen compounds	Organooxygen compounds	Carbohydrates and carbohydrate conjugates	597-12-6	HMDB0011730	-	-	-	-
M243T370_POS	12477687.7816182	10793895.9875486	9774859.563836	10801981.542168	12206831.6840353	7839360.46159879	19935354.1650517	137799112.728166	104442306.878423	79115235.3746842	5706419.10307276	8407223.93576686	10649102.8368008	59234275.3641941	2.4757003278545	0.0590901341811129	0.278750274540262	1.23148578703798	All-trans-4-hydroxyretinoic acid	6.165	243.13394	Lipids and lipid-like molecules	Prenol lipids	Retinoids	66592-72-1	HMDB0006254	C16677	ko01100//Metabolic pathways	Global and overview maps	Metabolism
M438T198_1_NEG	416667982.662348	356420336.912296	603949927.590762	561656065.088259	284503557.928527	245625669.133197	340168419.554507	379238229.265932	235776949.108006	477143186.673161	348495925.332303	224161082.146626	411470589.885898	334163965.346756	-0.300233148401674	0.301098207102112	0.579670686635998	1.23126664033487	1-lauroyl-2-hydroxy-sn-glycero-3-phosphocholine	3.294	438.26288	--	--	--	--	--	-	-	-	-
M239T220_NEG	177966945.537836	48394900.6239963	129497692.17365	9897870.40212017	87867602.0527022	127441503.436356	120799650.521061	63431764.677156	28236803.0608463	12904888.7264418	17451777.4249818	9328143.52298237	96844419.0377768	42025504.6555782	-1.2044037675101	0.102700022480504	0.35776530198962	1.22960052185398	Dinoseb	3.667	239.07725	Benzenoids	Phenols	Nitrophenols	88-85-7	HMDB0032559	-	-	-	-
M213T44_NEG	23156829.692382	22977982.315498	54067964.8489188	98087656.584024	7626355.17758397	14441965.2540472	80887890.6460352	66044097.0201183	65288189.5112566	88776127.5159867	100359464.484713	68105062.0337421	36726458.9787423	78243471.868642	1.09115058411164	0.0202759466588513	0.169277061198477	1.22825692214239	Tridecanoic acid (Tridecylic acid)	0.729	213.18611	--	--	--	--	--	-	-	-	-
M240T195_NEG	137957537.844769	10972859.1601674	38430354.1224473	52308752.9031296	54784225.2885946	9005132.76195027	3291412.69772658	2905466.89791422	1475586.57752495	6185802.26684496	10370700.640678	9455034.2526884	50576477.0135097	5614000.55556285	-3.1713654355068	0.0420234068579615	0.236886455863616	1.2281902965243	Physcion	3.245	240.05485	--	--	--	--	--	-	-	-	-
M316T212_NEG	27328728.6501531	15198953.0003996	24671164.1675793	49738915.3475991	39390387.1822245	49616222.2785837	327901.064721354	1030397.58706784	7715495.39467155	648865.876695188	196944.090470719	5831183.40202545	34324061.7710899	2625131.23594202	-3.7087588325401	0.000330262045727471	0.0225851370733647	1.22720107359192	Corilagin	3.541	316.01668	Phenylpropanoids and polyketides	Tannins	Hydrolyzable tannins	23094-69-1	HMDB0031457	-	-	-	-
M465T157_NEG	39654333.419839	30989516.5565534	32352525.678604	60124681.4740744	95642308.5521692	33506937.0487365	14105309.9711777	23443565.2339544	10760323.3646859	13695485.4682292	6218620.38616725	1990802.48871074	48711717.1216628	11702351.1521542	-2.05747042523823	0.00648030862789361	0.0987546596859637	1.2267842883241	2-despiperidyl-2-(5-carboxypentylamine)repaglinide	2.616	465.21848	--	--	--	--	--	-	-	-	-
M316T150_2_POS	208114428.296036	198444274.207141	345902167.540492	317954528.601359	304435246.182107	327349450.443428	25979593.8223005	727544741.504225	438911781.537251	451428393.878958	167694432.215936	443555674.060754	283700015.878427	375852436.169904	0.405800123651156	0.39608704554691	0.651919044640279	1.22623610097701	Dehydrophytosphingosine (not validated, isomer of 1677)	2.506	316.28461	--	--	--	--	--	-	-	-	-
M201T223_NEG	250033449.518762	729379171.107061	258907382.957786	49038820.1677253	151610345.757533	281223125.439511	495998606.347758	200411101.017278	71572570.617914	154083691.156959	159146878.634084	106559396.567424	286698715.82473	197962040.723569	-0.534311622853231	0.454112091848102	0.692640823185597	1.22606023112558	Leu-Ala	3.723	201.12451	Organic acids and derivatives	Carboxylic acids and derivatives	Amino acids, peptides, and analogues	-	HMDB0304783	-	-	-	-
M164T76_POS	2105610689.12022	2020596933.37743	2149971872.46168	2771785464.05596	2794458755.87154	2253945752.25376	3756890573.45406	2863832439.49537	1135717267.48401	1986776503.96645	2165122902.08426	3327037507.93643	2349394911.1901	2539229532.40343	0.112101575385486	0.658660148670357	0.826046286722893	1.22460153797278	1-deoxynojirimycin	1.261	164.09307	Organoheterocyclic compounds	Piperidines	HASH(0x2ef2eb0)	19130-96-2	HMDB0035359	-	-	-	-
M155T201_NEG	146449536.557903	113080334.679322	9070834.19502748	165966166.224233	180053477.255502	19895105.6855042	30442099.7790591	30801716.7716401	19526872.3716647	72160188.1907638	110571736.083369	27540478.9734661	105752575.766249	48507182.0283271	-1.12442252753488	0.119431022697891	0.384083535528075	1.22423861836243	2-chlorobenzoic acid	3.358	155.00204	Benzenoids	Benzene and substituted derivatives	Benzoic acids and derivatives	-	HMDB0245065	C02357	ko01120//Microbial metabolism in diverse environments	Global and overview maps	Metabolism
M361T183_NEG	1354252.19598952	3502924.73914215	3211562.74911555	2696513.94645385	2380470.71709845	2094036.32120889	81771648.6771742	64237845.9036093	18658998.820124	49210625.8433855	9168840.92373832	19574583.4444363	2539960.1115014	40437090.6020779	3.99280145522028	0.00970511470050059	0.121588555783722	1.22382042943882	Secoisolariciresinol	3.058	361.16573	Lignans, neolignans and related compounds	Dibenzylbutane lignans	Dibenzylbutanediol lignans	29388-59-8	HMDB0013692	C18167	ko01100//Metabolic pathways;ko01110//Biosynthesis of secondary metabolites	Global and overview maps	Metabolism
M437T338_NEG	52783668.7173972	15104644.2856744	43706943.7643363	41935423.9907343	32235743.6689342	25337364.6131418	9853634.31133133	6493662.95211048	2208439.67504651	1935992.26372243	1573282.88639734	1303187.07705591	35183964.8400364	3894699.860944	-3.175334008987	0.000290820157329594	0.0211739142190159	1.22191247245728	1-stearoyl-2-hydroxy-sn-glycero-3-phosphate	5.634	437.25485	--	--	--	--	--	-	-	-	-
M357T172_POS	2491675.88502868	3392871.19237362	2032298.85329316	9689432.51078869	4206703.13485781	1428956.27478676	34783814.6183635	103141162.870299	23690583.1052852	43843647.349863	27728776.8108261	21248662.7258099	3873656.30852145	42406107.9134078	3.45250421550024	0.0123815670197522	0.135661981873028	1.21858026799335	[(1s,3ar,5r,5ar,8ar,9s,9ar)-1,5,8a-trimethyl-2,8-dioxo-3a,4,5,5a,9,9a-hexahydro-1h-azuleno[6,5-b]furan-9-yl] 2-methylpropanoate	2.868	357.17842	--	--	--	--	--	-	-	-	-
M96T287_1_POS	32636960.8072843	54967159.5931887	71252344.0884923	145759154.345186	120874974.000478	74821319.4024513	53755712.5632671	39381807.1371413	35865472.4812355	34684963.2084605	30714014.5749766	46031368.3389634	83385318.7061801	40072223.0506741	-1.05719084984418	0.0333482407756421	0.21398785986807	1.21733456940888	2(1h)-pyridinone	4.781	96.04449	Organoheterocyclic compounds	Pyridines and derivatives	Hydropyridines	142-08-5	HMDB0013751	-	-	-	-
M600T478_POS	67910277.3067406	13506389.8791068	63169815.0520312	6468092.06932921	36060607.2870127	54261348.594492	6011435.42187504	2171454.75250467	131368.575319018	1007378.2471982	10467993.0063746	3969457.86338051	40229421.6981188	3959847.97777534	-3.34473404914564	0.00688469229063087	0.10123926824307	1.2137908380085	Methyl (4s,5z,6s)-5-(2-acetyloxyethylidene)-4-[2-[2-(4-hydroxyphenyl)ethoxy]-2-oxoethyl]-6-[(2s,3r,4s,5s,6r)-3,4,5-trihydroxy-6-(hydroxymethyl)oxan-2-yl]oxy-4h-pyran-3-carboxylate	7.969	600.22507	--	--	--	--	--	-	-	-	-
M356T89_POS	57045920.6146892	28200403.5269784	68676036.0611182	17769699.6480884	73768783.9296799	56388736.7352765	25942640.7029993	17836789.0648217	12258563.8641528	11743300.7876666	8671696.56449101	15200943.917491	50308263.4193051	15275655.8169371	-1.71956107099527	0.00417287161991376	0.0805365010414219	1.21207194896052	7(z),10(z),13(z),16(z),19(z)-n-(2-hydroxyethyl)docosapentaenamide	1.480	356.27953	--	--	--	--	--	-	-	-	-
M332T156_POS	6107094.10306519	12826747.706796	70678584.3636455	80449943.8725674	37780126.8416784	101230494.593062	2076928.93892968	6211334.59496702	5938050.13849647	18364243.068075	19348267.9452178	7704008.7997038	51512165.2468024	9940472.24756496	-2.37352688569644	0.0265692577240853	0.191747578955811	1.21147185819862	Sanguinarine	2.592	332.11298	Alkaloids and derivatives	Benzophenanthridine alkaloids	Quaternary benzophenanthridine alkaloids	2447-54-3	HMDB0029367	C06162	ko01100//Metabolic pathways	Global and overview maps	Metabolism
M136T293_POS	67617479.5533974	32590865.482178	24415955.415742	113645264.05423	61294132.2516782	51886243.267267	14835949.0417818	29723656.9850509	15224968.2098875	18523435.2132657	18101852.9849349	21866710.8997433	58574990.0040821	19712762.222444	-1.57115485677718	0.0142197587954087	0.145210582506333	1.21147173029861	Dl-octopamine	4.880	136.07572	Benzenoids	Phenols	1-hydroxy-2-unsubstituted benzenoids	104-14-3	HMDB0004825	-	-	-	-
M130T624_NEG	54528142.1414942	156793853.102635	50608754.051649	157264147.131187	29677758.6238072	46654285.0462517	27182916.4352866	44310999.4702668	37996464.0765279	34208548.5545227	24434039.0167122	45529794.1845691	82587823.349504	35610460.2896475	-1.21362800443682	0.0793799565532358	0.317212838429159	1.21076035659106	5-aminolevulinic acid	10.396	130.04106	Organic acids and derivatives	Carboxylic acids and derivatives	Amino acids, peptides, and analogues	106-60-5	HMDB0001149	C00430	ko01100//Metabolic pathways;ko01110//Biosynthesis of secondary metabolites;ko01120//Microbial metabolism in diverse environments;ko01060//Biosynthesis of plant secondary metabolites	Chemical structure transformation maps;Global and overview maps	Metabolism
M477T313_NEG	55150892.2562818	118180620.587401	67493265.7773872	70239609.5293742	34116842.1715173	59510336.4893197	44806296.5050421	29273575.8745113	15608508.4008659	23266484.9221231	33313293.587979	36847254.5604167	67448594.4685469	30519235.641823	-1.14406954966009	0.0125222134991996	0.136445830796314	1.20984045761214	1,4-bis[(p-hydroxyphenethyl)amino]anthraquinone	5.217	477.17304	--	--	--	--	--	-	-	-	-
M188T327_POS	154284084.023072	153630894.560875	161022745.730926	134080945.07393	143149128.794405	128244562.575087	153432620.30322	109144222.019211	74010773.5035688	93602235.9396389	81195494.0785096	129605712.30518	145735393.459716	106831843.024888	-0.448009563867197	0.0160072103161237	0.153260767053806	1.20920063619191	N-acetylsulfamethoxazole	5.455	188.10256	--	--	--	--	--	-	-	-	-
[truncated: 3,024 more rows]
