# Supplementary material for: The role of the microbiota and metabolites in the treatment of pulmonary fibrosis with UC-MSCs: Integrating fecal metabolomics and 16S rDNA analysis
Source: PLoS One. 2025 Jan 9;20(1):e0313989. doi: 10.1371/journal.pone.0313989 (PMC11717254; doi:10.1371/journal.pone.0313989)
Supplement: S1 Data — (ZIP) [file pone.0313989.s003.zip › Fig 7B.xls]

Compound_ID	Model-1	Model-2	Model-3	Model-4	Model-5	Model-6	UC-MSCs-M-1	UC-MSCs-M-2	UC-MSCs-M-3	UC-MSCs-M-4	UC-MSCs-M-5	UC-MSCs-M-6	control_mean	case_mean	log2_FC(case_mean/control_mean)	Pvalue	fdr	vip	MS2_name	RT	m/z	SuperClass	Class	SubClass	CAS	HMDB	C_ID	Pathway	KEGG_B_class	KEGG_A_class
M148T295_1_POS	51506314744.8402	20919840451.5303	13296562736.2327	14640142084.8651	14514348903.2302	7134694199.63931	43917742917.3045	44318969708.794	51540770048.5749	45439383099.2372	40538857453.4122	38664557425.5657	20335317186.723	44070046775.4814	1.1158109339968	0.00550965560016489	0.149668763755339	34.3087141533412	Ephedrine	4.924	148.13306	Benzenoids	Benzene and substituted derivatives	Phenylpropanes	299-42-3	HMDB0015451	C01575	ko01100//Metabolic pathways;ko01110//Biosynthesis of secondary metabolites;ko01063//Biosynthesis of alkaloids derived from shikimate pathway	Chemical structure transformation maps;Global and overview maps	Metabolism
M407T190_1_NEG	1203400322.12365	2643078033.34673	840113679.76531	5510385392.72685	1923956569.23157	397014533.574487	11606075533.8661	14399903807.7849	13349015260.9407	8165791261.28	10833146424.8054	11397257842.3464	2086324755.1281	11625198355.1706	2.47821968359207	9.44595841828069e-06	0.0160167548224089	24.4271945268972	Cholic acid	3.163	407.28047	Lipids and lipid-like molecules	Steroids and steroid derivatives	Bile acids, alcohols and derivatives	81-25-4	HMDB0000619	C00695	ko01100//Metabolic pathways;ko00121//Secondary bile acid biosynthesis	Global and overview maps;Lipid metabolism	Metabolism
M104T303_1_POS	19801991527.8244	16227604228.4884	22055840275.0374	11797964247.6043	22279894724.2842	21279077497.3689	10532523603.0322	14488427538.8529	15736123061.8751	6970102582.16749	8134245877.2496	7137433947.09084	18907062083.4346	10499809435.0447	-0.848562060155084	0.00437494155454656	0.136298357613628	21.0665745655465	Choline	5.045	104.10707	Organic acids and derivatives	Organic sulfuric acids and derivatives	Sulfuric acid esters	-	HMDB0250194	C00114	ko01100//Metabolic pathways	Global and overview maps	Metabolism
M531T138_1_NEG	19531096368.2391	19004182158.6126	1418095125.4162	13485353268.2086	207841744.040322	7237874610.90856	1576572203.99484	1537646937.37577	1545408576.67778	1560709534.14609	1292832852.16169	773780771.29118	10147407212.5709	1381158479.27456	-2.87716037374241	0.0301279808894886	0.280924095022138	19.0990018880494	Cochlioquinone a	2.294	531.3001	--	--	--	--	--	-	-	-	-
M391T161_NEG	654143494.882202	1845141085.08817	1334527136.94255	925856696.914007	213842240.858546	287793491.151251	10672077965.1858	8092087716.56768	4741586939.01357	4095097805.17744	20843955460.4979	2487168012.72422	876884024.306121	8488662316.52777	3.27507927381822	0.0202859959565661	0.246831325801225	18.2553341122092	Deoxycholic acid	2.681	391.28557	Lipids and lipid-like molecules	Steroids and steroid derivatives	Bile acids, alcohols and derivatives	83-44-3	HMDB0000626	C04483	ko00121//Secondary bile acid biosynthesis	Lipid metabolism	Metabolism
M129T56_1_NEG	4883035472.94002	6616647112.6575	1092697339.1518	6542057896.91671	4576122678.16549	5604154017.1832	11847953856.5202	2327890086.31306	8087946252.69806	18516011073.5202	15277954037.933	14590176301.2837	4885785752.83579	11774655268.0447	1.26902231569994	0.020726773659578	0.24803808513952	17.6666001986951	3-methyl-2-oxopentanoate	0.936	129.05563	--	--	--	--	--	-	-	-	-
M194T81_NEG	1871964001.84301	363812960.962905	368840023.81066	1015876179.735	472707820.693821	1923734682.66822	31477396486.9882	8385571968.69041	9568774321.00793	5765665775.3596	1129917907.81906	429973216.792013	1002822611.61894	9459549946.10954	3.23770511506828	0.100021144909873	0.438010078333756	17.3556455845359	Acridone	1.356	194.04933	Organoheterocyclic compounds	Quinolines and derivatives	Benzoquinolines	-	HMDB0246984	-	-	-	-
M265T389_POS	11755985733.1229	6137774893.97953	3199420783.54178	6922628097.12385	982374854.426626	2528148086.34919	12001053888.4338	11723533591.2347	10979644212.5535	12027855667.3626	10277428496.7218	9030091971.21573	5254388741.42398	11006601304.587	1.06677420611012	0.00608182105876941	0.154876023284264	16.8378874316764	Thiamine	6.488	265.11168	Organoheterocyclic compounds	Diazines	Pyrimidines and pyrimidine derivatives	-	HMDB0303167	C00378	ko01100//Metabolic pathways	Global and overview maps	Metabolism
M465T23_2_NEG	8665321096.67129	15012374246.7155	20973934228.4794	21768837711.7228	18410577007.633	1176461647.03956	22352022390.1231	26725421529.9778	19472901901.5829	15443290495.8066	28599487613.2731	19131854558.4782	14334584323.0436	21954163081.5403	0.614994468640298	0.0761595006859252	0.392697353639944	16.4161582822645	Cholesteryl sulfate	0.387	465.3046	Lipids and lipid-like molecules	Steroids and steroid derivatives	Cholestane steroids	1256-86-6	HMDB0000653	C18043	ko01100//Metabolic pathways	Global and overview maps	Metabolism
M131T136_1_NEG	64787531028.5608	65467360576.3571	19556087322.7661	53666194814.8639	20064127343.0824	43442648421.7709	20417374076.57	23601092206.4939	30551078881.2909	60840588329.5236	30344453585.9079	36608723477.4641	44497324917.9002	33727218426.2084	-0.399805266658862	0.321613105864283	0.661609168614968	15.7477575034079	2-hydroxyisocaproic acid	2.263	131.07136	Lipids and lipid-like molecules	Fatty Acyls	Fatty acids and conjugates	498-36-2	HMDB0000665	-	-	-	-
M271T66_NEG	2433186239.78484	7667551984.28207	2510480593.46015	11018621329.8839	2884294192.52227	9420224370.42238	763275291.95205	542804275.67976	512725230.356985	2343337425.30297	1751504361.20768	4026520931.50159	5989059785.05927	1656694586.00017	-1.85402186972366	0.026789352032909	0.271950735434605	13.717056461134	16-hydroxyhexadecanoic acid	1.099	271.22801	Lipids and lipid-like molecules	Fatty Acyls	Fatty acids and conjugates	506-13-8	HMDB0006294	C18218	ko01100//Metabolic pathways	Global and overview maps	Metabolism
M357T161_2_POS	393138209.003296	632901363.252786	71533526.3079124	290761504.985729	250845861.333319	77528186.9052998	2864919516.45694	3023606546.976	5103983631.21759	2372479979.11193	4816606578.35721	2341263425.28508	286118108.63139	3420476612.90079	3.57951465087816	0.000105139069176542	0.0335653785071421	13.6378909238994	Glycodeoxycholic acid	2.681	357.27879	Lipids and lipid-like molecules	Steroids and steroid derivatives	Bile acids, alcohols and derivatives	360-65-6	HMDB0000631	-	-	-	-
M166T162_1_NEG	823221815.080069	339906123.316296	348894447.343855	685000455.905967	534971521.369464	3205873138.58208	10539946820.1036	8318608560.3635	5364483986.48021	3133467874.33595	2881652323.84266	253531556.425515	989644583.599622	5081948520.25857	2.36039936061271	0.0297705594346423	0.280028812580439	13.2665568828854	Guanidinoethyl sulfonate	2.696	166.01803	Organic acids and derivatives	Organic sulfonic acids and derivatives	Organosulfonic acids and derivatives	543-18-0	HMDB0003584	-	-	-	-
M180T109_NEG	1823157182.49957	1140037370.01231	423967014.948862	1811926496.13071	635245766.050467	1883891887.16765	14981617494.7765	5019185074.35431	7011781126.11064	4299604480.6427	1145067707.36494	438365897.391656	1286370952.80159	5482603630.10679	2.09155444154788	0.0812619565088099	0.403077563142688	12.4876183861735	4,6-dinitro-o-cresol	1.816	180.03373	Benzenoids	Phenols	Nitrophenols	-	HMDB0245221	-	-	-	-
M115T67_NEG	7299116516.87867	3228745379.85217	419382672.843801	2851884568.92759	1658200947.54107	2083375634.13568	8696917930.75886	2258304254.36717	4849836691.18933	12649153359.4747	6518086296.75781	5784843229.98657	2923450953.36316	6792856960.42241	1.21634608769481	0.0507296345241281	0.339745253468045	12.1869278573781	Alpha-ketoisovaleric acid	1.119	115.04009	Organic acids and derivatives	Keto acids and derivatives	Short-chain keto acids and derivatives	759-05-7	HMDB0000019	C00141	ko01100//Metabolic pathways;ko01110//Biosynthesis of secondary metabolites	Global and overview maps	Metabolism
M254T162_NEG	1045505675.6895	1359963754.74681	1011565041.03062	1380917417.50762	237878761.99844	552744244.491736	6566983203.53956	4962262403.53554	3629632875.08243	2784910604.03274	4491147564.08885	561894567.884803	931429149.244121	3832805203.02732	2.04088273966034	0.00695522641066519	0.161224428601321	11.9759294177548	Ganciclovir	2.701	254.07049	Organoheterocyclic compounds	Imidazopyrimidines	Purines and purine derivatives	82410-32-0	HMDB0015139	-	-	-	-
M230T372_2_POS	444662175.605155	645673346.18644	523987190.194865	626482479.1505	899590013.380961	354665406.139566	4308963858.51058	4006960393.75487	4448811343.66613	1853089561.63549	1864476718.52394	1356290403.14774	582510101.776248	2973098713.20646	2.35161239055566	0.00222147990916716	0.104484325868792	11.261477187979	Icaridin	6.207	230.1863	Organoheterocyclic compounds	Piperidines	Piperidinecarboxylic acids and derivatives	-	HMDB0253340	-	-	-	-
M363T154_1_NEG	6524062613.2566	5078267591.13105	618925742.340717	6093769873.41391	256389451.298384	1684246635.14656	81735573.4710066	178927617.277204	303455214.572317	610045779.752369	557931364.455045	853663541.982333	3375943651.09787	430959848.585046	-2.9696654552636	0.0301417103623556	0.280924095022138	11.1005855273072	Dhas#18	2.562	363.21777	--	--	--	--	--	-	-	-	-
M137T174_3_POS	20199350203.0973	14860400143.3499	9364672512.72038	10401352905.6176	7140289374.54989	11501703132.1111	13123625300.8262	9840158709.39203	14805572482.0637	23522535548.4412	15558321019.9941	20439735488.9546	12244628045.241	16214991424.9453	0.405179310989874	0.184084858322471	0.543934483651995	10.8425401959101	Hypoxanthine	2.901	137.04579	Organoheterocyclic compounds	Imidazopyrimidines	Purines and purine derivatives	68-94-0	HMDB0000157	C00262	ko01100//Metabolic pathways	Global and overview maps	Metabolism
M105T182_3_POS	17317421753.2332	6018362560.47737	3363864036.00164	3465360950.46165	7778646019.18025	298524595.496681	2058730654.27899	2420485719.65148	1697898806.99971	1897223566.45623	1787049066.20093	5136921560.78485	6373696652.47513	2499718229.06203	-1.35036487570911	0.149774521749414	0.50513830803434	10.68701070269	4-methylbenzyl alcohol	3.033	105.06993	Benzenoids	Benzene and substituted derivatives	Benzyl alcohols	589-18-4	HMDB0041609	C06757	ko01100//Metabolic pathways;ko01120//Microbial metabolism in diverse environments	Global and overview maps	Metabolism
M132T340_3_POS	7082183310.5476	6079017269.01056	9300093151.00836	8052325448.63004	201758288.846858	11532557190.6701	5404753651.88801	3729495482.97653	3831022746.66466	3214375772.50626	4426363064.6493	2624032607.21714	7041322443.11892	3871673887.65032	-0.862888970338341	0.0787847387548126	0.398612201767758	10.6850332655222	Creatine	5.661	132.07692	Organic acids and derivatives	Carboxylic acids and derivatives	Amino acids, peptides, and analogues	57-00-1	HMDB0000064	C00300	ko01100//Metabolic pathways	Global and overview maps	Metabolism
M529T68_NEG	7843828805.05356	9320699513.20514	905835573.431455	3972247660.28802	291892280.750892	3493355731.58165	1474380038.35836	1219022928.45388	1845312144.9997	926655765.193388	879895445.886672	1185900980.41453	4304643260.71845	1255194550.55109	-1.77798268796862	0.0681675260886528	0.377295016179119	10.5045153536154	Proscillaridin	1.135	529.28454	Lipids and lipid-like molecules	Steroids and steroid derivatives	Steroid lactones	-	HMDB0256851	-	-	-	-
M427T159_NEG	556874532.579604	779455587.933537	160446682.403102	423992315.637745	270378107.373985	123987515.441638	1605923906.30406	2075890360.98371	4221576724.9874	1885462521.14177	1694663321.03571	2499695228.36806	385855790.228269	2330535343.80345	2.59452773188951	0.000829566867072325	0.0667431618918618	10.3967179390247	Dethiobiotin	2.642	427.26238	Lipids and lipid-like molecules	Fatty Acyls	Fatty acids and conjugates	533-48-2	HMDB0003581	C01909	ko01100//Metabolic pathways	Global and overview maps	Metabolism
M165T123_NEG	7806514034.97556	9359088560.893	8240614225.3843	7847311101.49876	8428054711.72071	14053049688.2977	11323895100.0737	12202740078.5167	15763412541.482	17056146164.319	11302211660.467	7134074554.11224	9289105387.12834	12463746683.1618	0.424126251361187	0.0998044135726126	0.437484969006659	10.3339293745269	Phenyllactic acid	2.052	165.05575	Phenylpropanoids and polyketides	Phenylpropanoic acids	HASH(0x22917a8)	828-01-3	HMDB0000779	C01479	ko01110//Biosynthesis of secondary metabolites	Global and overview maps	Metabolism
M118T269_3_POS	4739688455.89714	3600930446.29253	3632612077.96548	5995063309.68404	4178888983.79588	3704894077.11464	1867710889.05969	2525179905.01305	2220970494.12062	2639819399.09303	1954421876.04293	3052942264.52645	4308679558.45829	2376840804.64263	-0.858200529415033	0.00103869610477835	0.0746283739026948	10.3016407111854	Betaine	4.485	118.0865	Organic acids and derivatives	Carboxylic acids and derivatives	Amino acids, peptides, and analogues	6915-17-9	HMDB0000043	C00719	ko01100//Metabolic pathways	Global and overview maps	Metabolism
M737T40_1_NEG	1046776551.48368	6500787364.61575	2087843963.65408	5660995735.10132	223380707.840986	2503587892.92951	595392661.161487	622924038.298939	704608152.829973	275637165.000529	160855001.377539	501869220.297228	3003895369.27089	476881039.827616	-2.65513323293283	0.0348260308891554	0.298933894492543	10.1601909450037	Pc 28:0	0.674	736.51974	--	--	--	--	--	-	-	-	-
M279T40_2_NEG	7498866379.0341	7268378529.30105	11709856930.9595	7953564637.93115	5414657923.02459	6493710346.96006	5007451530.33537	8136476517.62911	5212581889.96302	2890445480.72071	6158740226.11361	4421971107.95578	7723172457.86841	5304611125.45293	-0.541946594201858	0.0585249947793709	0.356537984068612	9.67621129864925	Linoleic acid	0.665	279.23304	Lipids and lipid-like molecules	Fatty Acyls	Lineolic acids and derivatives	-	HMDB0247706	C01595	ko01100//Metabolic pathways;ko01060//Biosynthesis of plant secondary metabolites	Chemical structure transformation maps;Global and overview maps	Metabolism
M192T286_2_POS	5850337225.08431	1300989399.68499	643506714.820962	764150523.166831	804433003.106598	401557270.873497	3923329349.03196	3651285090.78281	4339488564.48284	4358147958.54651	3183076496.60574	3184744410.38989	1627495689.4562	3773345311.63996	1.21319040980012	0.034927175419195	0.298933894492543	9.34435042396373	Diethyltoluamide	4.771	192.15933	Benzenoids	Benzene and substituted derivatives	Toluenes	-	HMDB0250930	-	-	-	-
M202T182_1_NEG	3359419809.26538	2190801917.27973	808926490.844636	1682003382.18019	587984287.098877	813404913.956972	3228895937.96284	2571727081.66358	3034182449.1888	4305146534.99122	3571231302.26635	2772176790.40435	1573756800.1043	3247226682.74619	1.04499548819609	0.00787770630988643	0.168915352615297	9.00269285155375	Indole-3-pyruvic acid	3.037	202.02924	Organoheterocyclic compounds	Indoles and derivatives	Indolyl carboxylic acids and derivatives	392-12-1	HMDB0060484	C00331	ko01100//Metabolic pathways	Global and overview maps	Metabolism
M89T220_NEG	25911017904.0253	17201507455.7495	11231538958.1661	7149776832.19067	10011690398.1985	11321528182.6303	17268755232.2777	15477972566.1364	17233115360.8723	24835121162.4547	13097410946.021	16367388911.7767	13804509955.1601	17379960696.5898	0.332285144858765	0.290689336638724	0.640537698212529	8.9076768699248	Dl-lactate	3.666	89.02431	--	--	--	--	--	-	-	-	-
M407T124_NEG	1461371899.93783	3015072065.75992	2780443839.47457	1711825724.02449	515088858.506267	2948613714.24827	484874872.030927	459920484.818937	462193572.696389	829679166.063825	449136060.73018	513846587.738062	2072069350.32522	533275124.013053	-1.95812035306735	0.00412164842924301	0.132138671479765	8.85118679373214	DL-tryptophan	2.069	407.17475	Organoheterocyclic compounds	Indoles and derivatives	Indolyl carboxylic acids and derivatives	54-12-6	HMDB0030396	-	-	-	-
M176T353_1_POS	2828221530.67534	3118839514.40555	2392933708.64088	2833709134.38893	7853466.01981102	22441486.5249343	3333032578.12464	2723413925.07315	4338771257.4578	1162284747.30742	4730151460.59555	6452466631.4267	1867333140.10924	3790020099.99754	1.0212261662004	0.0705705680978286	0.381547800662999	8.54348046866212	N-cyclohexylaniline	5.885	176.12812	--	--	--	--	--	-	-	-	-
M365T182_NEG	3536168104.59299	4473828433.28801	569904253.112204	2402399392.44247	42570154.9018143	1114352686.73191	44405431.1192889	109364812.708082	129663528.576356	571844273.417095	399169412.826772	241811001.665686	2023203837.51157	249376410.052213	-3.02024477462834	0.033239350529991	0.292883251015865	8.53530421363619	15-cyclohexylpentanorprostaglandin f2.alpha.	3.028	365.23349	--	--	--	--	--	-	-	-	-
M595T264_POS	5545223378.06461	8267371830.02692	195150421.849808	657344797.484095	239385751.7292	229818535.214691	14285647.7943938	11326765.8131873	16846896.146249	559489811.925282	97374996.8054451	248257912.106754	2522382452.39489	157930338.431885	-3.9974267939103	0.130330764461634	0.479605814390242	8.53472105658952	Stercobilin	4.408	595.34846	Organoheterocyclic compounds	Tetrapyrroles and derivatives	Bilirubins	34217-90-8	HMDB0240259	-	-	-	-
M301T308_2_NEG	135121574.207365	293299303.749041	4059071104.57508	881104068.066601	3565002112.16041	6235855609.519	511271415.105935	255073089.526112	349631887.25183	677363672.713708	957242158.107844	451539165.328314	2528242295.37958	533686898.005624	-2.24406923278817	0.0778260852861687	0.396060265695692	8.48436397278811	Enterodiol	5.142	301.16577	Lignans, neolignans and related compounds	Dibenzylbutane lignans	Dibenzylbutanediol lignans	80226-00-2	HMDB0005056	-	-	-	-
M144T389_POS	2666977289.66537	1367735857.40543	714745727.203238	1555146519.98158	235891263.856242	566463866.802435	2643690748.97567	2562786151.77356	2421673743.69774	3178411006.92745	2281164556.2326	2071380171.75925	1184493420.81905	2526517729.89438	1.09288011887826	0.00642635593273564	0.158180961934829	8.11899686905005	N-methyl-l-glutamic acid	6.488	144.0478	Organic acids and derivatives	Carboxylic acids and derivatives	Amino acids, peptides, and analogues	35989-16-3	HMDB0062660	C01046	ko01100//Metabolic pathways;ko01120//Microbial metabolism in diverse environments	Global and overview maps	Metabolism
M154T155_POS	77546915.1760721	30101364.5288646	22960967.3419122	51084423.5269703	712685593.142264	637014876.259528	3332176134.78121	1544873630.62763	3305605285.43048	931885420.171293	830912276.552841	356624259.899105	255232356.662602	1717012834.57709	2.75001768234433	0.0232238510218863	0.257216959112757	8.06275692030089	N-acetylhistamine	2.581	154.0974	Organic acids and derivatives	Carboxylic acids and derivatives	Carboxylic acid derivatives	673-49-4	HMDB0013253	-	-	-	-
M161T133_NEG	164738121.084315	48014816.5255194	17492884.5532979	87925634.2028288	28269015.8308283	18616590.9347636	1321345066.9639	1460662500.72941	1884538865.58808	784921789.796796	362251080.6819	1410555116.99903	60842843.8552588	1204045736.79319	4.3066587973766	0.000439969937467307	0.0519451986952703	8.06085431697561	D-psicose	2.220	161.04563	Organic oxygen compounds	Organooxygen compounds	Carbohydrates and carbohydrate conjugates	-	HMDB0250793	-	-	-	-
M405T195_2_NEG	739588218.813088	592416747.028054	301596034.004526	676209740.860038	310341887.849984	593514023.511405	4214391593.48193	921995079.090674	2557605849.05332	1186215101.67153	1566002513.54729	894230698.324531	535611108.677849	1890073472.52821	1.81918452933438	0.0295137336959544	0.279589552001238	7.61555781257715	3-dehydrocholic acid	3.246	405.26485	Lipids and lipid-like molecules	Steroids and steroid derivatives	Bile acids, alcohols and derivatives	-	HMDB0304121	-	-	-	-
M653T241_POS	1762824057.42269	4372930822.42585	360455294.363845	1332661131.69778	688657539.677845	840446512.758843	32845269.0306525	17204798.6725269	36746613.2852922	297042723.799097	203217643.403497	374805613.369285	1559662559.72448	160310443.593392	-3.28229360948079	0.042196386257187	0.319968420317693	7.45008794806367	1',4-sophorolactone 6',6-diacetate	4.020	653.35499	--	--	--	--	--	-	-	-	-
M112T423_2_POS	265248195.392536	46440002.0829228	110474982.721396	73273295.6767695	234553057.381579	79198668.9538602	5417734799.75396	230982920.603377	4906535083.7368	77707637.7056674	219476480.443572	50763977.7058878	134864700.368177	1817200149.99154	3.75213263933137	0.143875106343046	0.498433089234334	7.43679235081954	Histamine	7.056	112.08719	Organic nitrogen compounds	Organonitrogen compounds	Amines	51-45-6	HMDB0000870	C00388	ko01100//Metabolic pathways;ko01110//Biosynthesis of secondary metabolites;ko01065//Biosynthesis of alkaloids derived from histidine and purine;ko07227//Histamine H2/H3 receptor agonists/antagonists	Chemical structure transformation maps;Global and overview maps;Target-based classification: G protein-coupled receptors	Drug Development;Metabolism
M118T376_POS	546063971.444795	500682016.469701	862724991.456146	569634043.548662	346852701.712102	501574257.36396	3546333915.39407	1776466627.66089	837896087.974752	1035562419.16655	972735353.367556	2663477055.10458	554588663.665894	1805411909.77807	1.70283799788134	0.0199176383065012	0.244472078269412	7.41107113047878	5-aminovaleric acid	6.267	118.08639	Organic acids and derivatives	Carboxylic acids and derivatives	Amino acids, peptides, and analogues	660-88-8	HMDB0003355	C00431	ko01100//Metabolic pathways;ko01120//Microbial metabolism in diverse environments	Global and overview maps	Metabolism
M182T35_2_NEG	1456847771.93716	645096286.409845	1048910313.17473	402374345.34708	2038841689.57177	588369962.021487	1948532539.75472	4087569937.37711	2530946562.72942	2309641095.45384	1703880214.4017	1176889422.5553	1030073394.74368	2292909962.04535	1.15443256838966	0.0252396812490419	0.266557053533976	7.35207887906003	4-pyridoxic acid	0.581	182.04577	Organoheterocyclic compounds	Pyridines and derivatives	Pyridinecarboxylic acids and derivatives	82-82-6	HMDB0000017	C00847	ko01100//Metabolic pathways;ko01120//Microbial metabolism in diverse environments	Global and overview maps	Metabolism
M271T382_1_POS	4636546034.78902	3101116532.41011	1692446288.50126	2182090308.75074	5434880.79221791	12997906.1415914	4477770482.70001	3232205672.0855	4587384007.45218	919177868.810759	4500786383.34559	3847552300.89622	1938438658.56416	3594146119.21504	0.890753980421863	0.106475461641008	0.446684845791274	7.34875469580712	Estra-1,3,5(10),7-tetraene-3,17.beta.-diol	6.367	271.16519	--	--	--	--	--	-	-	-	-
M136T166_3_POS	16260917534.7391	9216630987.77931	9589244777.54744	7476349853.05745	27245002906.2471	5442474795.33514	10373413430.8337	7593889643.21947	14717988121.2378	7108987153.8748	4437195055.55284	13238723713.1859	12538436809.1176	9578366186.31742	-0.388505999020386	0.43796423568469	0.738014935730875	7.05599364024666	Adenine	2.759	136.06179	Organoheterocyclic compounds	Imidazopyrimidines	Purines and purine derivatives	73-24-5	HMDB0000034	C00147	ko01100//Metabolic pathways;ko01110//Biosynthesis of secondary metabolites	Global and overview maps	Metabolism
M153T84_NEG	335505893.68861	361566356.024467	208217667.992417	240124637.355024	738385901.270937	586235545.218895	1334633413.18209	984163940.766133	1234915677.45085	2452393112.52263	1056894451.30184	1076884781.03698	411672666.925058	1356647562.71009	1.72047640928343	0.00284445488848479	0.111235989860309	7.00846119701577	4-mercaptobenzoic acid	1.396	152.98639	Benzenoids	Benzene and substituted derivatives	Benzoic acids and derivatives	-	HMDB0246485	-	-	-	-
M174T307_POS	339475862.242453	636283068.135943	494084411.204212	493277925.074638	45485877.9978273	75959611.4407609	1665200303.52098	1879295675.55929	1872789290.1459	386479293.986401	544502211.793795	1792477509.13909	347427792.682639	1356790714.02424	1.96541312815373	0.00731333396063798	0.164857659278607	7.00629989583273	Swainsonine	5.124	174.12365	--	--	--	--	--	C10173	ko01064//Biosynthesis of alkaloids derived from ornithine, lysine and nicotinic acid	Chemical structure transformation maps	Metabolism
M373T26_NEG	230139949.29371	223161748.69289	283865488.492107	193935512.475968	41989620.0606211	453278404.719071	3045601889.35161	1454930272.15794	2150404929.64884	540881478.554607	459664694.178489	508636744.980133	237728453.955728	1360020001.4786	2.51624137265569	0.0284246793907611	0.276888120562795	6.97610005528869	13,14-dihydro-16,16-difluoroprostaglandin f2.alpha.	0.440	373.20547	--	--	--	--	--	-	-	-	-
M241T41_NEG	1928336381.60052	2139937693.15712	926189069.740069	2647098109.10442	6443557709.42716	2159821728.46747	866679231.471011	1039505785.12104	948698399.373229	1546014539.86885	1943752973.18929	1293055338.44391	2707490115.24946	1272951044.57789	-1.08877913388797	0.103299861369534	0.442711942434953	6.87087455833436	Pentadecanoic acid	0.677	241.21739	Lipids and lipid-like molecules	Fatty Acyls	Fatty acids and conjugates	1002-84-2	HMDB0000826	-	-	-	-
M351T36_1_NEG	27682241738.8999	7221893400.43237	5444250909.90289	11859949506.0736	23522511.5706103	17048149.5107798	7173116801.53293	2948327844.46606	4383354636.03514	3305935273.04701	8251624709.23081	7294841889.29606	8708151036.06503	5559533525.60134	-0.647402591911209	0.482831127453794	0.764753531958775	6.86487283178023	Prostaglandin i2	0.604	351.22109	Lipids and lipid-like molecules	Fatty Acyls	Eicosanoids	35121-78-9	HMDB0001335	C01312	ko01100//Metabolic pathways	Global and overview maps	Metabolism
M319T216_1_NEG	1612624432.98143	2840748438.2679	402335233.694178	1357806916.67825	816043024.280948	648793850.007017	130867738.207827	101336549.266233	124140176.985952	467364372.267136	287366096.303953	357385438.795032	1279725315.98495	244743395.304356	-2.38649234653526	0.0182449773621298	0.236568321337345	6.78467590211484	.beta.-zearalenol	3.592	319.16645	Phenylpropanoids and polyketides	Macrolides and analogues	HASH(0x1d6b238)	71030-11-0	HMDB0041838	-	-	-	-
M165T346_NEG	236036522.261644	644331736.012611	11386791.3502966	4712475894.73297	298039315.24469	2923254510.09286	22948974.8173651	208399914.522226	21709499.3487464	340322611.827167	40751411.3586313	47907769.2304559	1470920794.94918	113673363.517432	-3.69375342372423	0.113907162800428	0.455916232954037	6.65791869600148	D-arabinonic acid	5.775	165.04055	Organic oxygen compounds	Organooxygen compounds	Carbohydrates and carbohydrate conjugates	488-30-2	HMDB0000539	C00878	ko01100//Metabolic pathways	Global and overview maps	Metabolism
M274T73_3_POS	10189697441.2653	17331383204.5472	18767909377.3199	16384982498.6882	11828187366.7368	14093773745.2718	10669204344.6323	12254857944.5415	12102333689.7325	12527370924.5427	11193085938.0146	18662977469.7457	14765988938.9715	12901638385.2015	-0.194723697111848	0.325509862672154	0.664672092815364	6.60177212492483	Fenpropidin	1.217	274.27395	Benzenoids	Benzene and substituted derivatives	Phenylpropanes	-	HMDB0252217	-	-	-	-
M244T253_2_POS	4471785789.71806	880247681.630993	946523689.08487	2378649023.97107	242168739.361925	6628292796.23736	797073444.484007	407985835.45614	855826949.862981	2804307903.30185	457711854.816255	981368902.677285	2591277953.33405	1050712481.76642	-1.30229583195907	0.18411896800161	0.543934483651995	6.49769842815994	N-acetyl-d-galactosamine	4.222	244.07913	Organic oxygen compounds	Organooxygen compounds	Carbohydrates and carbohydrate conjugates	14131-60-3	HMDB0000853	C01132	ko01100//Metabolic pathways	Global and overview maps	Metabolism
M280T407_2_POS	6108972589.35033	836743745.890209	335421448.948989	442653383.256533	231035319.100305	294271288.329197	1684664882.87668	1719073918.04073	3499469216.97244	2356604257.7823	2219499669.67582	5750010756.22479	1374849629.14593	2871553783.59546	1.06255774736646	0.219887309591705	0.580531884777	6.40798630546606	Doxepin	6.785	280.17549	Organoheterocyclic compounds	Benzoxepines	Dibenzoxepines	1668-19-5	HMDB0015273	-	-	-	-
M143T327_POS	56358417.1485953	60197052.8615314	67316688.9723091	63487905.2576392	52497461.7742975	84214830.2920926	839772424.330751	3247433377.71522	1841116602.46075	238401157.763873	320883453.116439	346209702.09321	64012059.3844109	1138969452.91337	4.15324152087802	0.0521022716228696	0.342831160769046	6.40381633274416	Succinic acid n,n-dimethylhydrazide	5.456	143.08163	--	--	--	--	--	-	-	-	-
M168T130_2_POS	38073082.449857	26934266.0672883	24041383.2213454	39987015.3373566	502195780.413465	229007052.455712	1978221944.88143	1263872474.68598	2426829340.77335	361987458.331649	469616079.721008	114839865.020622	143373096.657504	1102561193.90234	2.94301249082375	0.0351749479908536	0.299527782162369	6.35808699674065	Pirimicarb-desamido	2.173	168.11312	--	--	--	--	--	-	-	-	-
M499T218_NEG	94758186.314107	453268044.342018	282492496.251166	309322208.073094	254539679.753114	55713671.9606961	454728040.83795	980640706.25446	2591968824.97596	1136508101.07041	699607417.067497	984146006.557365	241682381.115699	1141266516.12727	2.23945153053093	0.0164105339389916	0.225880377588985	6.3578873624605	Adouetine x	3.633	499.30683	Organic acids and derivatives	Carboxylic acids and derivatives	Amino acids, peptides, and analogues	19542-37-1	HMDB0034216	-	-	-	-
M305T221_NEG	9019272.18664361	5499910.64789243	8859686.74147638	3523315.11354627	3197152648.77533	4641644931.79663	104873517.136083	46104746.180677	17680969.0319888	5156638.55883227	6041510.63042611	2502489.57567099	1310949960.87692	30393311.8522797	-5.43071491970656	0.160985013497354	0.517753221827368	6.0841778275119	(-)-epigallocatechin	3.689	305.07011	--	--	--	--	--	C12136	ko01110//Biosynthesis of secondary metabolites	Global and overview maps	Metabolism
M95T107_NEG	1724790387.83142	1421713056.3702	557423523.048654	819910791.24354	1139877526.86924	1366855790.79548	1720987413.43628	2430598040.79998	2839979357.9425	2767995912.00581	1042474754.12035	1443315295.01707	1171761846.02642	2040891795.55366	0.80052031533854	0.0325315004176209	0.290032559602071	5.97820551486445	Methylphosphonic acid	1.791	94.98085	Organic acids and derivatives	Organic phosphonic acids and derivatives	Organic phosphonic acids	-	HMDB0240714	C20396	ko01100//Metabolic pathways	Global and overview maps	Metabolism
M403T34_1_POS	1441611540.60725	1430470541.25769	6027085.47390115	1232252428.44738	94744053.184244	459940500.916963	22243726.543704	29796706.4985822	22514816.152823	7970379.0153942	2569268.85103819	1878244.14447876	777507691.647905	14495523.5343367	-5.74517760223728	0.018983928179686	0.24084778149593	5.80812942260796	Gamabufotalin	0.560	403.23767	Lipids and lipid-like molecules	Steroids and steroid derivatives	Steroid lactones	-	HMDB0252604	-	-	-	-
M120T254_POS	966718096.48487	1592554.8416398	1186597154.47005	1884105700.52416	1444002134.34486	3532959808.76567	2328110110.23336	1119299198.95815	2285300760.35835	4414711843.08504	2416896292.99617	2820921079.87663	1502662574.90521	2564206547.58462	0.770991389818292	0.133072852964159	0.484042142937327	5.75640077837087	2-amino-1-phenylethanol	4.232	120.08086	Organic nitrogen compounds	Organonitrogen compounds	Amines	7568-93-6	HMDB0001065	-	-	-	-
M343T216_POS	1038889816.9929	1895928146.73503	563340044.225571	1363947435.42114	355897493.489705	360035468.853223	68756695.316564	37341621.0900918	62307622.2571376	435835125.291458	232237045.884784	313753660.321717	929673067.619595	191705295.026959	-2.27783327601376	0.018148786370824	0.235890321547439	5.73720498639646	Pyroglu-Gly-Arg	3.596	343.16275	--	--	--	--	--	-	-	-	-
M493T133_NEG	599569561.853767	361869687.140655	426535059.107046	458067761.211555	217735874.218288	725298530.151461	1293698994.14471	1090652234.64786	915496397.01396	1624191587.20929	1081270950.22188	525963588.385261	464846078.947129	1088545625.27049	1.22757688643237	0.00385166175203885	0.127436877623492	5.6394856716474	(2s,3r,5r,10r,13r,14s,17s)-2,3,14-trihydroxy-10,13-dimethyl-17-[(2r,3r,5r)-2,3,6-trihydroxy-5,6-dimethylheptan-2-yl]-2,3,4,5,9,11,12,15,16,17-decahydro-1h-cyclopenta[a]phenanthren-6-one	2.224	493.29402	--	--	--	--	--	-	-	-	-
M316T287_POS	391898936.598969	155374407.219916	235402223.167523	187317801.997777	298894279.532115	159922616.339576	1073024249.1061	214866065.889691	361886474.272461	2029025906.40026	419262322.91242	1865937399.46041	238135044.142646	994000403.00689	2.06146649233097	0.0436553231984574	0.324905727914619	5.56216954634838	Flusilazole	4.781	316.1003	Benzenoids	Benzene and substituted derivatives	Halobenzenes	85509-19-9	HMDB0039815	-	-	-	-
M160T320_POS	42287085.6717621	1204240323.77598	848586511.750645	1045514518.15293	629416878.015136	961225449.181818	1427410049.56432	1484346760.94844	1657208158.38647	1476108927.32709	1492252816.39186	999236087.427967	788545127.758045	1422760466.67436	0.851427566149717	0.00785788082091632	0.168752858620894	5.52976268392898	3-acetylindole	5.329	160.09659	--	--	--	--	--	-	-	-	-
M282T103_2_POS	458104241.982967	2252744390.31041	5290079962.82472	2335287318.04586	1964473457.32736	7527763735.87838	8139715329.398	5965738024.77585	6118912457.43613	820389359.523834	4973629016.18605	1816257863.10751	3304742184.39495	4639107008.40456	0.489309398681501	0.411075141173693	0.723576278763836	5.51339628384468	Sphingosine	1.709	282.27918	Organic nitrogen compounds	Organonitrogen compounds	Amines	123-78-4	HMDB0000252	C00319	ko01100//Metabolic pathways	Global and overview maps	Metabolism
M315T111_2_NEG	163630582.92691	193012981.676907	160018710.9607	182518990.710404	205996873.187281	305205121.035284	701752438.022012	1020484109.41831	1266717885.66201	362642774.375033	723778057.189092	514850068.031151	201730543.416248	765037555.449601	1.92310103636725	0.00208574059855466	0.100813519582302	5.45653049305441	Methyl hexadecanoate	1.853	315.25427	Lipids and lipid-like molecules	Fatty Acyls	Fatty acid esters	112-39-0	HMDB0061859	-	-	-	-
M379T207_NEG	2594499257.58265	2039585569.65161	382937062.825885	707512568.173323	124744739.179834	280172225.480454	180402230.862404	225485875.159954	244257862.046069	176368506.127593	82432165.2055058	211542393.092516	1021575237.14896	186748172.08234	-2.45162943294465	0.0771428579324267	0.394615388654336	5.42471882074857	L-hydroxyarginine	3.445	379.2128	--	--	--	--	--	-	-	-	-
M485T231_2_NEG	64912108.3227693	89107189.4316699	14741313.4102272	29854083.6664614	767050944.156971	2250921740.70098	2734667650.67621	1620448031.86747	4565773623.52517	176361011.921425	193454392.430941	299464729.067786	536097896.614846	1598361573.24817	1.57602542454317	0.219465926782074	0.579660283134536	5.41394562690019	Acetoxystachybotrydial acetate	3.847	485.22175	--	--	--	--	--	-	-	-	-
M321T216_POS	982726340.848176	1930232028.85447	323608454.550845	948024673.345385	595727868.926333	570349028.364993	134864414.677312	99700204.6679978	127349242.645635	425829554.79948	293601544.247285	323455812.761304	891778065.815034	234133462.299836	-1.92935357671766	0.019792593621486	0.244104491513396	5.38792254175768	Bioresmethrin	3.604	321.18084	--	--	--	--	--	-	-	-	-
M471T169_NEG	197346788.687047	842415326.533647	370114761.454993	369682520.558145	80163048.0861146	486685302.584055	2095588250.56354	3267352045.29268	1358843527.18437	388283486.084382	479463181.624374	43949681.8023077	391067957.984	1272246695.42528	1.70188720470362	0.117365557143979	0.461477619335458	5.36335636423481	3-ketofusidic acid	2.818	471.31202	--	--	--	--	--	-	-	-	-
M101T376_1_POS	406699685.868668	454140490.71213	391518337.154036	277460239.75255	353238651.475943	264916025.793849	1972310960.05448	882480995.833542	424497029.982472	760136668.385166	591512307.202565	1453748578.75511	357995571.792863	1014114423.36889	1.50220679462645	0.0216119350373998	0.25214343837985	5.34244017584392	N-nitrosopyrrolidine	6.268	101.05977	Organoheterocyclic compounds	Pyrrolidines	HASH(0x27cde40)	930-55-2	HMDB0031642	-	-	-	-
M162T346_2_POS	3700730837.97105	2547506165.90422	2720649323.61528	3619984235.28922	1302902085.88568	4362893585.4383	2692325998.86767	2160087709.17722	2257517735.11972	2488526711.69858	1963256683.6426	1662235423.25773	3042444372.35063	2203991710.29392	-0.46511208751502	0.103232738749702	0.442711942434953	5.29399071882694	L-carnitine	5.771	162.11249	Organic nitrogen compounds	Organonitrogen compounds	Quaternary ammonium salts	541-15-1	HMDB0000062	-	-	-	-
M240T367_POS	50007062.8012994	91194261.8010443	37699064.4129326	36713063.4771735	221707269.597911	472188033.219851	625735529.960864	556297208.950752	779528443.315547	678547007.454268	727040771.355304	433620062.872635	151584792.551702	633461503.984895	2.06313192297209	0.000243076510960604	0.0421322164094683	5.28241581012333	Captopril	6.124	240.08662	Organic acids and derivatives	Carboxylic acids and derivatives	Amino acids, peptides, and analogues	62571-86-2	HMDB0015328	-	-	-	-
M171T97_NEG	450036275.412131	3120677411.67359	194172823.397531	119773868.793364	505539649.16862	69728035.4410798	2483617709.16321	176634037.775154	728860755.839867	2592566252.24357	2654430899.87265	1616503292.58159	743321343.981053	1708768824.57934	1.20089929154948	0.16608181765405	0.522893982453326	5.27427601679696	Glycerol 3-phosphate	1.612	170.99699	Lipids and lipid-like molecules	Glycerophospholipids	Glycerophosphates	-	HMDB0252849	-	-	-	-
M403T40_POS	124214109.345714	311545066.143674	172659430.661235	71421478.2679527	111963356.754596	238116557.33374	483040984.818495	352953876.332227	679472769.563877	603099589.467033	1401775691.80135	808134380.400184	171653333.084485	721412882.063861	2.07132731400132	0.0052495686103765	0.146615276380222	5.27248440384475	Lys-Lys-Lys	0.667	403.29585	--	--	--	--	--	-	-	-	-
M122T182_POS	3847944364.73863	1435809976.5072	827212074.045065	846785695.592062	1894585741.41312	73147685.329706	498922602.033973	584245254.829061	410929486.825029	463318309.429335	438498356.465613	1234367573.70522	1487580922.93763	605046930.548038	-1.29784919706673	0.13976342170265	0.492896309722156	5.15773452591422	Phenylethylamine	3.033	122.09648	Benzenoids	Benzene and substituted derivatives	Phenethylamines	64-04-0	HMDB0012275	C05332	ko01100//Metabolic pathways	Global and overview maps	Metabolism
M299T62_NEG	1758470808.97865	1549960811.09737	1655942835.71023	2443338197.83777	4205369620.83407	3161574582.40109	1020504226.28234	1738235567.10048	1376070705.30744	677971011.513362	1997232214.5803	2990348074.34794	2462442809.47653	1633393633.18864	-0.592217708855101	0.157789259069212	0.513029920628518	5.02330715914469	13-hydroxy-9z,11e-octadecadienoic acid	1.035	299.2593	--	--	--	--	--	-	-	-	-
M95T423_POS	159369626.668693	58329149.4929326	90709491.7902234	63643106.5439996	123608874.289653	77749858.2740005	2436900839.07606	150324426.714837	2316328582.50226	51141717.4123405	119566264.779158	74856231.2104766	95568351.1765837	858186343.615855	3.16668611019504	0.143857804554644	0.498433089234334	5.00134442979134	Phenol	7.053	95.06048	Benzenoids	Phenols	Benzenetriols and derivatives	87-66-1	HMDB0013674	-	-	-	-
M381T248_NEG	1215371548.60176	2497426907.65639	238783678.397644	579367010.821169	55453943.2800188	300419979.818807	40166773.9704453	88469217.4835726	75958178.1414331	136172842.427674	87766146.7181524	146314605.894911	814470511.429298	95807960.7726981	-3.08764502481366	0.0845936693323655	0.410011459549582	4.98433258436182	1,2-dimyristoyl-sn-glycero-3-phosphate	4.133	381.22845	--	--	--	--	--	-	-	-	-
M237T35_NEG	204379361.632145	470491369.690428	160717326.150451	101276167.420969	111943309.661226	185689904.46158	1072609575.01674	745488764.836713	869270156.110085	290944153.949243	451072244.200237	633581893.323108	205749573.169466	677161131.239354	1.71860972777115	0.00424826291294537	0.134117310715852	4.88331803902555	7-hydroxyflavone	0.580	237.08034	--	--	--	--	--	-	-	-	-
M337T26_1_NEG	3039478320.01589	2361343604.19713	1839759572.44799	1047255453.42143	1157617696.75426	2110061562.84475	2488777238.71377	2657823898.45597	2090233486.37194	4046293492.94432	1362206106.1336	3550842622.28631	1925919368.28024	2699362807.48432	0.487071591372417	0.154838051814157	0.509789105396952	4.82203672819047	5'-phosphoribosyl-5-amino-4-imidazolecarboxamide (aicar)	0.429	337.03889	--	--	--	--	--	C04677	ko01100//Metabolic pathways;ko01110//Biosynthesis of secondary metabolites;ko01060//Biosynthesis of plant secondary metabolites;ko01065//Biosynthesis of alkaloids derived from histidine and purine	Chemical structure transformation maps;Global and overview maps	Metabolism
M194T373_POS	1103525712.73188	293855758.22225	174111105.349144	192511446.796361	184752119.730251	106317832.250312	817108521.211565	873362948.36898	1100731577.62757	751727247.067577	826222874.904202	688024635.060472	342512329.180033	842862967.373394	1.29914217622564	0.0125025900295217	0.203665798952623	4.80602766420304	Isoproterenol	6.211	194.1386	Benzenoids	Phenols	Benzenediols	7683-59-2	HMDB0015197	-	-	-	-
M160T112_NEG	450755127.525318	392732496.045635	366681630.002243	171779745.000139	525738842.079818	71194234.006416	1112966457.10783	642335536.249568	460711051.695997	639720436.738115	799456587.815088	1071068627.53322	329813679.109928	787709782.856636	1.25601295701528	0.00487872411180219	0.141699245392084	4.79923944988856	Hippuric acid	1.873	160.04051	Benzenoids	Benzene and substituted derivatives	Benzoic acids and derivatives	495-69-2	HMDB0000714	C01586	ko01100//Metabolic pathways	Global and overview maps	Metabolism
M300T45_1_POS	15825843.1601927	392591502.745354	325770074.668239	438075972.898327	410122696.651687	380703640.819275	1023007303.4466	1215173999.07618	1075270531.99686	130288884.79881	1451606228.99597	379873308.094581	327181621.823846	879203376.068167	1.4261052134474	0.0300933469634112	0.280924095022138	4.79698348118898	Palmitoyl ethanolamide	0.751	300.28984	Organic acids and derivatives	Carboximidic acids and derivatives	Carboximidic acids	544-31-0	HMDB0002100	-	-	-	-
M517T155_NEG	338661891.873503	512820117.185893	238031205.06985	902267729.358568	1611813692.17922	308971061.52099	796824521.119557	1165580297.47234	2329061002.87398	1079582025.8246	1338556297.04629	981675765.439234	652094282.864671	1281879984.96267	0.975108720756447	0.0690941273737942	0.379178226033928	4.77443132482455	2-heptyl-4-hydroxyquinoline n-oxide	2.582	517.31758	--	--	--	--	--	-	-	-	-
M158T48_1_POS	1494759126.5556	1004963564.23859	72003924.2513274	764350545.778439	529425748.81632	306555820.271639	39263251.3758318	39481497.795047	116219084.621455	485161236.721963	76944180.5460144	122434568.35734	695343121.651986	146583969.902942	-2.24599771875444	0.0317011179680821	0.287078222429938	4.76119910898027	Carisoprodol	0.806	158.1176	Organic acids and derivatives	Carboxylic acids and derivatives	Amino acids, peptides, and analogues	78-44-4	HMDB0014539	-	-	-	-
M158T48_2_POS	9836596112.45704	645764373.122401	43572833.5354765	228864099.193626	406553591.242562	115721728.023519	432093851.928887	470544963.877444	1283244305.43734	727308297.686485	437823706.026546	87548625.3217128	1879512122.9291	573093958.379736	-1.71351462845732	0.433881672600725	0.735187227081955	4.74694913787926	Hyocholic acid	0.800	158.15397	Lipids and lipid-like molecules	Steroids and steroid derivatives	Bile acids, alcohols and derivatives	39016-49-4	HMDB0000865	C17649	ko00121//Secondary bile acid biosynthesis	Lipid metabolism	Metabolism
M190T47_NEG	19150975.6089125	44292150.3392076	31780230.6277349	9206434.13346331	14473835.8038333	6314184.07661483	844032475.774631	977387963.75448	664517228.059498	166103747.349197	182534775.938751	139078361.896114	20869635.0982944	495609092.128779	4.56972537391049	0.011815465746861	0.198776730092801	4.72109033090731	Nitrilotriacetic acid	0.786	190.01807	Organic acids and derivatives	Carboxylic acids and derivatives	Amino acids, peptides, and analogues	-	HMDB0303313	-	-	-	-
M435T23_NEG	656382.794796044	112515535.291716	2307503.42460293	35071531.3851027	316004.174154718	84778855.3443354	1107250.07902708	1107000.96500365	114224551.086447	2075963.45349019	101655962.085623	4350893649.48217	39274302.069118	761844062.858627	4.27783818843135	0.33822817941144	0.674948991165991	4.70402146681379	Irisxanthone	0.376	435.10217	--	--	--	--	--	-	-	-	-
M231T157_NEG	10492811.5850352	9758583.35620169	15277713.943385	5047379.32087843	8862650.37934174	4997887.97867893	699841782.226842	1007602096.95339	322323773.184128	236470583.240194	532355905.825615	12872795.0601656	9072837.76058683	468577822.748389	5.69059100361229	0.0100197021258505	0.187121937135	4.66922689579365	1-(3,4-dichlorophenyl)-3,3-dimethylurea	2.625	231.01811	Benzenoids	Benzene and substituted derivatives	N-phenylureas	-	HMDB0251497	-	-	-	-
M117T151_NEG	12996022974.5898	6824590876.26405	5301299424.6868	3424181913.87552	2679558506.22314	5859651389.09555	2716415200.55392	3586410360.36858	4519152707.18323	7393391898.36205	8388257582.41437	2438985046.03137	6180884180.78914	4840435465.81892	-0.3526763874385	0.476788729666629	0.762437137411059	4.59070690139135	2-hydroxy-2-methylbutyric acid	2.523	117.05576	Lipids and lipid-like molecules	Fatty Acyls	Fatty acids and conjugates	3739-30-8	HMDB0001987	-	-	-	-
M495T246_3_POS	120678961.404273	404095801.802374	305604380.505903	168662962.428887	115551656.225453	96223219.2103165	666798061.721324	4268736638.7603	906288278.90883	56589074.303745	147470174.235135	217659286.256439	201802830.262868	1043923585.69763	2.37099779840444	0.231340854637889	0.589816059281874	4.58125164003156	Schweinfurthin e	4.097	495.29665	--	--	--	--	--	-	-	-	-
M250T40_POS	348092569.096737	189118536.977706	53618206.5106583	110280358.713862	174029707.335232	38190893.5022307	495354446.700487	271755380.812276	454595082.784019	1170245579.2165	564708666.659287	562842779.893725	152221712.022738	586583656.011049	1.94616272264473	0.00851496694521861	0.174888995674936	4.58070787030639	Lys-Cys	0.671	250.11228	Organic acids and derivatives	Carboxylic acids and derivatives	Amino acids, peptides, and analogues	106325-92-2	HMDB0028948	-	-	-	-
M74T104_POS	617219118.396685	540361076.996469	221953400.179609	499320866.617355	1984524542.20809	1089843942.23212	239620596.712332	173755529.630735	236776257.28866	583989663.331758	141405571.046838	229586727.208466	825537157.771721	267522390.869798	-1.62567350683108	0.0630265199879407	0.367942304649286	4.53190120363823	N,n-dimethylformamide	1.740	74.06015	Organic acids and derivatives	Carboxylic acids and derivatives	Carboxylic acid derivatives	68-12-2	HMDB0001888	-	-	-	-
M243T340_2_NEG	1549624683.99646	722798567.262711	1247213809.13333	620988889.668628	802367701.293699	80810538.0967883	1569338423.67024	1358633219.95115	1239759467.93306	610834890.354992	1664814019.5861	1974747010.82811	837300698.241936	1403021172.05394	0.744719046537072	0.0727659253091767	0.386513460748464	4.50217128052184	Osthole	5.666	243.12393	--	--	--	--	--	-	-	-	-
M166T254_2_POS	1042706176.2841	2153688538.87099	1311585127.33855	2021360956.67054	1578013920.78337	3803845097.04782	2497668599.88422	1220463555.04832	2453692049.42806	4614165718.51408	2620200153.74842	3038077997.01498	1985199969.49923	2740711345.60635	0.465266052533019	0.238782180265556	0.595205237986123	4.44013490468608	Phenylalanine	4.232	166.08626	Organic acids and derivatives	Carboxylic acids and derivatives	Amino acids, peptides, and analogues	-	HMDB0250791	-	-	-	-
M318T75_3_POS	1812712772.72358	3092943933.85674	3206921102.12068	2733795828.498	2017466050.20228	2339273677.58303	1710871043.05947	1930075587.92777	1935345346.82443	2260037844.25316	1803868017.11784	2382087697.08614	2533852227.49739	2003714256.0448	-0.338655605367934	0.0656928839382631	0.37254212277745	4.40111724790977	Phytosphingosine	1.250	318.30023	Organic nitrogen compounds	Organonitrogen compounds	Amines	554-62-1	HMDB0004610	C12144	ko01100//Metabolic pathways	Global and overview maps	Metabolism
M121T226_1_POS	1977758635.71094	2446074501.67754	392127610.703317	1777997265.07084	2938452938.92401	2262134710.19909	820818573.061729	189761880.948107	424888315.419649	3064963629.26899	630613875.818091	2341162661.30454	1965757610.38096	1245368155.97018	-0.658513144629161	0.254104821162236	0.609207578560113	4.3808243770459	N-methyltyramine	3.770	121.0649	Benzenoids	Benzene and substituted derivatives	Phenethylamines	370-98-9	HMDB0003633	C02442	ko01100//Metabolic pathways	Global and overview maps	Metabolism
M376T216_POS	37238822.8178122	21024225.9084946	45221376.6944671	25820594.9351493	17511422.2220121	25196065.3547864	424640082.638503	510695186.746982	432993361.146175	357583141.138866	103856037.411169	285012571.977218	28668751.3221203	352463396.843152	3.61992246814082	0.000258763827927362	0.0426169518444664	4.32553651191643	N-arachidonoyl-l-alanine	3.604	376.28455	--	--	--	--	--	-	-	-	-
M311T25_NEG	2459512613.72084	2860475271.58613	1289047652.74633	1736660892.72259	2514419312.49415	1609701523.93196	916579623.237956	1365725679.39656	841592078.717794	2757429163.17159	1093114912.02282	1841117647.18856	2078302877.867	1469259850.62255	-0.500316347346076	0.149145941063024	0.504779198043257	4.32297121625798	Thymol-beta-d-glucoside	0.414	311.1688	--	--	--	--	--	-	-	-	-
M192T39_POS	3766528260.01023	516199572.229286	43545927.1493234	244926149.364414	338825196.867472	6395735.77663336	32651422.4737579	34327962.421964	30882021.5681577	79959728.3337659	45397166.1732124	183572221.796749	819403473.566226	67798420.4612678	-3.59525044104676	0.235141051217596	0.592265195232464	4.32177959565171	N-ethyl-n-methylcathinone	0.646	192.1375	--	--	--	--	--	-	-	-	-
M519T27_NEG	897690974.28339	629824885.836067	526403959.448178	448282537.411017	56384168.5984224	441388549.752792	263321579.921438	228301168.196933	120094895.101564	44688844.6405598	20464722.7646293	30926294.4889902	499995845.888311	117966250.852352	-2.08354193284949	0.00990535999839707	0.186234971893174	4.28379867190913	3-hydroxystanozolol glucuronide	0.450	519.27887	--	--	--	--	--	-	-	-	-
M281T390_1_NEG	316179327.228068	217365151.047984	196624521.948124	220834638.048809	32830179.8960901	122277732.48534	404337973.95184	531965559.901984	474596677.226352	555529921.71341	516202172.503596	434427418.268058	184351925.109069	486176620.594207	1.39901803632325	6.63314033568117e-05	0.0312355972604434	4.26511137349451	1,4-d-xylobiose	6.497	281.10789	--	--	--	--	--	-	-	-	-
M100T376_POS	155007152.427955	131492225.914247	216805915.848813	121380526.389987	64762389.7841945	118479492.193719	1027610205.79823	520570097.230137	261305360.573203	312329748.154115	271542224.564225	775105099.280884	134654617.093153	528077122.600132	1.97148494380035	0.0127330134120177	0.204511537316103	4.25971632565941	2-piperidone	6.267	100.07572	Organoheterocyclic compounds	Piperidines	Piperidinones	675-20-7	HMDB0011749	-	-	-	-
M355T220_POS	46093310.3625041	55278406.6076431	37928069.1938118	28522465.3471713	9133417.92932547	14812847.9207694	1490059589.85764	135335476.959611	457027576.662423	191801251.215088	581844846.889565	95139542.9779381	31961419.5602042	491868047.427044	3.94386794639686	0.0577529815781094	0.354933946201905	4.23222850542597	.gamma.-muricholic acid	3.659	355.26318	Lipids and lipid-like molecules	Steroids and steroid derivatives	Bile acids, alcohols and derivatives	547-75-1	HMDB0000760	C17649	ko00121//Secondary bile acid biosynthesis	Lipid metabolism	Metabolism
M320T311_POS	642859602.447193	1085842410.49373	212741750.712989	467040383.414271	332045847.699924	345681154.497189	62158251.3521651	44719573.4159512	89088351.3048218	204784409.470594	170578104.441503	167554373.908888	514368524.877549	123147177.315654	-2.06241880442208	0.0140037489996791	0.214299259621796	4.22961630992772	Chloroquine	5.178	320.19679	Organoheterocyclic compounds	Quinolines and derivatives	Aminoquinolines and derivatives	54-05-7	HMDB0014746	-	-	-	-
M325T24_NEG	2902742166.65679	2899774306.7787	1670948899.70334	2172015630.18601	2709244544.72376	1947125508.03615	1094373666.8647	1915926055.30597	1009498359.75359	3272231617.34956	1419668370.05872	1987329398.4464	2383641842.68079	1783171244.62982	-0.418722220958012	0.166860470737127	0.523883768473024	4.20562681264651	Hydroquinidine	0.403	325.18441	Alkaloids and derivatives	Cinchona alkaloids	HASH(0x13a6aa0)	-	HMDB0242615	-	-	-	-
M171T70_NEG	289620700.368341	74252834.8448861	1025542924.36094	85421553.1372472	1868668625.59159	24970950.2927676	227559461.080861	181816363.101099	621555027.42598	1322186254.0911	1578938649.42084	3270541588.83092	561412931.432629	1200432890.65847	1.0964205529984	0.282918164066729	0.635100216896452	4.19045193106987	P-toluenesulfonic acid	1.160	170.99698	Benzenoids	Benzene and substituted derivatives	Benzenesulfonic acids and derivatives	104-15-4	HMDB0059933	C06677	ko01100//Metabolic pathways;ko01120//Microbial metabolism in diverse environments	Global and overview maps	Metabolism
M422T370_2_POS	497383100.566351	291296231.30945	643408769.389339	103694773.175767	35679728.7678045	436801596.822825	1182832619.75508	959581800.71175	1155896420.46211	446962356.97229	503140066.825709	280675257.227103	334710700.005256	754848086.99234	1.17327165987417	0.0481577995516399	0.334916553727213	4.17633327005805	Cyclosulfamuron	6.175	422.10588	--	--	--	--	--	-	-	-	-
M236T276_1_POS	2024167234.65812	339422559.834187	156123424.010021	158736112.981324	182416388.972208	94955059.5752978	1088715410.36042	888929108.101637	1310675131.93025	1283347746.78364	766249385.437644	915402541.841937	492636796.67186	1042219887.40925	1.08106339269342	0.117924797545679	0.462483190486249	4.1756816563745	D,l-n,n-didesmethyl-o-desmethylvenlafaxine	4.595	236.18554	--	--	--	--	--	-	-	-	-
M129T75_NEG	257315422.551508	401549466.49446	30746906.1928565	1294991506.44457	359529873.944564	553455580.418341	113447285.663462	89878202.0978896	51190012.2559343	42847870.2764207	30514403.0909697	49504919.600748	482931459.34105	62897115.4975707	-2.94075268646324	0.0396468279379066	0.312452824693399	4.11520243781399	D-gluconate	1.243	129.01928	Organic acids and derivatives	Hydroxy acids and derivatives	Medium-chain hydroxy acids and derivatives	-	HMDB0303730	C00257	ko01100//Metabolic pathways;ko01110//Biosynthesis of secondary metabolites;ko01120//Microbial metabolism in diverse environments	Global and overview maps	Metabolism
M163T63_NEG	838324551.623356	687450725.893128	368865561.014412	283247585.52481	395820659.888057	450832880.370186	806340245.31107	848220302.635945	979044661.792686	972183739.485083	814880297.796462	657433951.613907	504090327.385658	846350533.105859	0.747573036491315	0.0064365070915585	0.158180961934829	4.09496395050179	Fustin	1.058	163.00718	--	--	--	--	--	-	-	-	-
M159T174_POS	2062263445.85832	2107016961.98688	1876762865.12738	1562389878.22701	1320478992.53186	1767824229.8261	1967898456.83425	1535372484.68325	1958582977.01387	2758611775.89088	2323941282.62349	2908890146.27072	1782789395.59293	2242216187.21941	0.330789100196138	0.0923136455907109	0.423224983351543	4.09033119989234	Fenfluramine	2.900	159.02767	Benzenoids	Benzene and substituted derivatives	Phenethylamines	-	HMDB0252200	-	-	-	-
M235T84_2_POS	4182635072.23411	3107556289.12459	1447059832.34943	2561715372.78617	1641363295.83489	2872824678.5383	1237504406.11404	1327762141.81403	1493649068.61198	3877141608.69712	2023543918.553	1716696650.76201	2635525756.81125	1946049632.42536	-0.437542286134395	0.258962315616971	0.614058391117877	4.06715753661109	2-(2',3',4'-trihydroxybutyl)quinoxaline	1.393	235.10773	--	--	--	--	--	-	-	-	-
M223T42_NEG	288173450.097413	251770242.982352	172205232.189407	168787894.921367	111993011.964741	236915326.201062	436557487.127417	1233684094.67517	593101758.801381	606443979.727349	279868686.628029	362470606.857754	204974193.05939	585354435.636183	1.51386816880785	0.0233381953355437	0.257216959112757	4.04617198916854	4'-hydroxychalcone	0.696	223.10107	--	--	--	--	--	-	-	-	-
M182T71_POS	259716906.654592	463945656.469817	255506447.45065	446687030.098688	361710717.319363	482111684.818664	94515426.4485395	113133396.226566	87598410.579654	146234125.02092	51829000.1218108	141409716.874439	378279740.468629	105786679.211988	-1.83829553906039	0.000105649389115979	0.0335653785071421	4.02004492110432	Glufosinate	1.185	182.04869	Organic acids and derivatives	Carboxylic acids and derivatives	Amino acids, peptides, and analogues	-	HMDB0252799	-	-	-	-
M164T351_POS	735351550.773594	246824319.014891	165245761.761146	157261116.540397	149665417.363005	136389345.744229	619983893.572767	608981191.074985	718480653.600067	591253392.461632	540562591.694494	507279851.297877	265122918.532877	597756928.950304	1.17289755888437	0.00764039895948075	0.166474884395854	4.00849554474622	N-phenylmorpholine	5.852	164.12811	--	--	--	--	--	-	-	-	-
M152T162_NEG	134201650.915435	95710742.0626576	61241465.0754364	96435322.1517023	231816963.052163	506825582.629457	1222458959.17502	1448535078.96041	781668735.327824	202194081.713953	152824675.493562	51327644.6118369	187705287.647809	643168195.880434	1.77672677685691	0.102611181791252	0.442141461107263	3.95388899374082	Dopamine	2.698	152.00217	Benzenoids	Phenols	Benzenediols	62-31-7	HMDB0000073	C03758	ko01100//Metabolic pathways;ko01110//Biosynthesis of secondary metabolites;ko01060//Biosynthesis of plant secondary metabolites;ko01063//Biosynthesis of alkaloids derived from shikimate pathway	Chemical structure transformation maps;Global and overview maps	Metabolism
M87T141_POS	5557759119.99008	31924867.7771573	51538619.3006655	11210898.7500101	38191090.548817	8215802.77850943	89475569.7289543	218381663.936343	237009354.618112	75844067.3235058	43930452.7227271	39184286.8127086	949806733.190873	117304232.523725	-3.01737891447158	0.387949122263484	0.707172257463045	3.9532022886293	Diacetyl	2.344	87.04422	Organic oxygen compounds	Organooxygen compounds	Carbonyl compounds	431-03-8	HMDB0003407	C00741	ko01110//Biosynthesis of secondary metabolites	Global and overview maps	Metabolism
M321T24_NEG	204592794.821985	132801700.319886	37610818.0269786	174443936.883505	126095593.290263	86677699.0877341	678453154.130928	747932623.334955	1035781543.38574	101819909.407529	265341209.801253	187864975.203198	127037090.405059	502865569.2106	1.98492300146729	0.034599057497868	0.298009853316353	3.94054903828937	Deoxythymidine 5'-phosphate (dTMP)	0.396	321.04395	--	--	--	--	--	C00364	ko01100//Metabolic pathways	Global and overview maps	Metabolism
M413T130_POS	180051067.922767	90408694.2673348	37572643.8408296	76823606.3678475	45791378.9411148	31724160.3976708	267209856.675384	272649002.013403	420349629.598078	719638569.870139	495501132.905371	138265879.154987	77061925.2895941	385602345.036227	2.32302368995287	0.00537733297493488	0.148019905435042	3.91542705622279	Palmitoyl 3-carbacyclic phosphatidic acid	2.173	413.26641	--	--	--	--	--	-	-	-	-
M473T69_NEG	883995471.653619	1050132496.14841	84765862.9498988	552087613.527421	12797912.4160762	282785173.679381	77589503.320564	152667423.830223	89932220.9485569	99054565.7541736	30825948.9627822	46893531.2719093	477760755.062468	82827199.0147015	-2.52811184399588	0.0473591243253747	0.333337761101786	3.91336648363	Amastatin	1.155	473.2583	Organic acids and derivatives	Peptidomimetics	Hybrid peptides	-	HMDB0248277	-	-	-	-
M252T150_2_POS	5766108806.7782	3899298325.35004	3982383504.81843	4912600566.0558	4269138349.11344	1829528134.71676	4155531189.44706	3466842809.74463	5267327804.22942	2234774266.68721	1347805420.24994	3668483298.50867	4109842947.80545	3356794131.47782	-0.291999203448271	0.358517683715936	0.688686869389714	3.91061615299785	Deoxyadenosine	2.495	252.10911	Nucleosides, nucleotides, and analogues	Purine nucleosides	Purine 2'-deoxyribonucleosides	958-09-8	HMDB0000101	C00559	ko01100//Metabolic pathways	Global and overview maps	Metabolism
M610T278_POS	576838089.049943	1301077780.31608	112257381.978396	343500556.587236	199499972.637963	110781183.048333	7878666.80844355	7400298.56056642	11229220.5030598	61339005.6067516	56108782.1527939	86021525.5208265	440659160.602992	38329583.1920736	-3.52313298174391	0.0569008245039187	0.352851391503313	3.88840069842353	Acetyl-l-carnitine	4.629	610.36005	Lipids and lipid-like molecules	Fatty Acyls	Fatty acid esters	-	HMDB0240773	-	-	-	-
M189T30_NEG	234689346.902342	331446955.202703	172608177.316816	148849929.033016	210235345.570809	85468587.5956141	466408490.627565	389580359.671406	597895109.097525	505965393.910666	446348388.670764	354218884.662348	197216390.270217	460069437.773379	1.22207216570201	0.000325496482694179	0.0465148324684139	3.8825211942571	N-carbamylglutamate	0.495	188.98604	Organic acids and derivatives	Carboxylic acids and derivatives	Amino acids, peptides, and analogues	1188-38-1	HMDB0015673	-	-	-	-
M361T219_POS	452993795.758583	1166314557.24513	214647335.581319	702268617.486126	83837075.5613308	180809562.866516	36767783.0220114	26373749.5542703	38191818.7730574	160936804.985831	100274635.363855	139954622.731725	466811824.083167	83749902.405125	-2.47868168978921	0.0465347612506422	0.332017494296633	3.8756754026273	Ritonavir	3.652	361.17343	Organic acids and derivatives	Carboxylic acids and derivatives	Amino acids, peptides, and analogues	155213-67-5	HMDB0014646	-	-	-	-
M88T88_POS	1728295614.69728	1292033687.35051	347576949.648235	841378793.713796	1252563980.06556	501681889.825896	340296212.163381	284629079.21939	395593262.986598	1199237639.24299	434565625.114429	583434065.403144	993921819.216879	539625980.688322	-0.881172565897243	0.105254947998769	0.445334292837431	3.86293909272345	Morpholine	1.459	88.07582	Organoheterocyclic compounds	Oxazinanes	Morpholines	110-91-8	HMDB0031581	-	-	-	-
M187T76_POS	69350023.6364886	275582158.474153	45655026.6144234	376305693.29027	92707767.7673417	349566623.113313	834903033.878574	952378411.540465	680437031.80034	42152335.4255732	253500645.068873	643729543.68065	201527882.149332	567850166.899079	1.49453085512252	0.0401239172004698	0.313819260409846	3.8266809767659	Costunolide	1.273	187.1451	Lipids and lipid-like molecules	Prenol lipids	Terpene lactones	553-21-9	HMDB0036688	C09382	ko01110//Biosynthesis of secondary metabolites	Global and overview maps	Metabolism
M242T125_1_POS	542536885.496555	313502908.826927	219776128.649766	194712914.976273	250431900.970031	248364279.797195	651650172.221062	375108854.35241	574290519.601488	861098449.826541	530106913.331065	525580085.087284	294887503.119458	586305832.403308	0.991488723834994	0.00612727130171452	0.155459910075917	3.78622583820379	Mefenamic acid	2.088	242.11356	Phenylpropanoids and polyketides	Isoflavonoids	Isoflav-2-enes	4044-00-2	HMDB0030699	-	-	-	-
M353T31_1_NEG	1763402911.2745	946278791.641914	451760901.480126	511989211.052535	284489269.748348	574511030.856226	306862007.010936	407789746.579597	201559357.46596	481158794.311841	246197419.082591	367807770.680193	755405352.675608	335229182.521853	-1.17210326186652	0.0908268468562603	0.42016637692976	3.77805389928098	Undulatoside a	0.517	353.03378	--	--	--	--	--	-	-	-	-
M190T207_1_NEG	1416198054.87955	336928535.819406	830496844.938331	254900122.875633	785118878.677297	89900844.0343498	736864003.559397	876907537.424535	738486615.461548	1759935602.65208	1022885435.54627	1233172006.16261	618923880.204094	1061375200.13441	0.778100852302395	0.114333620813893	0.456688530595607	3.77383713891738	5-hydroxyindoleacetate	3.457	190.05102	Organoheterocyclic compounds	Indoles and derivatives	Indolyl carboxylic acids and derivatives	54-16-0	HMDB0000763	C05635	ko01100//Metabolic pathways	Global and overview maps	Metabolism
M471T202_NEG	21484095.6766689	26739179.4588432	7423173.25555869	7952458.12243732	466697715.083295	604899886.084611	1060565935.96222	653839093.360688	2056510936.36223	82901737.7822399	80259122.5275644	98428239.2711687	189199417.946902	672084177.544352	1.82873428935351	0.185755525510067	0.545952802504647	3.75934312507391	1-o-octyl-2-o-(n-methylcarbamoyl)-sn-glyceryl-3-phosphorylcholine	3.373	471.24263	--	--	--	--	--	-	-	-	-
M498T140_NEG	272466936.489358	290593829.336625	154892500.583184	214630914.733327	18994587.7252739	59645277.2938617	1395902559.34491	719282876.567669	559427031.033658	266783160.727622	229615521.498047	104102797.297153	168537341.026938	545852324.41151	1.69544242593947	0.0871964287128781	0.414856584790074	3.70337651097596	Taurochenodeoxycholate	2.338	498.29004	Lipids and lipid-like molecules	Steroids and steroid derivatives	Bile acids, alcohols and derivatives	-	HMDB0242411	C05465	ko00121//Secondary bile acid biosynthesis	Lipid metabolism	Metabolism
M297T56_NEG	1058094173.05695	757664174.854811	822834715.258864	785197476.375671	2195822885.53075	833559934.738701	421568326.30485	582082475.219088	975356824.079568	258815501.201058	1078403675.98334	525962140.630156	1075528893.30262	640364823.90301	-0.748080316262575	0.129172937492663	0.478670363955571	3.68605937955986	Ricinoleic acid	0.942	297.24363	Lipids and lipid-like molecules	Fatty Acyls	Fatty acids and conjugates	141-22-0	HMDB0034297	-	-	-	-
M467T201_NEG	31172134.8767219	44767464.9495342	26566534.820129	46603483.3558928	22154329.8170455	8570713.88113273	277397663.88586	266315253.829642	217603294.274085	231567066.400546	369999908.937919	145279513.991456	29972443.6167427	251360450.219918	3.06804905488048	3.11730631211963e-05	0.0213117510575795	3.67333060697195	Glabrolide	3.357	467.3018	Lipids and lipid-like molecules	Prenol lipids	Triterpenoids	10401-33-9	HMDB0034515	-	-	-	-
M349T212_NEG	877154872.522327	473124053.457651	102342352.331721	581296317.316753	304342680.258152	159334207.690085	123051790.219328	74605435.0621049	182245236.811999	63707106.2751573	115088763.761042	41070807.0825077	416265747.262782	99961523.2020231	-2.05806005980213	0.0250318128165012	0.265287843443046	3.67304364540907	11-dehydrothromboxane b2	3.537	349.20208	Lipids and lipid-like molecules	Fatty Acyls	Eicosanoids	-	HMDB0244347	C05964	ko01100//Metabolic pathways	Global and overview maps	Metabolism
M182T354_POS	636791205.564056	665143909.495074	439549063.181056	530452110.555142	337619319.246175	377795584.682507	623835757.768196	925952443.512297	740337997.484968	819488419.888975	880013308.065805	613036398.024245	497891865.454002	767110720.790748	0.62360237901406	0.00573085933299988	0.152261080217095	3.66022062018195	DL-tyrosine	5.906	182.08111	--	--	--	--	--	C00082	ko01100//Metabolic pathways;ko01110//Biosynthesis of secondary metabolites;ko01060//Biosynthesis of plant secondary metabolites;ko01063//Biosynthesis of alkaloids derived from shikimate pathway	Chemical structure transformation maps;Global and overview maps	Metabolism
M449T158_NEG	62933056.8901856	115844847.474418	60228282.1299239	64694221.111779	22216304.4342541	18765118.6636193	256092129.13541	300580840.698928	446757476.582262	251881278.846453	205455361.820741	244903999.343859	57446971.78403	284278514.404609	2.30700231427184	0.000127647680034289	0.033824652416694	3.65952754833432	5.alpha.-androstan-3.alpha.,17.beta.-diol-o-3-.beta.-glucuronic acid	2.628	449.24431	--	--	--	--	--	-	-	-	-
M375T86_NEG	69429504.0434465	252067794.205269	170154534.992662	90180923.4773421	87860535.8706447	43049978.5084035	290966551.335315	593846967.308952	311152160.115104	204684597.089459	600641445.907859	313790211.404152	118790545.182961	385846988.86014	1.6996088337963	0.00550679924426323	0.149668763755339	3.64837240100212	Lithocholic acid	1.430	375.29054	Lipids and lipid-like molecules	Steroids and steroid derivatives	Bile acids, alcohols and derivatives	434-13-9	HMDB0000761	C03990	ko00121//Secondary bile acid biosynthesis	Lipid metabolism	Metabolism
M196T162_NEG	618521866.587133	86615005.8396798	129846484.949291	58143003.1818155	56900281.0485401	345940244.01993	678968950.279564	822628206.290137	302427882.420542	915700568.885401	560299303.274625	90664573.6496061	215994480.937732	561781580.799979	1.37901487411675	0.0535527366544566	0.345728295352398	3.64163684681849	Norvaline, 5-phosphono-	2.706	196.02861	--	--	--	--	--	-	-	-	-
M304T151_POS	15248807.1795063	22984924.8870835	34400410.7532638	27879813.4922192	24911403.9059315	30719745.1498414	274762463.702943	309097693.299802	301863305.741638	263460380.692288	85462103.3155901	242627844.680347	26024184.2279743	246212298.572101	3.24197798217623	6.74333596778724e-05	0.0312355972604434	3.63478633602243	Fenpropimorph	2.519	304.26354	Benzenoids	Benzene and substituted derivatives	Phenylpropanes	76492-90-5	HMDB0037270	-	-	-	-
M421T40_2_POS	231626819.509126	110276463.73856	82767175.6952828	38803740.7751397	37151021.9937983	146227993.831834	392865124.136111	182255333.208589	283163233.553639	530148469.305712	529175075.925453	258656920.923986	107808869.25729	362710692.842248	1.75034340599936	0.00337268180253921	0.120492645355078	3.61767665096649	1-oleoyl-2-acetyl-sn-glycerol	0.672	421.30691	--	--	--	--	--	-	-	-	-
M272T95_NEG	128156482.502789	68461394.3036962	46662622.2684325	286105308.379245	6342521.39715213	32931751.3685076	2618037408.1804	379643880.833528	298461169.404596	104556389.68261	54166894.3726396	75628118.0082274	94776680.0366371	588415643.413667	2.63423157176002	0.258025964101013	0.613299615282474	3.61629480864349	Carprofen	1.580	272.05992	Organoheterocyclic compounds	Indoles and derivatives	Carbazoles	53716-49-7	HMDB0014959	-	-	-	-
M89T216_POS	3074584035.91025	280205863.218892	250670112.43601	165002951.247822	893504799.286143	253354257.9385	2078474154.17874	1942294265.2371	2529713345.74633	722060913.857893	876321511.381848	182276795.353032	819553670.006269	1388523497.62582	0.760641256603772	0.363215953846156	0.691045598901897	3.61220136234757	Pyruvate	3.593	89.04204	Organic acids and derivatives	Keto acids and derivatives	Alpha-keto acids and derivatives	127-17-3	HMDB0000243	C00022	ko01100//Metabolic pathways;ko01110//Biosynthesis of secondary metabolites;ko01120//Microbial metabolism in diverse environments;ko01060//Biosynthesis of plant secondary metabolites;ko01061//Biosynthesis of phenylpropanoids;ko01063//Biosynthesis of alkaloids derived from shikimate pathway;ko01070//Biosynthesis of plant hormones;ko01062//Biosynthesis of terpenoids and steroids;ko01064//Biosynthesi…	Chemical structure transformation maps;Global and overview maps;Xenobiotics biodegradation and metabolism	Metabolism
M165T272_POS	2363067464.55903	1591532702.23669	1095299677.00386	992585009.125682	1379420298.43767	1006324274.37369	1006653646.64098	951135865.292035	998342458.017492	1084593868.09816	1093556848.98583	982284320.707717	1404704904.28944	1019427834.6237	-0.46250743525075	0.104253644188446	0.444182549576648	3.56852831800395	Methabenzthiazuron	4.530	165.05054	--	--	--	--	--	-	-	-	-
M234T98_NEG	427013088.844499	345971727.997025	126056231.210558	125269056.983023	125829097.351926	166006829.514067	491641995.089341	483093439.869814	539547061.101031	646098034.980376	305438519.391712	382222387.469909	219357671.983516	474673572.983697	1.11365056611571	0.00570611424577245	0.151933067717465	3.55351831123044	Pamidronic acid	1.634	234.00797	Organic acids and derivatives	Organic phosphonic acids and derivatives	Bisphosphonates	40391-99-9	HMDB0014427	-	-	-	-
M113T134_POS	132911543.433998	63586130.131914	58563523.058736	80936034.4372107	548032756.770021	351614071.042556	704281918.987143	391823782.554018	1007595548.64714	502015106.994303	295810729.927161	254297068.917446	205940676.479073	525970692.671202	1.35275360135475	0.0486910352392655	0.33657523632469	3.55052379902868	1,3 cyclohexanedione	2.226	113.07117	--	--	--	--	--	-	-	-	-
M117T362_2_NEG	254765857.623293	137616936.257844	45099024.5590102	77919885.4996264	6002028234.94522	67860046.5322006	456966046.965011	160507578.766143	160772110.470445	914884206.900716	144643119.605387	114875055.114817	1097548330.90287	325441352.97042	-1.75381498350431	0.453407469508435	0.747609126302427	3.53865823706714	Succinate	6.029	117.01904	Organic acids and derivatives	Carboxylic acids and derivatives	Dicarboxylic acids and derivatives	110-15-6	HMDB0000254	C00042	ko01100//Metabolic pathways;ko01110//Biosynthesis of secondary metabolites;ko01120//Microbial metabolism in diverse environments;ko01060//Biosynthesis of plant secondary metabolites;ko01061//Biosynthesis of phenylpropanoids;ko01063//Biosynthesis of alkaloids derived from shikimate pathway;ko01070//Biosynthesis of plant hormones;ko01062//Biosynthesis of terpenoids and steroids;ko01064//Biosynthesi…	Chemical structure transformation maps;Global and overview maps	Metabolism
M485T91_NEG	82112346.4606751	108379885.94043	161410845.50265	154305930.427831	543181928.012125	220893975.449514	992223221.837361	880297318.729736	984250592.033819	156452830.073816	228730234.924075	129403709.21359	211714151.965538	561892984.468733	1.40817767854094	0.0934823623453377	0.42591744070123	3.53585374564643	Quillaic acid	1.519	485.32756	--	--	--	--	--	-	-	-	-
M379T217_2_POS	4694501519.00691	2436302030.10318	1941539753.92328	1539168441.18017	1875184555.49338	1479129908.68315	2953026828.49414	2641721032.59382	2925119446.4576	3964810140.80726	2300367161.45017	2670822156.74492	2327637701.39834	2909311127.75799	0.321811070358582	0.311290819304953	0.654987656102062	3.52720481406443	2-arachidonoylglycerol	3.625	379.29541	Lipids and lipid-like molecules	Endocannabinoids	HASH(0x6ab0b10)	53847-30-6	HMDB0004666	-	-	-	-
M514T167_NEG	827535555.97719	705265878.266082	273262421.564181	818292734.39377	49647124.9097534	332582328.209606	1654994954.85372	1250222430.50947	588203612.472585	464386864.822286	922106289.492349	500364049.112649	501097673.886764	896713033.543843	0.839554526430911	0.124793888437257	0.472159264095758	3.52692160912333	Taurocholate	2.791	514.28497	Lipids and lipid-like molecules	Steroids and steroid derivatives	Bile acids, alcohols and derivatives	-	HMDB0257923	C05122	ko01100//Metabolic pathways;ko00121//Secondary bile acid biosynthesis	Global and overview maps;Lipid metabolism	Metabolism
M141T386_NEG	959010571.432628	730687786.642047	426211456.877801	758178001.400611	1533830584.54334	603790660.376331	159954922.706887	244693388.819763	435269153.704196	878049195.090681	349868312.141788	771710585.26034	835284843.54546	473257592.953942	-0.819642607472548	0.0955646425524759	0.429795188839021	3.51959008486478	Cis,cis-muconic acid	6.429	141.01653	Lipids and lipid-like molecules	Fatty Acyls	Fatty acids and conjugates	1119-72-8	HMDB0006331	C02480	ko01100//Metabolic pathways;ko01120//Microbial metabolism in diverse environments	Global and overview maps	Metabolism
M149T148_NEG	952437398.916738	443543990.186826	220886183.840259	187330894.979501	206652838.43663	250783935.953083	400773829.557353	374510071.704728	461744546.600095	1795364199.70628	1566987983.45491	306099023.058315	376939207.052173	817579942.346947	1.11702793947303	0.17383999560439	0.530914831577044	3.51888985818862	Tartaric acid	2.468	149.02774	Organic acids and derivatives	Hydroxy acids and derivatives	Beta hydroxy acids and derivatives	-	HMDB0303005	C00898	ko01100//Metabolic pathways	Global and overview maps	Metabolism
M236T159_NEG	1743503884.76218	1198024244.79623	456778330.624336	774198561.23377	446533369.867405	1013790417.65949	245523267.543753	219810397.514846	393593334.337408	1322772356.10587	393896748.881812	588756830.480819	938804801.490569	527392155.810751	-0.831949107125754	0.148216599780457	0.503452348154849	3.50059761906549	Sepiapterin	2.650	236.0929	Organoheterocyclic compounds	Pteridines and derivatives	Pterins and derivatives	17094-01-8	HMDB0000238	C00835	ko01100//Metabolic pathways	Global and overview maps	Metabolism
M283T40_2_NEG	217804204.150643	444319173.111152	624993889.903916	1180357172.82441	1283328828.96678	1076536185.73441	111837714.950079	445912463.604485	76181876.4100066	194652745.298615	1147194380.83548	524794326.995375	804556575.781885	416762251.349007	-0.948969263678568	0.139950519500776	0.493167714704597	3.46005704554985	Octadecanoic acid	0.670	283.26439	Lipids and lipid-like molecules	Fatty Acyls	Fatty acids and conjugates	-	HMDB0303352	C01530	ko01100//Metabolic pathways;ko01060//Biosynthesis of plant secondary metabolites	Chemical structure transformation maps;Global and overview maps	Metabolism
M141T288_POS	889927651.777525	1573278422.92591	599411010.509604	1072614644.68968	2282644378.93554	616307436.16856	727513376.991348	1059969543.33033	918085113.282565	742303772.187709	670004030.695015	409820277.495238	1172363924.1678	754616018.997034	-0.635605848264809	0.167836573238699	0.524740763020004	3.45073374889329	D-erythro-imidazolylglycerol phosphate	4.793	141.06586	Organic acids and derivatives	Organic phosphoric acids and derivatives	Phosphate esters	36244-87-8	HMDB0012208	C04666	ko01100//Metabolic pathways;ko01110//Biosynthesis of secondary metabolites;ko01065//Biosynthesis of alkaloids derived from histidine and purine	Chemical structure transformation maps;Global and overview maps	Metabolism
M268T107_2_POS	25325470.745326	195864169.850497	331518599.315896	135210487.180177	104596195.222865	261617988.409069	889371724.502326	602806874.636438	624693857.436439	85151501.8036118	216338220.765878	416270637.614399	175688818.453972	472438802.793182	1.42710508707449	0.0433408979654624	0.324097047316213	3.44947323930898	Heptadecasphing-4-enine	1.788	268.26355	--	--	--	--	--	-	-	-	-
M329T40_NEG	997427596.890889	577654753.225711	1225721235.11841	1099831545.35235	929756626.483939	694239532.35939	437223102.469461	314670517.370681	205472391.813976	861448628.233307	330560630.144506	1270688850.32185	920771881.571782	570010686.72563	-0.691854809687968	0.103338775991722	0.442711942434953	3.44298778881259	Halofenozide	0.660	329.10331	Benzenoids	Benzene and substituted derivatives	Benzoic acids and derivatives	-	HMDB0253040	-	-	-	-
M187T18_NEG	4205823740.89262	1705231301.76394	850609670.950115	135640924.476513	765575922.048679	263224085.896528	1866588930.52378	1223653927.93221	1533354864.97187	3368197058.44878	1488069823.85142	2264949951.23953	1321017607.6714	1957469092.82793	0.567339832266784	0.38236253126135	0.703911013772703	3.43803291119367	1-hydroxy-2-naphthoic acid	0.302	187.04213	Benzenoids	Naphthalenes	Naphthalenecarboxylic acids and derivatives	-	HMDB0243892	C03203	ko01100//Metabolic pathways;ko01120//Microbial metabolism in diverse environments	Global and overview maps	Metabolism
M170T41_POS	514320685.745582	820046352.809649	99828739.7260957	303449155.831676	228318613.288443	170632666.455581	39880709.4728913	32829435.342537	41637219.2891526	166047901.396028	77438359.1620194	86526776.9863017	356099368.976171	74060066.9414883	-2.26551212053641	0.0297287166684028	0.280028812580439	3.43069524814681	Diphenylamine	0.688	170.11765	Benzenoids	Benzene and substituted derivatives	Aniline and substituted anilines	122-39-4	HMDB0032562	-	-	-	-
M419T35_POS	645827733.768907	447789293.308385	34890721.2519211	380207121.323078	41505985.0406044	122870330.070344	6308705.50406444	8015406.88087536	9817174.3922206	7792705.02832262	10177625.9987585	5030048.54401782	278848530.793873	7856944.39137656	-5.14936950988541	0.0243068530423825	0.261211165534659	3.40602156975191	Hc toxin	0.580	419.23292	--	--	--	--	--	-	-	-	-
M177T115_NEG	1101136553.34508	556768072.126592	103479027.087574	273143385.476633	5317102657.88536	170499240.289295	920295325.823125	1085593648.71406	370503998.485647	390588507.23844	133505814.082627	523203071.858362	1253688156.03509	570615061.03371	-1.1355888034059	0.434661005353446	0.735689697588715	3.39628070220107	Methoxycinnamic acid	1.909	177.04046	--	--	--	--	--	-	-	-	-
M181T321_POS	354002901.762497	891169561.281599	134306636.211013	448305285.402779	313065400.56528	359439526.825165	46315941.2504115	87493037.2164651	67494504.0505966	112209999.577184	321143823.95851	208277734.433565	416714885.341389	140489173.414455	-1.56860167939699	0.0337894183369259	0.294927392150699	3.38876130714246	Theobromine	5.348	181.0971	Organoheterocyclic compounds	Imidazopyrimidines	Purines and purine derivatives	83-67-0	HMDB0002825	C07480	ko01100//Metabolic pathways;ko01110//Biosynthesis of secondary metabolites;ko01120//Microbial metabolism in diverse environments;ko01060//Biosynthesis of plant secondary metabolites;ko01065//Biosynthesis of alkaloids derived from histidine and purine	Chemical structure transformation maps;Global and overview maps	Metabolism
M197T21_NEG	147178113.074208	57554118.8115642	50268777.9365515	41651314.933727	3667956.44109474	12006581.1447667	346513117.987521	1010217476.43828	262638633.262977	304656270.179713	116274080.92577	88143328.8076657	52054477.0569854	354740484.600321	2.76866983054402	0.0548389934677767	0.349156170934963	3.38205247287167	Syringic acid	0.357	197.02779	Benzenoids	Benzene and substituted derivatives	Benzoic acids and derivatives	-	HMDB0254615	C10833	ko01120//Microbial metabolism in diverse environments	Global and overview maps	Metabolism
M181T272_2_POS	1330837330.29967	936937083.217885	984011739.365529	647947732.516877	715127481.297637	730956538.562869	642907020.110881	710750808.65205	733368951.64495	351673872.547631	581569386.330489	652895859.080908	890969650.876745	612194316.394485	-0.54138663906237	0.0393847724377817	0.311726962384715	3.38012876107648	Caffeate	4.529	181.02724	Phenylpropanoids and polyketides	Cinnamic acids and derivatives	Hydroxycinnamic acids and derivatives	4361-87-9	HMDB0003501	-	-	-	-
M381T377_POS	307965165.994359	277827468.31412	128830739.395281	340418500.79246	316789413.946626	231556880.927484	635391727.993658	787586637.085722	709878097.28632	356706285.249036	470323274.214959	201594529.315395	267231361.561722	526913425.190848	0.979476609907289	0.0230067776761094	0.256260401760512	3.36110015128422	Sulfasalazine	6.283	381.07927	Organoheterocyclic compounds	Azobenzenes	HASH(0x1f4e770)	599-79-1	HMDB0014933	-	-	-	-
M74T264_POS	269969502.359856	133507921.350821	208058671.853663	99551595.9003387	85860631.9446472	109206756.647258	359740116.42105	715738362.853793	453773498.590058	329352789.711443	229215711.93937	264858208.348195	151025846.676097	392113114.643985	1.3764744205593	0.0114409664927853	0.197427095454387	3.35323019973565	N-butylamine	4.407	74.09653	Organic nitrogen compounds	Organonitrogen compounds	Amines	109-73-9	HMDB0031321	-	-	-	-
M163T299_NEG	371701752.585311	207586692.988541	183094858.778096	158467955.859537	295212147.395347	214113895.707935	391895887.529598	400272712.652981	451571985.587738	466655973.491587	347928703.060247	602867684.991225	238362883.885794	443532157.885563	0.89587910214417	0.00183378476968222	0.096244264720356	3.33867636372635	Dulcitol	4.983	163.06123	Organic oxygen compounds	Organooxygen compounds	Carbohydrates and carbohydrate conjugates	488-45-9	HMDB0011632	C01697	ko01100//Metabolic pathways	Global and overview maps	Metabolism
M132T412_POS	1896850264.76126	1617875911.02519	190271259.346941	893951946.627728	1337220044.50687	1237159050.21029	470137094.444049	406711710.407454	983888276.898981	739157271.948016	642364543.380386	1571283827.93013	1195554746.07971	802257120.834836	-0.575543599493598	0.220287630551713	0.581074863269741	3.32777942876347	6-aminocaproic acid	6.865	132.11317	Lipids and lipid-like molecules	Fatty Acyls	Fatty acids and conjugates	60-32-2	HMDB0001901	C02378	ko01100//Metabolic pathways;ko01120//Microbial metabolism in diverse environments	Global and overview maps	Metabolism
M214T44_POS	266957320.773623	377571193.869062	82182898.860104	188749436.664462	422659709.750906	171684245.731859	36382930.862671	18010251.3822547	29683150.1285432	79251078.4221785	41820236.6900193	38967317.4987659	251634134.275003	40685827.4974054	-2.62872939900349	0.0028322470991926	0.111169393037614	3.30896735578441	Octhilinone	0.737	214.14387	--	--	--	--	--	-	-	-	-
M381T214_2_POS	748266802.896104	536415547.002932	464964125.997229	341141038.304461	476420677.211787	398954894.782802	690749294.904791	651488224.142639	659497249.266804	1076069161.61239	608797983.091767	755088663.54393	494360514.365886	740281762.760387	0.582510970756491	0.0219504407354257	0.25214343837985	3.27208704865405	Calcitriol	3.560	381.31138	Lipids and lipid-like molecules	Steroids and steroid derivatives	Vitamin D and derivatives	-	HMDB0242363	C01673	ko01100//Metabolic pathways	Global and overview maps	Metabolism
M280T272_2_POS	1398117682.80083	234788929.976684	105334631.986003	118888255.306345	123094531.610645	62331929.8825001	728457200.073989	632632623.218635	823334752.530452	856123208.699527	548018561.179289	549612361.110656	340425993.593835	689696451.135425	1.01862034357787	0.143066371569177	0.497427350663584	3.23582265652742	Tramadol n-oxide	4.534	280.21178	--	--	--	--	--	-	-	-	-
M453T60_NEG	97038012.1364639	107957087.94618	26306837.1469075	71331605.1916991	965306152.238938	673463455.351595	19549864.1473904	19972158.9298426	16915002.7635093	31613631.1798815	10588729.207956	14995366.2367125	323567191.668631	18939125.410882	-4.0946237167675	0.08893046409427	0.41718279175077	3.22865853502442	Benzoic acid, 4-[[(1r,2e,4e,6z,9z)-1-[(1s)-4-carboxy-1-hydroxybutyl]-2,4,6,9-pentadecatetraen-1-yl]thio]-	1.004	453.23239	--	--	--	--	--	-	-	-	-
M439T141_NEG	83717320.3516928	32455098.0747254	60579056.3733372	25966115.0240609	14653676.648441	107866408.349192	168215744.331176	182078492.017256	205746591.368875	392354947.789168	245605729.101928	223060589.732801	54206279.1369082	236177015.723534	2.12333668634788	0.000538022369830694	0.055245929818688	3.21183651273534	Desmethylverapamil	2.343	439.24707	--	--	--	--	--	-	-	-	-
M509T146_NEG	637479867.754308	356279732.852241	301440942.50738	323247189.853899	110701558.274991	563003340.160958	720953618.519966	617818364.442623	579773716.110228	932519274.610692	565537457.966933	405194677.903598	382025438.567296	636966184.925673	0.737548076533491	0.0374483616878359	0.306734050337012	3.20790923684745	1-oleoyl-2-hydroxy-sn-glycero-3-phospho-(1'-rac-glycerol)	2.428	509.28895	--	--	--	--	--	-	-	-	-
M176T369_POS	425625639.6307	463065227.101927	252575483.160768	329235961.194966	502958744.88458	91873920.1758368	629742300.583483	338147920.727677	396105641.410074	1573865939.65226	543234211.386753	549773888.941391	344222496.024796	671811650.450273	0.964715429650023	0.125601203570115	0.473310638786888	3.20789005648354	7-amino-4-methylcoumarin	6.146	176.09174	Phenylpropanoids and polyketides	Coumarins and derivatives	HASH(0x1064618)	-	HMDB0247230	-	-	-	-
M141T36_NEG	42525873.1668057	137069231.955527	127783818.440629	53549157.6016337	7243895.44995659	8069270.17550525	176678354.211579	197996363.693205	150782860.559498	412673931.607242	450075865.404512	207681049.144495	62706874.4650095	265981404.103422	2.0846298668718	0.00569351023839888	0.151890062538031	3.18344793217418	2-mercaptoethanesulfonic acid	0.602	140.96863	Organic acids and derivatives	Organic sulfonic acids and derivatives	Organosulfonic acids and derivatives	3375-50-6	HMDB0003745	C03576	ko01100//Metabolic pathways;ko01120//Microbial metabolism in diverse environments	Global and overview maps	Metabolism
M341T221_1_POS	1332948073.35389	1059637817.66705	1001219264.17015	889050911.883076	434713765.119454	191688923.189971	367343725.720953	319397578.692828	552749246.937474	752256198.445455	591632441.225327	433319054.989419	818209792.563932	502783041.001909	-0.702534815794065	0.119647200826562	0.464904218417012	3.16528372061603	Chitobiose	3.683	341.14722	Organic oxygen compounds	Organooxygen compounds	Carbohydrates and carbohydrate conjugates	35061-50-8	HMDB0062702	C01674	ko01100//Metabolic pathways	Global and overview maps	Metabolism
M196T29_1_NEG	114473135.766935	116655654.092398	335725897.194559	100418815.606778	10206703.2290519	101280214.403249	1167087784.9477	164153432.743659	522059509.831568	264060893.530933	187486983.669339	167240780.270617	129793403.382162	412014897.498969	1.66647944115292	0.121528619734317	0.467684880929225	3.13204378505724	Seleno-l-methionine	0.476	196.00851	Organic acids and derivatives	Carboxylic acids and derivatives	Amino acids, peptides, and analogues	3211-76-5	HMDB0003966	C05335	ko01100//Metabolic pathways	Global and overview maps	Metabolism
M115T412_POS	1713665026.40469	1472487495.26135	177518436.95847	811609235.314945	1218270418.40997	1120352681.1716	438142051.665445	375172579.646093	899561254.281797	679412293.338005	590013912.851705	1429406133.7889	1085650548.92017	735284704.261991	-0.562184921953561	0.226142462061063	0.58443350478421	3.12708006057451	N-.alpha.-acetyl-l-ornithine	6.872	115.08682	--	--	--	--	--	C00437	ko01100//Metabolic pathways;ko01110//Biosynthesis of secondary metabolites	Global and overview maps	Metabolism
M287T231_2_NEG	2182366453.70257	1431265287.18558	233723923.164001	910944351.994228	29994238.4215643	34895844.4778803	1044415052.52637	911903384.041541	1025443932.46686	2064380090.08507	1225263466.87794	1140796719.92866	803865016.490971	1235367107.65441	0.61991465154368	0.301310895964262	0.648483419929174	3.12257934165451	Trans-dehydroandrosterone	3.855	287.18643	Lipids and lipid-like molecules	Steroids and steroid derivatives	Androstane steroids	53-43-0	HMDB0000077	C01227	ko01100//Metabolic pathways;ko01120//Microbial metabolism in diverse environments	Global and overview maps	Metabolism
M214T86_NEG	1163889346.85197	1590419280.34377	258407222.532324	436163062.811022	539984365.297395	1037755257.55285	1648098337.83076	1215775764.34126	1717530021.29315	1193998131.17308	749544686.044499	691239590.416256	837769755.898222	1202697755.18317	0.521648422647384	0.210283954883051	0.569332735250233	3.12237518960297	Kinetin	1.440	214.01804	Organoheterocyclic compounds	Imidazopyrimidines	Purines and purine derivatives	525-79-1	HMDB0012245	-	-	-	-
M164T254_NEG	609717863.57154	1311779207.41224	463125984.92397	1097717503.72746	749139244.837979	2412002873.45118	1321550864.26114	554789606.895161	1161189958.22169	3279120646.44177	1301021867.38321	1750490930.92991	1107247112.98739	1561360645.68881	0.495826576341031	0.363334480990915	0.691045598901897	3.11182410036615	N-acetyl-l-phenylalanine	4.233	164.07178	Organic acids and derivatives	Carboxylic acids and derivatives	Amino acids, peptides, and analogues	2018-61-3	HMDB0000512	C03519	ko01100//Metabolic pathways	Global and overview maps	Metabolism
M513T274_POS	189015215.93529	423632022.529105	133943382.896003	237795110.857563	150239320.57639	152552570.095905	11844390.7082791	10810860.9957797	20293403.829421	43564422.4403615	51630995.070288	59738492.1953147	214529603.815043	32980427.5399073	-2.70149473853051	0.00249989821557661	0.108151796231371	3.08306271981784	Proscillaridin a	4.574	513.27084	Lipids and lipid-like molecules	Steroids and steroid derivatives	Steroid lactones	-	HMDB0256851	-	-	-	-
M389T28_NEG	56150660.6213055	49801981.5275118	94986666.6213959	82693459.8724707	10702524.2376353	94348345.2547664	591556693.873918	360219101.2316	454234869.114972	113506236.992203	109753206.035217	84942625.1076902	64780606.3558476	285702122.059267	2.14087787482237	0.0312967103442855	0.28570078834848	3.08020550292449	Prostaglandin f2.alpha.	0.458	389.20055	Lipids and lipid-like molecules	Fatty Acyls	Eicosanoids	-	HMDB0010199	C00639	ko01100//Metabolic pathways	Global and overview maps	Metabolism
M276T202_POS	23951399.2548045	24683924.5892909	12381547.451913	36386016.8077108	8957964.14849275	106678201.163248	332979447.02013	273506646.763852	159931034.992099	482961410.230739	99830377.8995911	77754315.4738828	35506508.9025767	237827205.396716	2.74375833378008	0.0112329619434177	0.195746367990452	3.07446851158237	Paraoxon	3.374	276.069	Benzenoids	Benzene and substituted derivatives	Nitrobenzenes	311-45-5	HMDB0013035	C06606	ko01120//Microbial metabolism in diverse environments	Global and overview maps	Metabolism
M367T210_POS	113166168.0834	126474593.603337	57669979.6947062	31590970.6720212	186678032.514903	26500712.5199661	262713682.689817	308913162.536104	442420348.57962	462474889.546259	178623080.245407	84178736.8819874	90346742.8480556	289887316.746532	1.6819477179124	0.0122878121697514	0.202930072401574	3.04669489287721	Batyl alcohol	3.506	367.33213	Lipids and lipid-like molecules	Glycerolipids	Monoradylglycerols	-	HMDB0248884	-	-	-	-
M111T91_2_NEG	10004864339.2678	9971176042.41973	7732286035.35319	9857415437.24756	9996035211.01719	10865886200.13	9604791202.199	7957884519.93533	7740016515.03551	9439721253.47037	9975919677.80526	11319390665.6654	9737943877.57258	9339620639.01848	-0.060253234907657	0.577706333908638	0.817608300415607	3.03269115265292	Uracil	1.516	111.02003	Organoheterocyclic compounds	Diazines	Pyrimidines and pyrimidine derivatives	66-22-8	HMDB0000300	C00106	ko01100//Metabolic pathways	Global and overview maps	Metabolism
M183T136_NEG	453920312.841606	287978327.292745	97764487.3535939	306526385.688614	97756990.3525837	183646755.783283	525440308.614721	332117144.754641	359625861.688686	1103104547.05588	477837227.116693	224512679.298163	237932209.885404	503772961.421464	1.08222310291576	0.08601661643533	0.412597787020911	3.02334141698069	2,4-dinitrophenol	2.262	182.99689	Benzenoids	Phenols	Nitrophenols	-	HMDB0245462	-	-	-	-
M260T22_NEG	51890476.2646171	29346045.7762351	142929820.45668	35915747.4539332	167127035.868844	91534192.7180979	237130522.237621	238965136.981668	206989712.199535	768263628.902495	382086868.87771	73076764.5389869	86457219.7564012	317752105.623003	1.87784333675541	0.045768837580449	0.330239894346346	3.00330837560646	6-bromoquinolin-3-ol	0.359	259.95501	--	--	--	--	--	-	-	-	-
M363T214_2_POS	308588217.261785	272997906.57109	184474684.989181	133157823.890965	275665953.349242	148989307.468724	351849902.795995	462344782.874419	455482506.304161	584828588.407463	296863539.593138	289012998.51822	220645648.921831	406730386.415566	0.882341479111464	0.00762838524167638	0.166474884395854	2.99841330452522	1,24-dihydroxyvitamin d3	3.567	363.30068	--	--	--	--	--	-	-	-	-
M251T390_NEG	163726309.000937	108320744.210324	99240416.8183168	111456763.679373	15513221.8609813	60838223.2301658	201009709.122347	265556877.122471	238304607.533843	272966469.423999	256437835.885473	221793499.188574	93182613.1333497	242678166.379451	1.3809116220222	8.04587921621018e-05	0.0332114259127526	2.99552308627178	Pro-his	6.497	251.09732	Organic acids and derivatives	Carboxylic acids and derivatives	Amino acids, peptides, and analogues	-	HMDB0029019	-	-	-	-
M166T164_POS	757287327.779182	719909515.667163	295386037.97394	434683169.264566	304706295.379131	113172853.368918	658715106.744605	773919796.092652	708629658.841179	943639783.078006	630054629.60813	413162270.276286	437524199.905483	688020207.440143	0.653088122032065	0.0752974739473133	0.390917996181912	2.97861683272209	7-methylguanine	2.725	166.07225	Organoheterocyclic compounds	Imidazopyrimidines	Purines and purine derivatives	10030-78-1	HMDB0006040	-	-	-	-
M236T139_NEG	121875100.833084	152102667.730901	48988039.6011211	116309978.148506	40723458.8557998	90252840.0845444	385706933.22688	458627925.012428	427819331.402849	185191427.96465	121692400.117254	139888814.42006	95042014.2089927	286487805.357354	1.59183641415616	0.0149833079363177	0.217914230084846	2.95383261730283	Flufenamic acid	2.308	236.05995	Benzenoids	Benzene and substituted derivatives	Benzoic acids and derivatives	-	HMDB0252331	-	-	-	-
M289T79_NEG	125966826.310662	112047474.489381	30772395.0106645	38619503.0225289	745495068.137045	1287182444.0171	178514628.459235	106585425.228795	103760436.200262	49088073.6745638	21747169.9522088	26271344.7015073	390013951.83123	80994513.0360953	-2.26762965270588	0.175716377452097	0.53311165338206	2.95172606695769	Argininosuccinic acid	1.324	289.1116	Organic acids and derivatives	Carboxylic acids and derivatives	Amino acids, peptides, and analogues	2387-71-5	HMDB0000052	C03406	ko01100//Metabolic pathways;ko01110//Biosynthesis of secondary metabolites	Global and overview maps	Metabolism
M251T162_NEG	375037641.570281	220274249.835454	144542785.1062	121868297.77782	62823539.3341993	136989662.490708	320682653.525491	325050794.037678	212368507.967417	712660101.702596	493506165.761382	273933553.61447	176922696.01911	389700296.101506	1.13924589581053	0.0350263559440195	0.299067691067965	2.94830800830365	Cimetidine	2.702	251.00204	Organoheterocyclic compounds	Azoles	Imidazoles	51481-61-9	HMDB0014644	-	-	-	-
M146T250_POS	517390694.251255	306214871.325404	305965604.871661	164174687.781048	276650701.76071	320718078.738925	536624022.229204	566589276.066072	645659525.38671	529493238.96912	674660394.364588	180709461.330715	315185773.1215	522289319.724402	0.728646786602982	0.0370798012875327	0.30628109659738	2.94139516498602	N,n-dimethyl-l-valine	4.162	146.11757	--	--	--	--	--	-	-	-	-
M611T267_POS	300362943.798717	876048713.609585	49854753.0561818	196600522.126751	96592579.355506	122552674.110033	4818187.0237779	3714864.1352322	8653135.73277277	53918031.769946	39117656.1759147	63976440.962814	273668697.676129	29033052.6334096	-3.23666225327139	0.0811739197326631	0.403077563142688	2.92653525018645	Lopinavir	4.453	611.34349	Organic acids and derivatives	Carboxylic acids and derivatives	Amino acids, peptides, and analogues	192725-17-0	HMDB0015539	-	-	-	-
M209T90_NEG	1582298907.0675	1006150957.01471	513680648.949232	458755317.63001	689229431.243877	729518531.566696	1058406518.06728	1140690899.88239	1346648943.04963	1249704899.77335	877849162.659873	1030264311.27059	829938965.578671	1117260789.11719	0.428888828111148	0.147321972067456	0.502214452679137	2.91834484570709	D-glucarate	1.504	209.01261	Organic oxygen compounds	Organooxygen compounds	Carbohydrates and carbohydrate conjugates	87-73-0	HMDB0000663	C00818	ko01100//Metabolic pathways	Global and overview maps	Metabolism
M500T172_NEG	114996270.164671	153525006.256057	34752994.6301406	96658686.6353529	25522497.1471675	34700181.2167745	636516002.807071	779982975.679321	425304214.677565	53410514.4483167	42760883.7016287	15687460.4882384	76692606.0083606	325610341.967023	2.08598712467263	0.102941106860609	0.44250352425876	2.91146342393399	Leukotriene d4	2.874	500.26932	Lipids and lipid-like molecules	Fatty Acyls	Eicosanoids	-	HMDB0244369	C05951	ko01100//Metabolic pathways	Global and overview maps	Metabolism
M467T136_NEG	442071097.1969	362049117.53755	584699370.007663	382479241.899113	213146235.095824	957372102.22031	1092474963.96983	643175312.821842	538187511.379205	933816987.098216	559231940.361041	692771147.747388	490302860.65956	743276310.56292	0.600225448672359	0.0991394503799372	0.435975763288658	2.90926923285502	3'-hydroxyrepaglinide	2.264	467.27826	--	--	--	--	--	-	-	-	-
M156T167_NEG	445245561.329042	229178788.91334	255953744.63121	220741788.305859	46107440.6764688	192060239.779467	360820079.5011	356992500.047168	400059802.556955	785912845.640603	505846479.183659	260771095.634575	231547927.272564	445067133.760677	0.942712125424074	0.0424201975981365	0.320669957420241	2.90292006301857	6-chloronicotinic acid	2.784	155.97955	Organoheterocyclic compounds	Pyridines and derivatives	Pyridinecarboxylic acids and derivatives	-	HMDB0247049	-	-	-	-
M202T166_NEG	983809219.963113	1037567991.76241	409307432.89263	743598336.712909	290673685.500478	990927866.058037	398986712.739958	403523245.983812	427071369.491466	806327432.003768	371355501.679103	495638441.712286	742647422.148263	483817117.268399	-0.618215629966415	0.11058103083142	0.451109596221265	2.90263568298035	Indole-3-butyric acid	2.774	202.10835	Organoheterocyclic compounds	Indoles and derivatives	Indoles	133-32-4	HMDB0002096	-	-	-	-
M265T22_2_NEG	902641016.451587	549838485.72514	1233352002.58905	576144734.280324	1116503071.96419	533974660.441472	437243252.891868	410951111.411128	296813456.838192	660000366.356938	492252081.558267	4522811136.86627	818742328.575294	1136678567.65378	0.47334295457957	0.655112729257559	0.85943880812307	2.90251656596014	Magnolol	0.372	265.14795	Benzenoids	Benzene and substituted derivatives	Biphenyls and derivatives	-	HMDB0254305	-	-	-	-
M441T153_NEG	55489029.7633102	39397647.8856365	31654275.2902605	205744923.900491	110496206.947596	23593002.9521984	169032565.169087	222736339.028536	169418963.640017	409059128.89095	192400116.842571	291125482.531314	77729181.1232488	242295432.683746	1.64023898731933	0.00621683865428557	0.156827781489236	2.90180438986615	7-keto-3.alpha.,12-.alpha.-dihydroxycholanic acid	2.558	441.24171	--	--	--	--	--	-	-	-	-
M324T37_2_POS	123560035.453197	154806517.749523	148403984.829362	194698707.25189	265518937.869642	160799973.240476	454272082.096169	456086361.380871	373709280.521917	266138280.553588	273366486.724172	223794011.540304	174631359.399015	341227750.469504	0.966422325152728	0.00470436984078532	0.14002677522862	2.89812215881699	Cytidine 5'-monophosphate	0.613	324.28975	Nucleosides, nucleotides, and analogues	Pyrimidine nucleotides	Pyrimidine ribonucleotides	63-37-6	HMDB0000095	C00055	ko01100//Metabolic pathways	Global and overview maps	Metabolism
M573T493_POS	312353844.97953	125732804.355073	5965619.5285806	4414236.97781274	1814407.45676409	4490654.07628777	92170645.5552385	16843849.281788	458097912.64962	339222745.721666	263513485.751915	561228251.093129	75795261.229008	288512815.008893	1.92845584309672	0.0584770255820415	0.356326552344551	2.89670057211806	(.+/-.)-cromakalim	8.225	573.26343	--	--	--	--	--	-	-	-	-
M255T40_2_NEG	905102276.972803	2049324837.68068	2025262875.76484	2938554177.51869	3093355654.20325	2776018533.95018	1726392649.1479	1737898605.66211	1831050218.78029	767651261.711293	3041250445.89107	2162196812.38104	2297936392.68174	1877739998.92895	-0.291341550258738	0.371830928387334	0.695703720457839	2.8756157622855	Palmitic acid	0.673	255.23307	Lipids and lipid-like molecules	Fatty Acyls	Fatty acids and conjugates	-	HMDB0303203	C00249	ko01100//Metabolic pathways;ko01060//Biosynthesis of plant secondary metabolites	Chemical structure transformation maps;Global and overview maps	Metabolism
M383T212_2_POS	95995507.345776	149034893.56548	58867227.3119255	22616472.6163701	253396517.793946	20884555.9237813	232842656.918246	422313658.495701	503841618.957172	451791245.244592	140754830.345644	58879815.212389	100132529.09288	301737304.195624	1.59138234507522	0.0357850148345595	0.30198588104783	2.87134242448196	Pinanethromboxane a2	3.538	383.32698	--	--	--	--	--	-	-	-	-
M258T312_POS	531174313.213306	280171331.872277	206975396.683257	211918397.571034	160325181.210688	211463996.597565	396398147.650471	329521192.257072	465118223.678943	630217547.382724	479783322.475285	427369980.10344	267004769.524688	454734735.591322	0.768159697600682	0.0213901327233636	0.251348643500791	2.86362013815342	Levorphanol	5.199	258.20634	Alkaloids and derivatives	Morphinans	HASH(0x1f25918)	77-07-6	HMDB0014992	-	-	-	-
M124T284_NEG	558517794.910373	353380261.213872	357414518.367681	422972445.031319	114814499.364968	748859458.383231	2214712335.959	683455873.752748	578437201.669296	450268123.110864	381131477.907444	173317717.249246	425993162.878574	746887121.6081	0.810059946782139	0.331541234694123	0.669210128571923	2.84829222645779	Taurine	4.733	124.00713	Organic acids and derivatives	Organic sulfonic acids and derivatives	Organosulfonic acids and derivatives	107-35-7	HMDB0000251	C00245	ko01100//Metabolic pathways	Global and overview maps	Metabolism
M549T161_POS	364807634.872464	626572606.046923	74775224.4949416	159972127.376763	98063145.5337287	139764213.753326	4629910.90080367	4017357.50470887	7790654.86930705	110345345.833906	44354316.6159379	59082136.5675207	243992492.013024	38369953.715364	-2.6687878249758	0.0435111011029768	0.324573206143312	2.84551309059244	Antimycin a	2.675	549.34373	Benzenoids	Benzene and substituted derivatives	Benzoic acids and derivatives	-	HMDB0248488	-	-	-	-
M549T26_NEG	45341298.3120789	60142888.104689	19865826.3109119	59825369.513995	119214717.662916	53351495.5975414	526718518.715859	403253728.718389	346038815.157831	85092104.5895071	93510812.2883919	72614258.3050496	59623599.2503554	254538039.629171	2.09392590396727	0.0372426659223498	0.306289670973863	2.8437753584764	Convallatoxin	0.431	549.2896	Lipids and lipid-like molecules	Steroids and steroid derivatives	Steroid lactones	5822-57-1	HMDB0034362	-	-	-	-
M141T51_NEG	99886091.8851989	58593278.084384	47605274.0526481	36076472.376803	145736846.648071	74254773.8732793	187720235.830537	230551728.004808	403414131.831558	1049140457.22665	50226723.1448268	85845883.327056	77025456.1533974	334483193.227573	2.11852649540541	0.122464908457078	0.469623366145768	2.84177432342165	Ectoine	0.843	140.98635	Organic acids and derivatives	Carboxylic acids and derivatives	Amino acids, peptides, and analogues	96702-03-3	HMDB0240650	C06231	ko01100//Metabolic pathways;ko01120//Microbial metabolism in diverse environments	Global and overview maps	Metabolism
M401T229_2_POS	136858801.225386	113524915.946756	57389397.7377848	56827601.6314305	133000299.335204	20594369.2047444	209785676.069837	280954615.799044	371139293.566129	428904425.846412	146933450.817115	111393536.327126	86365897.513551	258185166.404277	1.57987244882982	0.0106237382348069	0.190532277313966	2.84070460975691	7.alpha.-hydroxy-4-cholesten-3-one	3.813	401.3375	Lipids and lipid-like molecules	Steroids and steroid derivatives	Cholestane steroids	3862-25-7	HMDB0001993	C05455	ko01100//Metabolic pathways	Global and overview maps	Metabolism
M387T39_POS	1067906435.44509	1388137843.37722	1486033989.64352	1410380027.65677	1705614341.38867	1493200473.66427	1153694216.76452	1196179318.70624	1023583200.94722	1507644274.61955	1157812517.66779	1184166631.9783	1425212185.19592	1203846693.44727	-0.243525042741801	0.0662729182075455	0.373738081562535	2.8387373241752	Baccatin iii	0.646	387.18022	Lipids and lipid-like molecules	Prenol lipids	Diterpenoids	-	HMDB0248838	C11900	ko01100//Metabolic pathways;ko01110//Biosynthesis of secondary metabolites	Global and overview maps	Metabolism
M260T165_POS	88587057.9796968	141680368.735077	14044196.885558	276501333.215461	18718788.4146225	223618776.432542	409890248.814599	404527684.996878	247176778.761014	630647933.812834	135778117.174792	159001173.076791	127191753.610493	331170322.772818	1.38056825661539	0.0435371233962814	0.324598299727907	2.83314710717404	D-glucosamine 6-phosphate	2.748	260.07393	Organic oxygen compounds	Organooxygen compounds	Carbohydrates and carbohydrate conjugates	55722-81-1	HMDB0001254	C00352	ko01100//Metabolic pathways	Global and overview maps	Metabolism
M385T64_POS	6203790.33434291	62019853.3825536	710919950.26928	624484163.911819	210665147.908715	2164179.4354967	60761881.8212331	36583721.9892062	39042569.507238	6041147.92948841	34540023.5713099	37073641.0258488	269409514.207035	35673830.9740541	-2.91686274183498	0.103186036184472	0.442711942434953	2.79250868488952	Rhynchophylline	1.064	385.21226	--	--	--	--	--	-	-	-	-
M387T210_POS	51125221.5006797	68068353.7668327	52690402.5510061	38060121.437581	86239225.3098316	37458330.2290975	201949991.872756	167014269.49063	266781327.487071	248215390.331649	146898578.736253	116117438.691989	55606942.4658381	191162832.768391	1.7814651333963	0.000308709108974567	0.0455702138555535	2.79217112886362	Lathosterol	3.495	387.35841	Lipids and lipid-like molecules	Steroids and steroid derivatives	Cholestane steroids	80-99-9	HMDB0001170	C01189	ko01100//Metabolic pathways;ko01110//Biosynthesis of secondary metabolites	Global and overview maps	Metabolism
M279T36_POS	280128993.930499	233369339.467457	304144418.132158	254291656.728487	262146197.852292	331557241.854837	507421634.638791	415722851.323204	530107835.121509	408839646.200963	440942132.52584	264279068.482446	277606307.994288	427885528.048792	0.62418453456349	0.00439092374179936	0.136298357613628	2.7846358399506	Linolenic acid	0.594	279.2319	Lipids and lipid-like molecules	Fatty Acyls	Lineolic acids and derivatives	463-40-1	HMDB0001388	C06427	ko01100//Metabolic pathways;ko01110//Biosynthesis of secondary metabolites;ko01060//Biosynthesis of plant secondary metabolites;ko01070//Biosynthesis of plant hormones	Chemical structure transformation maps;Global and overview maps	Metabolism
M201T61_NEG	75011158.9343476	53330363.7627631	45525350.8883901	18464989.3042242	18896796.7950888	50579237.6334895	315791628.521871	222887963.368833	203805749.800919	69693687.278625	127450038.51828	200835156.65081	43634649.5530505	190077370.68989	2.12304066934776	0.00209027476350024	0.100813519582302	2.78231569276537	Bergaptol	1.019	201.02279	Phenylpropanoids and polyketides	Coumarins and derivatives	Furanocoumarins	486-60-2	HMDB0013679	C00758	ko01110//Biosynthesis of secondary metabolites;ko01061//Biosynthesis of phenylpropanoids	Chemical structure transformation maps;Global and overview maps	Metabolism
M365T248_NEG	401314598.249663	291806113.733886	80678253.3962233	171780919.840916	114225755.589626	106699667.772285	34265245.4697165	15372278.4274778	27448683.6550468	41577516.3869019	32285485.7565457	39526406.1780467	194417551.430433	31745935.9789559	-2.6145146477257	0.0104401833151266	0.189253909225087	2.76485295079699	Hirsuteine	4.139	365.19707	--	--	--	--	--	-	-	-	-
M198T311_POS	292540201.570463	254330058.070458	212872482.59702	172965404.160965	145485825.715191	210838753.428392	308684576.996474	289277409.321544	366190225.818869	359139418.663218	340286405.592478	447767768.775252	214838787.590415	351890967.527973	0.711873997912441	0.00140624688337172	0.0848993904913811	2.74838079673865	Benzanilide	5.177	198.07573	Benzenoids	Benzene and substituted derivatives	Anilides	-	HMDB0248973	-	-	-	-
M763T39_NEG	42860414.146108	254658293.321191	233435765.714481	199805555.554322	63274286.9014215	51903931.0906871	565754289.496737	579805350.841948	698133064.079711	123555838.442297	75407188.232457	120591836.309259	140989707.788035	360541261.233735	1.35457452439785	0.102523107318319	0.442076610031503	2.74653625033714	(2-{[2-[hexadec-9-enoyloxy]-3-(tetradecanoyloxy)propyl phosphonato]oxy}ethyl)trimethylazanium	0.657	762.53536	--	--	--	--	--	-	-	-	-
M175T377_POS	457720080.472066	518152134.303145	144954083.463803	1175588132.68769	1030663457.72154	1657227057.67284	138655244.969326	199516381.793568	371444180.19607	1435716833.33387	497789802.530137	364688456.099626	830717491.053514	501301816.487099	-0.728678469412554	0.296251305871689	0.644773783502009	2.74089519572045	Indole-3-acetamide	6.278	175.07046	Organoheterocyclic compounds	Indoles and derivatives	Indoles	879-37-8	HMDB0029739	C02693	ko01100//Metabolic pathways	Global and overview maps	Metabolism
M373T220_POS	15597653.5101728	21919179.9717102	15099558.8807844	16116239.3743145	9460538.4314842	8985210.86771748	431394784.572564	45429670.7038365	309941212.363978	81072645.9580662	182702759.761213	50698029.4304739	14529730.1726973	183539850.465022	3.65901352085582	0.0255556770405029	0.26790757776264	2.72079494534037	Ursocholic acid	3.670	373.27379	Lipids and lipid-like molecules	Steroids and steroid derivatives	Bile acids, alcohols and derivatives	-	HMDB0249206	C17644	ko00121//Secondary bile acid biosynthesis	Lipid metabolism	Metabolism
M225T256_POS	130745866.334236	527241083.859909	47831726.117296	963866559.459616	594088720.873749	221143977.538681	157507670.44884	286149640.357617	230836927.237329	33079786.7722529	92211580.8400861	279639133.610431	414152989.030581	179904123.211093	-1.2029355489193	0.143342596992385	0.497743597104486	2.7125393461045	2-amino-1-methyl-6-phenylimidazo[4,5-b]pyridine (phip)	4.263	225.1232	--	--	--	--	--	-	-	-	-
M225T185_1_NEG	42180425.9021122	77083466.1311682	24776738.2505098	20653731.9810442	15860203.8530321	429501894.008322	189569659.948426	79638507.1132964	22317381.6858641	1556337554.7546	544947414.475912	51751538.0038279	101676076.687698	407427009.330321	2.00256135510525	0.252309631081825	0.607970590198765	2.71074005407304	Porphobilinogen	3.086	225.11278	Organic nitrogen compounds	Organonitrogen compounds	Amines	487-90-1	HMDB0000245	C00931	ko01100//Metabolic pathways;ko01110//Biosynthesis of secondary metabolites;ko01120//Microbial metabolism in diverse environments	Global and overview maps	Metabolism
M137T42_NEG	125050754.411719	112817169.085939	79575457.3055674	49686581.1419513	85034914.8702728	80958217.7930186	307733570.678387	314939718.914027	334471704.476157	189753951.917579	133806181.955404	125107471.575246	88853849.1014113	234302099.919467	1.39886370483166	0.00501124925110235	0.143993240954072	2.71052693584684	Phosphomycin	0.702	136.99115	Organic acids and derivatives	Organic phosphonic acids and derivatives	Organic phosphonic acids	-	HMDB0242559	C06454	ko01100//Metabolic pathways;ko01110//Biosynthesis of secondary metabolites	Global and overview maps	Metabolism
M457T140_POS	379774793.386062	381107385.883029	47962141.8767522	277383578.200728	12476332.3992237	199035600.283791	48137631.3586777	38667492.0968027	63319370.6024445	54925769.980219	34088722.0789572	33334258.5437987	216289972.004931	45412207.4434833	-2.25181470663578	0.0260151417280522	0.269646141074788	2.69314391766839	Medicagenic acid	2.327	457.32908	Lipids and lipid-like molecules	Prenol lipids	Triterpenoids	-	HMDB0304417	-	-	-	-
M784T159_NEG	82735673.0310728	9764225.29819837	9074265.98593683	916508.932762855	39310257.7293511	48218321.0668768	291044032.106997	189099401.320037	83140417.2215091	63640850.4798949	944152811.897098	25487441.9851505	31669875.3406998	266094159.168448	3.07075374946208	0.129386312789175	0.478726592258221	2.689910631193	Isodeoxycholic acid	2.657	783.57832	Lipids and lipid-like molecules	Steroids and steroid derivatives	Bile acids, alcohols and derivatives	566-17-6	HMDB0002536	-	-	-	-
M219T120_POS	298252529.576045	232491265.154583	108528379.004169	86963792.3273405	258791085.210287	130191457.269181	256217626.404505	279176901.587316	276871375.965384	579272935.992096	291247294.014877	424066380.079524	185869751.423601	351142085.67395	0.917762914766582	0.0257247930713531	0.268510436400737	2.68878495552587	Tributylphosphine oxide	2.000	219.17421	Organophosphorus compounds	Organic phosphines and derivatives	Organophosphine oxides	-	HMDB0259167	-	-	-	-
M515T38_NEG	627307500.168799	838736448.729606	337334168.856989	1143001922.41298	677419385.763944	452171518.913496	520145157.2712	364546676.043571	390354068.97035	386416048.037564	568882049.290805	558524493.875457	679328490.807636	464811415.581491	-0.547463860410509	0.112523043019575	0.454003847649604	2.68781883612212	Probucol	0.633	515.3055	Benzenoids	Benzene and substituted derivatives	Phenylpropanes	23288-49-5	HMDB0015537	-	-	-	-
M277T22_NEG	87933811.2284086	26538999.947893	30060128.3733169	16443966.9428176	9990713.92731816	8440551.14820552	187221419.298725	516826657.384533	163183468.270686	218460205.489965	76901797.8609028	54177300.3491755	29901361.9279933	202795141.442331	2.76173998674878	0.0312328161616992	0.285472581512959	2.67565455611839	2-hydroxy-5-bromobenzophenone	0.369	276.9847	--	--	--	--	--	-	-	-	-
M401T39_2_NEG	72977236.0719867	23497324.9744698	73230327.5797305	48060904.8518972	24629267.9121008	52110060.4314171	140534517.71843	98475747.9803322	51483013.1344444	404897577.262225	108995004.744555	529308204.020687	49084186.970267	222282344.143446	2.17906313597465	0.0567259861231662	0.352851391503313	2.67538870329161	Dehydrocholic acid	0.651	401.24653	--	--	--	--	--	-	-	-	-
M295T386_POS	589789716.533712	452162047.250746	317147654.026567	272192293.284551	209824.495927681	3481382.04331759	636862337.679759	476679205.355569	658940424.695747	104174874.295482	621413611.223587	472799542.791679	272497152.939137	495144999.340304	0.861609912388999	0.114672928091344	0.457272189598597	2.66966271882007	Cinchonidine	6.433	295.16518	Alkaloids and derivatives	Cinchona alkaloids	HASH(0x2834fa0)	485-71-2	HMDB0030282	C11379	ko01063//Biosynthesis of alkaloids derived from shikimate pathway	Chemical structure transformation maps	Metabolism
M189T379_1_POS	335084150.67654	313318095.974777	713913511.599993	1894559379.05018	406194689.01867	1598324101.0457	295576116.347966	590730909.322424	646629203.052591	704096573.567321	368025435.035141	785518777.561323	876898987.89431	565096169.147794	-0.633914255700265	0.314632192903115	0.656910273676713	2.65984207253897	N-alpha-acetyl-l-lysine	6.317	189.12335	Organic acids and derivatives	Carboxylic acids and derivatives	Amino acids, peptides, and analogues	1946-82-3	HMDB0000446	-	-	-	-
M212T25_NEG	91396817.1761607	101770865.49084	52690516.6075599	25031152.2765584	10685729.715141	29225028.2849615	261713235.072852	323709619.408297	402063137.362535	153055562.239481	20055286.9834997	120125759.678378	51800018.2585369	213453766.79084	2.04289911031425	0.0219601808328999	0.25214343837985	2.6581896350759	4-hydroxylamino-2,6-dinitrotoluene	0.422	212.02347	Benzenoids	Benzene and substituted derivatives	Toluenes	-	HMDB0304181	C16392	ko01120//Microbial metabolism in diverse environments	Global and overview maps	Metabolism
M227T41_NEG	316168515.548203	404445718.671362	432926136.508411	392089438.007322	546441773.291512	528739262.008342	201659148.19997	389540437.203605	126844037.729112	190556402.859831	433939095.77004	300029134.757725	436801807.339192	273761376.086714	-0.674059908860321	0.0233393836090556	0.257216959112757	2.64918542329214	Myristic acid	0.687	227.20174	Lipids and lipid-like molecules	Fatty Acyls	Fatty acids and conjugates	544-63-8	HMDB0000806	C06424	ko01100//Metabolic pathways	Global and overview maps	Metabolism
M204T169_POS	132643904.735216	50863309.2096376	159772972.844991	503650658.49628	7898185.31667665	445007868.374317	14398938.2260138	30821651.5942176	17400715.0549331	87847006.3156894	20531726.6389365	15185329.4539826	216639483.162853	31030894.5472955	-2.80351901012537	0.0553734554498829	0.349956070128571	2.64598477393844	N-acetyl-.beta.-d-mannosamine	2.813	204.08665	--	--	--	--	--	C00645	ko01100//Metabolic pathways	Global and overview maps	Metabolism
M285T67_NEG	348355151.128669	602281461.946411	286005072.012423	631435395.949949	309173856.609084	311491249.204842	216993100.977638	209566650.63131	137786250.038901	105422380.88249	332870019.375634	428930484.371482	414790364.47523	238594814.379576	-0.797819693091814	0.0559122985846187	0.351330413131409	2.6452067159906	Retinol	1.122	285.24364	Lipids and lipid-like molecules	Prenol lipids	Retinoids	2052-63-3	HMDB0006221	C00473	ko01100//Metabolic pathways	Global and overview maps	Metabolism
M241T320_2_NEG	2081915034.35385	2225270143.19715	423119575.649659	418979479.703991	389982717.153441	178597666.781076	745208219.071612	1944567876.82577	2742742411.92005	819583015.781121	763748089.05679	1189299062.18779	952977436.139861	1367524779.14052	0.521053013819159	0.431806579568466	0.733883844080563	2.63334164697456	Lapachol	5.336	241.10826	Benzenoids	Naphthalenes	Naphthoquinones	-	HMDB0253978	-	-	-	-
M168T287_POS	141207412.30727	144265228.323068	146631510.50214	165743917.543422	134450174.800393	171288228.163035	229978555.649951	264843638.47295	228109159.408512	288959835.276118	299914907.528075	252373222.706048	150597745.273221	260696553.173609	0.791671337899653	1.01349226524586e-05	0.0160167548224089	2.62877348672481	4-acetamidobutanoate	4.791	168.06527	Organic acids and derivatives	Carboxylic acids and derivatives	Amino acids, peptides, and analogues	3025-96-5	HMDB0003681	C02946	ko01100//Metabolic pathways	Global and overview maps	Metabolism
M181T181_2_NEG	27674088.4227226	20284820.6707268	29913138.9550272	14513449.6206241	55976821.9081581	17808015.7816935	179016312.479364	160755261.681117	258653099.347854	211292950.18799	113283492.162461	29065462.6288342	27695055.8931587	158677763.08127	2.51839960950725	0.00277941895515516	0.111028243135378	2.62188599080994	Hydroxyphenyllactic acid	3.023	181.05075	Phenylpropanoids and polyketides	Phenylpropanoic acids	HASH(0x8f1b538)	306-23-0	HMDB0000755	-	-	-	-
M423T229_NEG	305897940.380035	218883285.052835	83134063.9536865	236557102.850121	52713851.9168018	48310373.0797544	672402699.168548	492505018.210055	319723726.25982	219273103.555879	263633050.693063	105986699.851008	157582769.538872	345587382.956396	1.13294075129917	0.0754752111850743	0.391224584931161	2.61817002639935	Licoricidin	3.812	423.27555	Phenylpropanoids and polyketides	Isoflavonoids	O-methylated isoflavonoids	30508-27-1	HMDB0034183	-	-	-	-
M521T129_NEG	22416321.2590281	15430719.2209497	27425350.3711402	41843321.9535115	4676842.84950522	39199965.8647202	110607380.991829	141085764.392036	180239136.589493	154460105.789316	98717279.2381853	125739837.250249	25165420.2531425	135141584.041851	2.4249570750472	9.99554181657527e-06	0.0160167548224089	2.61798941912202	4-({5-[5-hydroxy-3-({[(2z)-2-methylbut-2-enoyl]oxy}methyl)pentyl]-8a-(hydroxymethyl)-5,6-dimethyl-3,4,4a,5,6,7,8,8a-octahydronaphthalen-1-yl}methoxy)-4-oxobutanoic acid	2.156	521.32584	--	--	--	--	--	-	-	-	-
M116T307_2_POS	6498999643.27774	6714919958.85547	6231772491.54166	7836161676.70346	7925201538.81211	9410270782.78696	7376028780.78184	5157170722.77239	7315821272.38169	8907731090.54597	6270726552.7781	6681798077.63989	7436221015.32957	6951546082.81665	-0.0972357687561788	0.509211051868342	0.779976940148152	2.61397130810473	DL-proline	5.110	116.07062	Organic acids and derivatives	Carboxylic acids and derivatives	Amino acids, peptides, and analogues	-	HMDB0251528	-	-	-	-
M217T361_2_POS	508154028.186855	270462219.318111	229828849.438437	288890832.886676	255015359.008018	170828937.548452	545373356.977908	756512765.841534	358166274.976254	332662346.843921	348801689.682515	458327217.683398	287196704.397758	466640608.667588	0.700272666830409	0.05306899703122	0.344732281889771	2.61193593652288	Tetrahydroharmine	6.012	217.12959	Alkaloids and derivatives	Harmala alkaloids	HASH(0x1a74b98)	-	HMDB0254015	C09243	ko01063//Biosynthesis of alkaloids derived from shikimate pathway	Chemical structure transformation maps	Metabolism
M406T149_POS	16749738.9399213	45543210.9459983	10848690.9115898	10379730.9333575	52682393.3949766	38851517.422076	148925873.57395	92289115.4560617	120614904.830432	213506317.141946	174561518.232469	118990411.450127	29175880.4246533	144814690.114164	2.31135986082053	0.000144131722818371	0.0356421283336815	2.61158382270682	Lys-Cys-Arg	2.483	406.23378	--	--	--	--	--	-	-	-	-
M419T76_NEG	18058959.6456203	156720650.336467	7391216.09350259	625376236.244527	111446665.919782	243893189.892405	7946529.68569906	1827536.68752837	448546.223276557	5344142.10676777	4188269.38916656	21042392.6975246	193814486.355384	6799569.46499382	-4.83308919578447	0.0736334170374721	0.387889290613476	2.606959876837	Jasmonic acid	1.263	419.2654	Lipids and lipid-like molecules	Fatty Acyls	Lineolic acids and derivatives	59366-47-1	HMDB0032797	C08491	ko01100//Metabolic pathways;ko01110//Biosynthesis of secondary metabolites;ko01060//Biosynthesis of plant secondary metabolites;ko01070//Biosynthesis of plant hormones	Chemical structure transformation maps;Global and overview maps	Metabolism
M496T191_2_POS	1299004461.07544	714600868.654918	2185447879.61507	378963510.959397	127225691.223617	3391779251.62929	2928375977.84912	2423865263.96155	2197634382.43852	446038462.571874	1456047782.77352	385390783.753511	1349503610.52629	1639558775.55802	0.280878784301199	0.672704073086802	0.868683827508143	2.6036908308045	.alpha.-ergocryptine	3.176	496.33984	Alkaloids and derivatives	Ergoline and derivatives	Lysergic acids and derivatives	-	HMDB0248211	-	-	-	-
M279T120_NEG	74520559.8322881	60785225.3442413	41827717.6587319	39766052.2041558	31710408.9943256	37922469.4190618	548035329.644654	227568290.711601	296605975.467069	84826336.8816147	40561167.916823	109504020.616632	47755405.5754674	217850186.873066	2.18960040038648	0.0514581993515437	0.341947621206579	2.59748593893762	2-propenamide, 2-cyano-3-(3,4-dihydroxyphenyl)-n-phenyl-, (2e)-	2.007	279.09094	--	--	--	--	--	-	-	-	-
M223T382_POS	157500424.00902	142725881.87157	93888812.8929873	93003014.7124091	1940380.04550808	6861954.23467806	333750284.039428	227213635.666036	309216092.003469	71868761.0142094	244419389.01787	175410682.806702	82653411.2943621	226979807.424619	1.45741768903663	0.012115837249863	0.201425794278972	2.59000484634264	1-methyl-3-isobutylxanthine	6.367	223.10774	Organoheterocyclic compounds	Imidazopyrimidines	Purines and purine derivatives	-	HMDB0245912	-	-	-	-
M297T25_NEG	772071214.479415	1005485525.82446	396302760.281382	514485223.388963	822670556.285565	551074149.817885	296577576.208361	390456651.980198	261034709.415221	810442926.601384	352164607.252708	689063086.799215	677014905.012945	466623259.709514	-0.536929373261884	0.140088641063984	0.493227454530221	2.58682674443395	Ostruthin	0.420	297.15306	--	--	--	--	--	-	-	-	-
M350T314_NEG	167697630.119391	43910517.852599	139566365.995644	5925685.91664369	4806145.79746754	50741977.269124	319431147.866198	242774427.467796	326017944.801897	94715329.5374781	158300142.964049	129609192.807968	68774720.4918115	211808030.907564	1.62280701516205	0.0156826359804322	0.221940204560145	2.57551945365245	Lomefloxacin	5.227	350.10945	Organoheterocyclic compounds	Lactams	Beta lactams	98079-51-7	HMDB0015113	-	-	-	-
M242T37_NEG	282436127.225985	82456395.0532976	22873762.9312937	2943527.28690154	12471015.1635209	217477291.708951	504127034.853804	263128427.594735	608542665.891034	162825471.578631	131368624.270448	68121400.864857	103443019.894992	289685604.175585	1.48565169353773	0.0963487927944602	0.43140163989657	2.57496131320733	Isogentisin	0.621	242.01642	Organoheterocyclic compounds	Benzopyrans	1-benzopyrans	491-64-5	HMDB0030871	-	-	-	-
M183T114_POS	420625017.067738	405348208.91915	303883803.093553	307304234.28299	277960848.851267	381985488.365389	411791701.36213	358018733.951387	470249582.497039	586898704.118201	643263297.257139	494318279.369216	349517933.430014	494090049.759185	0.499407521540546	0.0160330584601278	0.224269475373402	2.57470904890684	Harmane	1.896	183.09173	Alkaloids and derivatives	Harmala alkaloids	HASH(0x2ef27a8)	486-84-0	HMDB0035196	C09209	ko01063//Biosynthesis of alkaloids derived from shikimate pathway	Chemical structure transformation maps	Metabolism
M243T166_NEG	227817665.55677	742072532.931358	31888950.3254495	1294536469.21631	217953079.988149	152327628.988914	83389418.8559515	53491446.7779578	78586885.4025221	503323348.361119	75803992.5916311	398133265.445588	444432721.167825	198788059.572462	-1.16073393603029	0.275691468819891	0.628711119155827	2.57140311334728	Uridine	2.759	243.06231	Nucleosides, nucleotides, and analogues	Pyrimidine nucleosides	HASH(0x230e078)	58-96-8	HMDB0000296	C00299	ko01100//Metabolic pathways	Global and overview maps	Metabolism
M347T210_POS	278947793.562582	407714576.653008	77132321.8595332	220530630.004403	97594545.5992506	57259043.0117097	17969043.6419797	9605106.55886663	15113106.0417679	73959008.6342592	32502486.7260031	70989210.1791807	189863151.781748	36689660.2970095	-2.37151448550319	0.0237877035512463	0.258642744014801	2.56962236840046	Piperonyl sulfoxide	3.495	347.15787	Organoheterocyclic compounds	Benzodioxoles	HASH(0x16bdeb0)	-	HMDB0258607	-	-	-	-
M99T70_NEG	43424589.5783726	107605063.71585	70247334.3659141	701531054.906705	180932761.514114	150744842.496838	293022855.171101	89645009.7130809	148242563.213914	1103383087.24591	421602002.62185	571576068.158879	209080941.096299	437911931.020789	1.06657919876154	0.236588845326148	0.593150048388606	2.55466118033015	Trans-2,3-dimethylacrylic acid	1.170	99.00878	Lipids and lipid-like molecules	Fatty Acyls	Fatty acids and conjugates	80-59-1	HMDB0001470	-	-	-	-
M260T345_POS	628212323.18365	284492549.360571	194726298.277295	409889777.647297	163338192.094787	190331296.491	459442364.812375	414909864.008236	482897072.26113	483950956.952111	418841323.728983	621886626.19223	311831739.5091	480321367.992511	0.623232212076634	0.0600499329575096	0.361483643028557	2.55463426017498	Lenalidomide	5.754	260.12414	Organoheterocyclic compounds	Isoindoles and derivatives	Isoindolines	191732-72-6	HMDB0014623	-	-	-	-
M345T290_NEG	360054796.985819	292620923.503347	252229211.4948	264363848.112315	159714221.831291	516009156.795881	230552294.711362	347957166.884261	450546735.856893	964477221.230625	683274108.128946	381212022.264088	307498693.120575	509669924.846029	0.728982944682021	0.123804066542008	0.47065516509376	2.54007453655545	Corticosterone	4.826	345.2283	Lipids and lipid-like molecules	Steroids and steroid derivatives	Hydroxysteroids	50-22-6	HMDB0001547	C02140	ko01100//Metabolic pathways	Global and overview maps	Metabolism
M365T381_POS	406538832.995656	320277165.447381	109347690.52067	211116234.78864	150999418.504764	145360578.299794	525131259.576064	532468667.231568	557758204.991298	256077598.249678	325482845.076082	168818937.030071	223939986.759484	394289585.359127	0.816143445009383	0.0663169319676368	0.373907805717215	2.51791890988853	Lactose	6.350	365.10539	Organic oxygen compounds	Organooxygen compounds	Carbohydrates and carbohydrate conjugates	5965-66-2	HMDB0041627	C00243	ko01100//Metabolic pathways	Global and overview maps	Metabolism
M111T219_NEG	429187334.436147	215953082.317837	110398111.393448	517175237.877023	434726230.263908	295502377.782411	517343609.30418	346198135.619715	364683376.948498	1021020883.90881	494350773.121752	449957243.508362	333823729.011796	532259003.735219	0.673041940969216	0.127706146436743	0.475926387872041	2.51405198033124	Orotate	3.657	111.02002	Organoheterocyclic compounds	Diazines	Pyrimidines and pyrimidine derivatives	65-86-1	HMDB0000226	C00295	ko01100//Metabolic pathways	Global and overview maps	Metabolism
M149T106_NEG	276863302.740679	474359734.389493	331017583.567047	325578082.917789	776021127.040095	630231968.04771	77000751.7396065	277071187.775953	224127201.20982	517498295.344448	326027395.845302	275680333.094269	469011966.450469	282900860.8349	-0.729328165678475	0.0921785975076988	0.42308000622095	2.51310076889326	Hydrocinnamic acid	1.760	149.06058	Phenylpropanoids and polyketides	Phenylpropanoic acids	HASH(0x816f458)	501-52-0	HMDB0000764	C05629	ko01100//Metabolic pathways;ko01120//Microbial metabolism in diverse environments	Global and overview maps	Metabolism
M112T197_3_POS	8779802991.52893	2904684200.56544	2990364177.27268	1266592987.13861	5804856305.17798	3950604155.83818	3190351914.02428	2433230986.09191	4194925565.63064	5271806899.68665	3447455647.53552	3777605290.13991	4282817469.58697	3719229383.85149	-0.203556462919576	0.635869264179148	0.850463665626375	2.50686207749786	Cytosine	3.286	112.05057	Organoheterocyclic compounds	Diazines	Pyrimidines and pyrimidine derivatives	71-30-7	HMDB0000630	C00380	ko01100//Metabolic pathways	Global and overview maps	Metabolism
M245T344_NEG	540496585.217539	186714385.50492	138220932.235011	68736431.2393836	194818114.834647	356257174.95007	292740307.349276	67106109.8806429	212730420.129509	868086347.692152	224238276.904196	1137716208.85935	247540603.996928	467102945.135854	0.916075352163542	0.272545028057534	0.625689339580082	2.4858534919593	Val-Glu	5.737	245.11437	Organic acids and derivatives	Carboxylic acids and derivatives	Amino acids, peptides, and analogues	3062-07-5	HMDB0029126	-	-	-	-
M188T336_1_POS	367311640.204629	210448258.402486	133175947.934811	182889181.998791	80019316.4146436	128786350.595397	341819257.522642	372708736.652463	424371731.600822	330461000.374389	236985192.003	239855292.337234	183771782.591793	324366868.415092	0.819711203171556	0.020349063817311	0.246914402562307	2.48188021025952	Indoleacrylic acid	5.600	188.07397	Organoheterocyclic compounds	Indoles and derivatives	Indoles	29953-71-7	HMDB0000734	-	-	-	-
M218T259_2_NEG	2419758524.71792	1724072978.33026	720423405.903188	1661878893.7005	2165970691.76511	2874419763.15109	2050933115.88792	1224848804.04583	1508072173.08478	5209043827.70216	1585213819.16267	2487770378.90269	1927754042.92801	2344313686.46434	0.282244632274639	0.550056361956703	0.8025750404784	2.47822715642988	Pantothenate	4.314	218.10329	Organic acids and derivatives	Carboxylic acids and derivatives	Amino acids, peptides, and analogues	-	HMDB0250782	C00864	ko01100//Metabolic pathways;ko01110//Biosynthesis of secondary metabolites	Global and overview maps	Metabolism
M209T57_NEG	315679516.627503	269005024.563151	277819769.801138	149475294.545867	126321149.571474	160021116.361002	389320552.270287	451254100.368655	449563512.081824	311720524.635623	220938759.964449	303646963.160076	216386978.578356	354407402.080152	0.711795050671887	0.0195050973139829	0.242079050721085	2.47395558123286	Sinapyl alcohol	0.942	209.08545	Benzenoids	Phenols	Methoxyphenols	537-33-7	HMDB0013070	C02325	ko01100//Metabolic pathways;ko01110//Biosynthesis of secondary metabolites;ko01061//Biosynthesis of phenylpropanoids	Chemical structure transformation maps;Global and overview maps	Metabolism
M385T41_POS	8820307.13646466	41830951.0420974	485077289.285087	350442923.401583	264962814.533658	5540217.07712363	47926156.8440056	19585242.2238626	31023653.9075577	3882396.17599161	23240380.0526889	28322376.0077881	192779083.746002	25663367.5353158	-2.90916613197351	0.0726772763694952	0.38646464577272	2.46955798046891	Isorhynchophylline	0.691	385.21246	Organoheterocyclic compounds	Indolizidines	HASH(0x1a7eff8)	-	HMDB0253688	-	-	-	-
M397T475_POS	903969973.404551	288692476.878592	61560864.0091965	185823805.807913	22806733.8750875	72787552.0700286	178364164.512139	252336032.933938	792913191.914407	352204024.138204	513925070.503802	778090028.398936	255940234.340895	477972085.400238	0.901119404279458	0.228476579144296	0.586548596394993	2.44172123118511	Gartanin	7.917	397.15402	Organoheterocyclic compounds	Benzopyrans	1-benzopyrans	33390-42-0	HMDB0030700	-	-	-	-
M310T98_POS	11104495.6515003	139704413.134422	166881846.195181	155629966.252401	34961152.6717281	176953339.755494	460270264.171166	445204929.007504	370282759.400954	11526515.305269	276432332.0317	97142611.5318896	114205868.943454	276809901.90808	1.27725875978796	0.0740632844780786	0.388474793633425	2.44065146250898	N,n-dimethylsphingosine	1.627	310.31051	Organic nitrogen compounds	Organonitrogen compounds	Amines	122314-67-4	HMDB0013645	-	-	-	-
M371T231_2_POS	46145130.023147	53478562.9865279	15203795.1875113	27818598.2414122	146566505.300974	328895712.210275	478162587.513784	267970186.873145	774193065.18332	69780493.2852582	99798676.7454769	78934880.794613	103018050.658308	294806648.399266	1.51687191378712	0.157011598590602	0.511914867545896	2.43028093347139	Larixyl acetate	3.849	371.25802	--	--	--	--	--	-	-	-	-
M229T288_POS	849596917.843269	532294933.061897	89711021.0816664	194357494.257985	299370590.608175	886505193.370758	130377197.326173	38342581.2611376	99805819.9818871	335208373.122954	454009961.826895	496514907.379431	475306025.037292	259043140.149746	-0.875664310166097	0.204584672933424	0.564158199336272	2.42594285101055	L-leucyl-l-proline	4.803	229.15431	Organic acids and derivatives	Carboxylic acids and derivatives	Amino acids, peptides, and analogues	6403-35-6	HMDB0011175	-	-	-	-
M118T294_POS	518929255.010664	821394650.748807	617519793.783558	1215256160.08295	651311057.22584	1584207453.35218	496951305.850697	303845457.686343	459636458.27243	1162054672.94188	770450340.985876	766783536.327359	901436395.034	659953628.677431	-0.449861041541603	0.27809177242123	0.630866206308039	2.42192266658768	L-norvaline	4.902	118.08649	--	--	--	--	--	-	-	-	-
M324T270_POS	890120067.004871	140735444.450805	66332186.7375759	75401868.1256159	77799236.4328693	39922050.9981519	449263059.035282	394077907.723085	503550430.777696	517448889.348481	331997794.761115	335582389.942919	215051808.958315	421986745.264763	0.972513417244562	0.169252496735265	0.526269485485469	2.42185514389134	N-3-oxotetradec-7z-enoyl-l-homoserine lactone	4.508	324.23798	--	--	--	--	--	-	-	-	-
M253T385_1_NEG	195604338.885875	481457120.716658	52507913.4389803	669750082.003433	558022796.273044	134111240.191942	83059741.7209698	117784149.937997	94149724.1120204	436050635.409423	99615501.219182	132246194.556986	348575581.918322	160484324.492763	-1.119039123531	0.140594970096104	0.493793242719783	2.42020674825413	2',4'-dihydroxyflavone	6.414	253.05656	--	--	--	--	--	-	-	-	-
M462T35_3_POS	94122427.3425028	336434710.307945	150416555.534221	375198693.547731	78811505.2440649	369163125.649524	49363362.6950896	25560358.3577848	174699502.750949	56511652.1517922	110269161.366383	112782002.339275	234024502.937665	88197673.2768789	-1.40784708943358	0.0398129412867439	0.313302425486134	2.41934279199407	Perifosine	0.580	462.39435	Organic acids and derivatives	Organic phosphoric acids and derivatives	Phosphate esters	-	HMDB0256342	-	-	-	-
M177T297_NEG	435777476.50899	1901626106.58977	290280490.838403	735052756.127557	1230289794.45141	602707409.76927	450065045.259717	220577675.242236	435911075.775093	1136178678.26323	558268450.366827	768132337.2266	865955672.3809	594855543.688951	-0.54175381333734	0.352512833863636	0.685482161152904	2.41210191602346	2-dehydro-3-deoxy-d-gluconate	4.956	177.04037	--	--	--	--	--	C00204	ko01100//Metabolic pathways;ko01120//Microbial metabolism in diverse environments	Global and overview maps	Metabolism
M263T388_NEG	123116319.463052	83811406.4829577	78789392.2904742	71175890.1008665	13091294.2140371	47379883.9115021	120398471.45838	162082168.431284	168838140.818915	211436183.040066	198507434.642554	165042383.185029	69560697.7438149	171050796.929371	1.29808051657062	0.000468615512920911	0.0530843511743488	2.40757398863768	Phenylacetyl-l-glutamine	6.468	263.0973	Organic acids and derivatives	Carboxylic acids and derivatives	Amino acids, peptides, and analogues	28047-15-6	HMDB0006344	-	-	-	-
M246T520_POS	26716583.2517015	92515447.8767933	25353807.7265443	82908940.2921491	990117462.643598	259972355.528791	32478433.8026752	28859173.7150685	51312287.8469627	33547990.374965	23227041.4454087	29435608.3749668	246264099.553263	33143422.5933411	-2.89341182977989	0.193541566608791	0.553124605390282	2.39782821714768	Lys-Val	8.674	246.18115	Organic acids and derivatives	Carboxylic acids and derivatives	Amino acids, peptides, and analogues	20556-11-0	HMDB0028964	-	-	-	-
M331T108_NEG	508583048.601009	199821399.934359	237651291.928724	159190178.847196	190931229.722162	282473942.76087	385165006.917733	350845394.989818	374790683.809524	431914945.142312	565416145.017219	340598573.565388	263108515.299053	408121791.573666	0.633341804094726	0.0419605890106488	0.319228284766642	2.39463074645151	Zanamivir	1.800	331.11891	Organic acids and derivatives	Carboxylic acids and derivatives	Carboxylic acid derivatives	139110-80-8	HMDB0014698	-	-	-	-
M147T79_NEG	45577455.5684736	99015479.104132	12112146.7645387	807534343.982617	56894357.0315846	187714512.349225	8631550.84427854	10027882.4229609	14762651.5665997	16276466.5996281	7657013.12992633	6783193.66225774	201474715.800095	10689793.0376086	-4.23629297137868	0.154059251625224	0.509096661028692	2.39455369976897	.alpha.-keto-.gamma.-(methylthio)butyric acid	1.311	147.03	--	--	--	--	--	C01180	ko01100//Metabolic pathways;ko01110//Biosynthesis of secondary metabolites;ko01060//Biosynthesis of plant secondary metabolites	Chemical structure transformation maps;Global and overview maps	Metabolism
M362T35_NEG	31154855.1031507	15328554.904479	12552075.3141088	15779464.0061796	20104596.4407546	84122086.0015769	506463816.834885	165169732.243627	201611871.521947	114652248.248454	34819705.2417572	47507895.585355	29840271.9617083	178370878.279338	2.57954750351846	0.0648753091368257	0.370700359360188	2.38971371368908	N-palmitoyltaurine	0.588	362.23714	Lipids and lipid-like molecules	Fatty Acyls	Fatty amides	83982-06-3	HMDB0240594	-	-	-	-
M268T175_POS	600557834.128623	537881609.341473	74334387.7230051	1339568854.01009	392314105.195741	156507902.53136	269645399.569811	165468343.463309	424935532.780377	330102313.826591	170309472.27494	385662836.174058	516860782.155049	291020649.681514	-0.828654214331459	0.262396042837836	0.617188941243328	2.38928457026661	Adenosine	2.923	268.10389	Nucleosides, nucleotides, and analogues	Purine nucleosides	HASH(0x1b57260)	58-61-7	HMDB0000050	C00212	ko01100//Metabolic pathways	Global and overview maps	Metabolism
M541T215_POS	45199707.4151009	58443154.0481473	66123625.6298883	40489273.0900284	85527914.703973	42566115.3632116	191037336.410077	554325330.445833	530324310.033758	25591764.2842447	57131298.7836452	31839817.9639578	56391631.7083916	231708309.653586	2.0387567903989	0.114958957911275	0.457824987139686	2.38903737809484	Estrone	3.582	541.33862	Lipids and lipid-like molecules	Steroids and steroid derivatives	Sulfated steroids	481-97-0	HMDB0001425	C00468	ko01100//Metabolic pathways;ko07226//Progesterone, androgen and estrogen receptor agonists/antagonists	Global and overview maps;Target-based classification: Nuclear receptors	Drug Development;Metabolism
M340T169_POS	280241257.564841	283151790.887742	34987508.1182168	127957674.429543	126896075.249956	51629846.2763349	6314939.86734362	5094875.84215938	10209710.6789326	37985409.8268918	23542482.535869	54609047.706715	150810692.087772	22959411.0763186	-2.71558117403342	0.0174082402190661	0.230591039021462	2.38896616661293	Nalbuphine	2.824	340.17547	Benzenoids	Phenanthrenes and derivatives	HASH(0x1f75c00)	20594-83-6	HMDB0014982	-	-	-	-
M155T145_NEG	1382847137.16712	1171904237.19279	278558118.997961	850862544.798895	832789621.668352	251943226.708558	117497733.978303	214899593.101922	315937303.244795	1447285215.25181	559109440.176898	495593488.983035	794817481.088946	525053795.789461	-0.598158357814605	0.343952184080498	0.678359960175206	2.38484675078399	Shikimate	2.417	155.04623	Organic oxygen compounds	Organooxygen compounds	Alcohols and polyols	138-59-0	HMDB0003070	C00493	ko01100//Metabolic pathways;ko01110//Biosynthesis of secondary metabolites;ko01060//Biosynthesis of plant secondary metabolites;ko01061//Biosynthesis of phenylpropanoids;ko01063//Biosynthesis of alkaloids derived from shikimate pathway;ko01070//Biosynthesis of plant hormones	Chemical structure transformation maps;Global and overview maps	Metabolism
M404T147_NEG	6755502.51205247	40277283.886206	12003879.6187375	10969776.1198693	66855970.1350654	39360161.2070441	100279847.0706	91834606.8149353	109044391.076574	140907865.876674	171995856.307072	129530056.617912	29370428.9131625	123932103.960628	2.07711371903587	0.000116160704065971	0.0335653785071421	2.37839045551681	Lisinopril	2.458	404.21952	Organic acids and derivatives	Carboxylic acids and derivatives	Amino acids, peptides, and analogues	83915-83-7	HMDB0001938	-	-	-	-
M533T28_NEG	391453051.337016	323571293.090416	361496498.123223	38254927.5019797	33712327.3979513	58969856.1722299	112677383.630457	95796687.5539684	58681827.1235903	18928222.6145625	18806788.9149494	22228836.7185685	201242992.270469	54519957.7593493	-1.88408219675161	0.0725773912489417	0.386172871690699	2.35681507027546	9-hydroxy-9-[[(e)-2-(hydroxymethyl)-3-[3-(hydroxymethyl)-6-propan-2-ylcyclohex-2-en-1-yl]prop-2-enoyl]oxymethyl]-1-oxo-6-propan-2-yl-3,5a,6,7,8,9a-hexahydro-2-benzoxepine-4-carboxylic acid	0.464	533.25822	--	--	--	--	--	-	-	-	-
M331T38_NEG	21997967.8132712	156833369.01405	152045848.396983	203200525.555555	879809211.924658	508049889.077159	135427799.176875	102880182.818209	94486385.6428457	58300837.9763733	208089695.905443	150817180.680451	320322801.963613	125000347.033366	-1.3575943988576	0.168581378375391	0.52554041673628	2.35258389601956	Cis-7,10,13,16-docosatetraenoic acid	0.636	331.26456	--	--	--	--	--	-	-	-	-
M297T37_NEG	369870845.955317	569850530.417194	426145114.222515	368434534.968853	57254652.3270042	505440064.415795	848469356.846098	967941273.564967	7214275.36482161	485906067.631985	513905551.14023	726780323.844155	382832623.71778	591702808.065376	0.628158965037818	0.213901107507929	0.573740112050646	2.34843872172495	Enterolactone	0.618	297.11337	Lignans, neolignans and related compounds	Furanoid lignans	Tetrahydrofuran lignans	185254-87-9	HMDB0006101	-	-	-	-
M417T139_POS	288779673.075247	386747602.054759	34652777.3603152	243071306.130226	4915759.5747815	143794941.982386	51453657.8738646	42315701.711457	66400346.6448992	50584315.2807915	26559183.1132459	24213051.2683253	183660343.362952	43587709.3154306	-2.07504685570486	0.0455001352509441	0.329838911305552	2.33898107559556	Neotigogenin	2.324	417.33627	Lipids and lipid-like molecules	Prenol lipids	Sesquiterpenoids	470-01-9	HMDB0030047	-	-	-	-
M275T184_2_POS	592057898.76317	870003183.59466	563898713.661701	902860169.199095	159654147.556067	744252387.855826	803030428.058991	613725479.304559	688756614.281919	1201177664.4474	693971908.850301	973421859.553125	638787750.105087	829013992.416049	0.376059805523856	0.213834566278957	0.573740112050646	2.33756078865661	2'-deoxyinosine	3.066	275.07497	Nucleosides, nucleotides, and analogues	Purine nucleosides	Purine 2'-deoxyribonucleosides	890-38-0	HMDB0000071	C05512	ko01100//Metabolic pathways	Global and overview maps	Metabolism
M307T250_NEG	64739734.513297	170514375.761366	57136633.9174314	70420722.5572148	269668062.040874	559888493.199467	40112392.7242625	91452019.8797748	68380081.0045619	22873914.2815355	14511735.9466833	17018982.4981769	198728003.664942	42391521.0558325	-2.22894754565073	0.0816134996021902	0.403576020469734	2.33653551544849	Neohesperidose	4.163	307.0858	Organic oxygen compounds	Organooxygen compounds	Carbohydrates and carbohydrate conjugates	-	HMDB0302540	-	-	-	-
M468T277_POS	232661348.010817	460144186.218356	44391136.5553491	124206676.602197	68690742.9760299	43289122.1565695	2831693.6042138	4085579.46202063	5478258.90019971	33970437.0535823	29323143.4303879	34848322.5362304	162230535.419886	18422905.8311058	-3.13847285293409	0.0562718501877001	0.351499541302663	2.32706381509156	Tobramycin	4.616	468.2493	Organic oxygen compounds	Organooxygen compounds	Carbohydrates and carbohydrate conjugates	32986-56-4	HMDB0014822	C00397	ko01110//Biosynthesis of secondary metabolites	Global and overview maps	Metabolism
M196T358_POS	549876238.156864	691933570.920439	549569703.111603	392698699.851967	22549255.8542536	38662682.1646325	961767255.285038	325833920.935293	793266603.955266	212093301.929132	501616165.465132	729639639.95069	374215025.00996	587369481.253425	0.650400822548125	0.225942047753291	0.584337060235446	2.32327691714279	1-deoxy-1-(methylamino)-d-galactitol	5.959	196.09681	--	--	--	--	--	-	-	-	-
M179T337_NEG	355970825.023315	540938939.662637	493096740.371679	894744717.642836	336846694.939495	208299440.65638	613946555.556115	320107840.511885	538146088.909072	812806931.072761	547558646.627379	1063269342.32554	471649559.716057	649305900.833792	0.461182999560873	0.243214489877506	0.599467934408173	2.31992364828343	2-deoxy-d-ribose	5.613	179.05626	Organic oxygen compounds	Organooxygen compounds	Carbonyl compounds	-	HMDB0245099	C01801	ko01100//Metabolic pathways	Global and overview maps	Metabolism
M515T144_NEG	82067860.1199895	50193963.4384679	66469268.9188151	96984970.4069914	99656003.8157706	38131862.7445402	140531782.647556	113633666.087742	285353637.294885	170322562.193165	323156920.758508	100388268.163456	72250654.9074291	188897806.190885	1.38652337682324	0.0143394922262074	0.215831284524636	2.30420172768695	Adynerin	2.395	515.30198	--	--	--	--	--	-	-	-	-
M147T91_NEG	97943652.83072	98994903.6550291	10389847.5086898	29804932.1980285	4981924.92561171	30731910.0933305	181524618.241987	187112321.554537	200874474.819717	53293423.6363941	79548833.7165645	230235609.012233	45474528.5352349	155431546.830239	1.77314876128144	0.00882313126240038	0.177873698216844	2.30378123275526	Mevalonic acid	1.519	147.06635	Lipids and lipid-like molecules	Fatty Acyls	Fatty acids and conjugates	17817-88-8	HMDB0000227	C00418	ko01100//Metabolic pathways;ko01110//Biosynthesis of secondary metabolites;ko01060//Biosynthesis of plant secondary metabolites;ko01070//Biosynthesis of plant hormones;ko01062//Biosynthesis of terpenoids and steroids	Chemical structure transformation maps;Global and overview maps	Metabolism
M306T281_2_POS	216651472.264529	313135128.434626	95182860.486365	195122893.940148	112646712.906303	158729354.404983	68831728.0297192	89031037.7100295	73120470.216885	84057678.5608459	57713789.7000883	62636549.8256537	181911403.739492	72565209.0072036	-1.32588605926143	0.00751706556309978	0.166080167284736	2.30010632773502	Convolvamine	4.675	306.18119	--	--	--	--	--	-	-	-	-
M369T442_NEG	1342420.22591083	1538233.28684656	6106989.83094991	1462199.44951122	7140400.60307787	16855095.5345118	181331630.352034	272868846.12996	233173788.846014	38197665.0468059	41428751.9230477	2396887.68717753	5740889.82180137	128232928.33084	4.48134859426904	0.0263331812554372	0.270749042330109	2.29817954071444	Mef-glu	7.360	369.12738	--	--	--	--	--	-	-	-	-
M119T124_NEG	391297786.917075	472836482.207647	412781815.547374	368653364.549914	423496829.358906	702152305.327844	582170626.175654	592659275.299889	795261896.353296	813522403.137496	553908633.912458	364418471.606567	461869763.984793	616990217.74756	0.417761511774446	0.0970645291904249	0.432460305344934	2.29783742030698	Purine	2.062	119.05018	Organoheterocyclic compounds	Imidazopyrimidines	Purines and purine derivatives	120-73-0	HMDB0001366	-	-	-	-
M238T357_POS	300639726.814982	71001219.0848668	37482404.3828629	42160844.8274263	34614851.2053267	20067542.1624969	223059458.667566	209375652.626738	234212826.606892	208909145.602413	190477768.076097	167919529.289761	84327764.7463269	205659063.478245	1.28617503446984	0.0221067600673119	0.252409781542032	2.29267550717369	N,n-diethyl-3,4-dimethoxybenzamide	5.957	238.16488	--	--	--	--	--	-	-	-	-
M340T40_POS	124873623.71628	186336244.878113	26261882.8921642	108075736.762178	201148055.623714	99082047.4173166	13968063.6939859	7914856.86056548	12163852.7335639	46256689.0866934	24271652.7863569	28651001.7746898	124296265.214961	22204352.8226426	-2.48486852010637	0.00329272753877725	0.119543808184851	2.29144807054304	Papaverine	0.672	340.17577	Organoheterocyclic compounds	Isoquinolines and derivatives	Benzylisoquinolines	61-25-6	HMDB0015245	C06533	ko01110//Biosynthesis of secondary metabolites;ko01063//Biosynthesis of alkaloids derived from shikimate pathway	Chemical structure transformation maps;Global and overview maps	Metabolism
M182T293_POS	45235031.4535216	56572138.2705968	44418988.7392964	51588026.6106284	33413506.0824211	46729366.6001368	111513349.674013	77498416.7884528	114483611.982253	389801732.15894	200493101.667276	120117294.026961	46326176.2927669	168984584.382983	1.86699212859636	0.0267754608547612	0.271950735434605	2.28637642522017	Tyrosine	4.880	182.08102	Organic acids and derivatives	Carboxylic acids and derivatives	Amino acids, peptides, and analogues	60-18-4	HMDB0000158	-	-	-	-
M124T621_POS	249918361.945629	160434485.596216	1803944.34391359	367941095.510705	31096350.2347185	240378982.29608	270289620.094601	6204190.64313747	284583201.541119	503323919.859497	483406705.29052	427148018.679867	175262203.32121	329159276.018124	0.909270953775204	0.136798224491765	0.488648926501006	2.27482428419192	1-methyl-l-histidine	10.358	124.08698	Organic acids and derivatives	Carboxylic acids and derivatives	Amino acids, peptides, and analogues	332-80-9	HMDB0000001	C01152	ko01100//Metabolic pathways	Global and overview maps	Metabolism
M160T227_POS	282963586.92979	174580702.809359	255758289.285063	713611169.243089	504861824.480719	189751383.205537	230423092.508377	354455092.250547	129605082.914822	235244162.585872	110362335.878776	2023204153.0973	353587825.99226	513882319.872616	0.539369413376417	0.623097295749295	0.842906946002043	2.26561535855624	Ethcathinone	3.781	160.13315	--	--	--	--	--	-	-	-	-
M485T275_NEG	36119154.1853752	65747704.8875627	95446995.1664202	29068290.0572397	6108084.14383624	53984469.7481198	144436445.375741	154650464.909549	208974442.545695	118021274.169396	155832430.368281	70159690.0146062	47745783.0314256	142012457.897211	1.57257227100619	0.00196149016933616	0.0992826470301111	2.24428975932981	Kendomycin	4.587	485.29133	--	--	--	--	--	-	-	-	-
M204T95_POS	317402083.868617	205771204.777436	34270639.2280513	153667518.605785	25483780.6596401	85957927.4108359	6700909.20739258	2025224.65430889	5996632.45924938	19461032.4308435	15508208.1146163	59512060.4365058	137092192.425061	18200677.8838194	-2.9130823204568	0.0290486369426132	0.278020845586079	2.23176967485405	Lys-Gly	1.580	204.13834	Organic acids and derivatives	Carboxylic acids and derivatives	Amino acids, peptides, and analogues	-	HMDB0304784	-	-	-	-
M347T176_NEG	320214995.742677	132557664.502398	34776210.0695829	235048130.854544	57735814.6333021	64674830.9170998	15889978.2332287	14523396.8199763	22218449.5197482	40742270.277922	22452698.1931502	14677228.82817	140834607.786601	21750670.3120326	-2.69487012837256	0.0290074003837374	0.277928965302956	2.23130028583995	Bexarotene	2.936	347.18649	Lipids and lipid-like molecules	Prenol lipids	Retinoids	153559-49-0	HMDB0014452	-	-	-	-
M154T327_POS	195283977.981812	213238924.311102	133220866.978723	136630261.0302	121089944.96163	166066187.124236	224951704.118708	262068547.698608	269098642.94714	279716659.700661	232012488.887071	227555725.598002	160921693.731284	249233961.491698	0.631141840636942	0.000620373679376247	0.0587404563176712	2.22846861745141	4-nitroanisole	5.451	154.04962	Benzenoids	Benzene and substituted derivatives	Nitrobenzenes	-	HMDB0246530	-	-	-	-
M361T113_NEG	76383627.2276083	97075579.7609791	103386758.770154	80138936.1312765	110233829.553607	65732561.6697765	203568282.185857	170597500.221513	117770157.190011	136086821.434709	173468481.145466	343849504.940288	88825215.5189002	190890124.519641	1.10370127938752	0.0127586942444354	0.204710464851336	2.22415947809875	Thyrotropin-releasing hormone	1.878	361.1409	Organic acids and derivatives	Carboxylic acids and derivatives	Amino acids, peptides, and analogues	-	HMDB0259062	-	-	-	-
M309T130_POS	75453180.9910337	30455632.8011465	8079147.65775066	22126487.2525287	9588140.53278698	7265788.95702709	91320077.9430564	88758356.5191577	178376361.727231	176750436.104444	181398809.316312	30719923.2141813	25494729.6987123	124553994.137397	2.28850033861054	0.00533829747891722	0.147247125327094	2.21954193119685	Sclareol	2.169	309.25778	Lipids and lipid-like molecules	Prenol lipids	Diterpenoids	515-03-7	HMDB0036827	C09183	ko01110//Biosynthesis of secondary metabolites	Global and overview maps	Metabolism
M451T35_2_NEG	14293085.479488	215388598.741643	55258414.9694772	422760198.523819	2573976.19896968	370878127.108763	2851030.88660258	1931268.17554868	147760636.166339	37447805.8238194	543609.997115871	20208798.9613173	180192066.837027	35123858.3351238	-2.35901225835086	0.0962882306580553	0.43129036426464	2.21116840746838	Myristoleic acid	0.583	451.37961	Lipids and lipid-like molecules	Fatty Acyls	Fatty acids and conjugates	544-64-9	HMDB0002000	-	-	-	-
M217T325_2_POS	966169506.015303	349116865.243222	264983826.289889	187424218.525013	163314081.146943	424148474.983508	428419306.225002	229756602.34203	365207026.822603	1057023523.90619	529371341.037911	952040814.782381	392526162.03398	593636435.852686	0.596790830085946	0.296934254199319	0.645214790789299	2.21026963464179	Thr-Pro	5.409	217.1183	Organic acids and derivatives	Carboxylic acids and derivatives	Amino acids, peptides, and analogues	46398-79-2	HMDB0029069	-	-	-	-
M417T32_POS	33822419.3347682	187000549.71533	88057021.5245631	154121095.341325	51765345.6974996	219680054.842039	20715792.9777717	22514451.7883545	52203101.9185925	3548233.32848531	12049102.3075836	12053451.6477519	122407747.742587	20514022.3280899	-2.57701257165339	0.00922234848255146	0.180591745552538	2.20056843370812	Alfentanyl	0.536	417.25377	Benzenoids	Benzene and substituted derivatives	Anilides	71195-58-9	HMDB0014940	-	-	-	-
M411T36_NEG	6943447.41443602	207298556.683604	224708395.219809	532404223.687818	87588327.1029554	215787225.121703	62404247.8807101	57548761.7166865	24490316.6060141	67459231.7493494	59936559.9748561	164016733.968897	212455029.205054	72642641.9827522	-1.54826891641025	0.0942338603235624	0.427931171521097	2.19845648073087	5-[(z)-14-(3,5-dihydroxyphenyl)tetradec-10-enyl]benzene-1,3-diol	0.607	411.34823	--	--	--	--	--	-	-	-	-
M301T199_POS	189011148.044412	480026730.452549	44740720.5108933	374470374.806366	91583501.7361723	50875792.6612478	59902591.4010213	60181433.6241797	68723087.7612358	79553059.4200815	55043514.5839812	68892987.2256142	205118044.70194	65382779.0026856	-1.64947181133563	0.090833258289587	0.42016637692976	2.19689775850496	5-nitro-2-(3-phenylpropylamino)benzoic acid	3.313	301.11826	Benzenoids	Benzene and substituted derivatives	Benzoic acids and derivatives	-	HMDB0255766	-	-	-	-
M359T217_2_POS	48558122.8403657	48983079.6160093	22907851.0092785	14365693.5873212	88680575.6751007	12213942.8258639	103697992.102937	179030020.153092	228193249.669505	209271949.945008	89649040.2521165	36603959.6658555	39284877.5923232	141074368.631419	1.8444099226763	0.0117459651553299	0.198131735933498	2.17857886344502	1-stearoyl-rac-glycerol	3.609	359.32672	Lipids and lipid-like molecules	Glycerolipids	Monoradylglycerols	22610-61-3	HMDB0011131	-	-	-	-
M150T136_POS	1527875977.84674	1023164174.82977	1005914655.23845	952077095.593441	698604810.391287	500506572.038187	836216017.037288	690118733.879528	1396470823.13201	1800252521.50312	901841061.044911	1433767649.28658	951357214.322979	1176444467.64724	0.30637417273541	0.343779986845922	0.678359960175206	2.17688388620552	3-methyladenine	2.262	150.07744	Organoheterocyclic compounds	Imidazopyrimidines	Purines and purine derivatives	5142-23-4	HMDB0011600	-	-	-	-
M201T352_POS	148082014.351237	105038078.707288	98643218.2914237	139864158.833202	114389988.440463	115358503.827294	198433292.728758	301606622.339449	220483241.765933	216944689.310933	159586027.277556	165818401.67218	120229327.075151	210478712.515801	0.80788547877187	0.00242362390386727	0.106393921243951	2.17515445056398	Harmalol	5.873	201.12331	Alkaloids and derivatives	Harmala alkaloids	HASH(0x27dd748)	525-57-5	HMDB0029838	-	-	-	-
M286T244_NEG	126909216.532623	138860024.10513	56162495.5852264	44676449.8803072	230720627.673355	3810417.90363543	236614025.352937	299739891.626353	269299473.589754	105404031.766706	100788815.597327	296872924.506795	100189871.946713	218119860.406645	1.12238446137673	0.0409681043788688	0.316294404042369	2.17140745836294	Etodolac	4.073	286.00281	Organoheterocyclic compounds	Indoles and derivatives	Indolyl carboxylic acids and derivatives	41340-25-4	HMDB0014887	-	-	-	-
M127T28_NEG	214214527.510752	20906016.1447932	111408331.627315	62787984.0084456	62989261.7576525	22354237.7630971	196620036.475709	124238773.381892	155940094.049191	819524760.736223	25669582.8611599	197999556.756166	82443393.1353426	253332134.04339	1.61955429961173	0.184499999337925	0.54425809904005	2.16529783037813	Dichloroacetate	0.467	126.95295	--	--	--	--	--	C11149	ko01120//Microbial metabolism in diverse environments	Global and overview maps	Metabolism
M233T26_NEG	766787302.022739	672502182.404234	313523280.431793	404924563.259719	209675423.677539	127291355.230435	61653138.1441544	70949379.5171467	383671192.705991	317486885.409382	213174306.681811	426738462.414459	415784017.837743	245612227.478824	-0.759451918907048	0.193863669519689	0.553311368881082	2.16430936461893	Riluzole	0.440	233.01261	Organoheterocyclic compounds	Benzothiazoles	HASH(0x1f02518)	1744-22-5	HMDB0014878	-	-	-	-
M319T153_3_POS	414374.312822348	27713841.0060574	30125518.5757588	28987406.5980337	9651374.3678959	7518700.25381632	263586605.561666	225046117.543318	140001981.89633	742795.616141343	127109392.529112	8485591.26791172	17401869.1857307	127495414.06908	2.87313117156301	0.0327193165595069	0.290750340418127	2.15556710036214	Cis-13,16-docosadienoic acid	2.555	319.30372	--	--	--	--	--	-	-	-	-
M361T78_NEG	459727761.824124	93427666.9479932	10476688.7091063	192449245.695198	28249953.4498983	81239382.1978972	11470142.8910556	11348236.5488335	9554807.76259637	13721436.5688967	9619959.47193499	14006968.7736737	144261783.137369	11620258.6694985	-3.63397507244398	0.0806451441836271	0.402192768449476	2.15120880707713	Humulone	1.304	361.20213	Organic oxygen compounds	Organooxygen compounds	Carbonyl compounds	-	HMDB0253231	-	-	-	-
M164T76_POS	3756890573.45406	2863832439.49537	1135717267.48401	1986776503.96645	2165122902.08426	3327037507.93643	2012422162.64201	1250433541.20456	2511830518.44777	2951097157.43603	1717433465.75267	2981721576.33304	2539229532.40343	2237489736.96935	-0.182509747622185	0.547789894207396	0.80122622483536	2.14004199980326	1-deoxynojirimycin	1.261	164.09307	Organoheterocyclic compounds	Piperidines	HASH(0x2ef2eb0)	19130-96-2	HMDB0035359	-	-	-	-
M297T82_POS	48452347.8062899	61109181.6775858	28004584.0498644	64981877.0677271	48825763.8945561	56683903.3976945	204519081.542656	145410981.870389	252462039.87375	87558425.2734682	166073440.380871	36093470.7084976	51342942.9822863	148686239.941605	1.53403324160897	0.013232409942666	0.2086977570154	2.13140616252009	9,10-dihydroxy-12z-octadecenoic acid	1.361	297.24253	Lipids and lipid-like molecules	Fatty Acyls	Fatty acids and conjugates	125356-86-7	HMDB0004704	-	-	-	-
M452T195_NEG	153240256.631691	253478004.329879	294054338.254383	273996526.174179	240549554.592891	308181390.613956	565517493.880748	682270046.831777	344977274.02682	231414866.352283	251185321.69223	278918033.61905	253916678.43283	392380506.067151	0.627898207479182	0.112716007514917	0.454211528107958	2.12689363607243	1-palmitoyl-2-hydroxy-sn-glycero-3-phosphoethanolamine	3.244	452.2785	Lipids and lipid-like molecules	Glycerophospholipids	Glycerophosphoethanolamines	53862-35-4	HMDB0011503	-	-	-	-
M250T208_POS	375489146.330751	185725943.197706	280104299.180046	296321387.172889	149004104.672774	103990304.474182	114820136.706418	111525458.184454	121365866.215084	178055238.174995	65109205.5137492	142211238.405775	231772530.838058	122181190.533413	-0.923687388268151	0.0335165469613379	0.294069061249805	2.12232328990047	2'-deoxycytidine	3.462	250.07981	Nucleosides, nucleotides, and analogues	Pyrimidine nucleosides	Pyrimidine 2'-deoxyribonucleosides	951-77-9	HMDB0000014	C00881	ko01100//Metabolic pathways	Global and overview maps	Metabolism
M866T34_NEG	777816.235784681	91281904.2197311	745953052.707372	304516633.668268	687751580.868239	869047714.95856	523816613.354308	688537241.919643	773950793.997016	286779652.751218	990161230.165383	639683049.178123	449888117.109659	650488096.894282	0.531956396167825	0.28639607678287	0.637685811275367	2.12169748412763	Pg 44:12	0.572	865.50275	--	--	--	--	--	-	-	-	-
M339T25_NEG	2324816944.91296	2025177716.53147	1413221565.10504	52681669.8359235	1883067418.7305	1550583825.18088	847562286.34313	1667466582.03511	789213661.692823	2459978585.7931	52286504.9885729	1509606874.44382	1541591523.3828	1221019082.54943	-0.336334796457588	0.513153866890255	0.783050766095284	2.11878890053817	Gly-His-Lys	0.420	339.19993	--	--	--	--	--	-	-	-	-
M169T175_NEG	347484583.976582	257939588.167302	146983399.984085	133104108.491991	28670903.9531602	147958579.122095	331897895.591057	232916339.169524	336908606.412164	352241156.015802	263224145.291577	230946951.56139	177023527.282536	291355849.006919	0.718841159072081	0.0471217721650616	0.332888122794253	2.10717391336209	Gallic acid	2.924	169.01772	Benzenoids	Benzene and substituted derivatives	Benzoic acids and derivatives	149-91-7	HMDB0005807	C01424	ko01120//Microbial metabolism in diverse environments;ko01061//Biosynthesis of phenylpropanoids	Chemical structure transformation maps;Global and overview maps	Metabolism
M175T422_NEG	24159915.7924394	17837824.7363508	9454751.75967229	27305835.7348167	1282102579.64515	13298604.6821685	11646085.2406915	13306215.4206356	9564714.81794023	23787575.0489738	9927001.1096988	14905288.097944	229026585.391766	13856146.6226473	-4.04691706934606	0.331097957068065	0.669065867432798	2.10626518501567	Digalacturonic acid	7.027	175.02482	Organic oxygen compounds	Organooxygen compounds	Carbohydrates and carbohydrate conjugates	5894-59-7	HMDB0039721	C02273	ko01100//Metabolic pathways	Global and overview maps	Metabolism
M299T282_NEG	16920790.5982573	34824075.4408201	219106288.739507	24069078.9177109	166641431.835566	305361721.387072	13746457.5512284	19419159.8753304	15173839.1968233	21572720.1885321	15280974.0717537	13349862.3391672	127820564.486489	16423835.5371392	-2.96025697272343	0.0476687533366597	0.333768237462262	2.10612085915016	Adrenosterone	4.699	299.15021	Lipids and lipid-like molecules	Steroids and steroid derivatives	Androstane steroids	382-45-6	HMDB0006772	-	-	-	-
M373T130_POS	110222817.401996	53810496.7428983	8724904.2160193	26941871.6674779	15272381.5778629	17857070.6950913	106230076.773769	104950015.684622	193069514.826944	176249798.991867	179280563.591796	34241772.7776964	38804923.716891	132336957.107782	1.76990438861936	0.0101131933566597	0.187121937135	2.10098910166538	.beta.-muricholic acid	2.169	373.2738	Lipids and lipid-like molecules	Steroids and steroid derivatives	Bile acids, alcohols and derivatives	39016-49-4	HMDB0000865	C17726	ko00121//Secondary bile acid biosynthesis	Lipid metabolism	Metabolism
M400T171_POS	39184531.3932639	62264275.8415933	71822685.0239048	28324353.0873872	28298988.8770597	79623339.104175	277114939.8505	216861522.149113	230523234.831813	57848280.7386734	48070825.0158631	100853821.966366	51586362.2212306	155212104.092055	1.58917945043875	0.0304707223027741	0.282187668178673	2.09846750229553	L-palmitoylcarnitine	2.857	400.34214	Lipids and lipid-like molecules	Fatty Acyls	Fatty acid esters	-	HMDB0240774	-	-	-	-
M123T48_NEG	2666561852.19936	779966770.29669	632199324.970051	781428692.709669	676077842.861207	706051989.941319	2587153124.04052	2194204887.38468	1031801803.74834	599942174.323365	828707659.399385	592237445.247385	1040381078.82972	1305674515.69061	0.327683233641594	0.593128890240863	0.826326937803368	2.09387266400891	Orcinol	0.806	122.97579	--	--	--	--	--	-	-	-	-
M311T112_NEG	487822383.993095	267059921.399709	153414838.743705	183205865.483328	88522054.8787621	279647068.925106	317617998.308356	172224351.911166	128827435.36761	487922434.608632	556775788.406056	649624470.423048	243278688.903951	385498746.504145	0.664116222630066	0.200395881375522	0.5602326481826	2.09111663690364	11-hydroxy-.delta.9-tetrahydrocannabinol	1.865	311.22301	--	--	--	--	--	-	-	-	-
M429T39_NEG	236873090.502202	356689937.764559	78236661.3798545	215777131.404779	295942077.577072	233547904.58713	175683497.808318	160203765.761233	236252431.949507	49976670.8150793	52084487.943836	72999858.1720345	236177800.535933	124533452.075001	-0.923340035479128	0.0474750414029693	0.333429391012588	2.08831323639257	(1-acetyloxy-3-hydroxy-6,8a-dimethyl-7-oxo-3-propan-2-yl-2,3a,4,8-tetrahydro-1h-azulen-4-yl) 4-hydroxybenzoate	0.646	429.19559	--	--	--	--	--	-	-	-	-
M172T155_POS	120110163.580216	90735403.2959806	79244577.2247461	48427334.416087	55172936.94485	130697570.622045	158872775.545587	134803700.653803	186081281.866283	254379559.28244	180455033.623576	126258744.96289	87397997.6806541	173475182.655763	0.989057153182394	0.00413512144630869	0.132364784299442	2.08757426509271	Triethanolamine	2.585	172.10829	Organic nitrogen compounds	Organonitrogen compounds	Amines	102-71-6	HMDB0032538	-	-	-	-
M168T313_POS	109602346.554547	104837135.580157	101539379.02319	72676770.2118668	80009593.5394444	124159964.489539	179681695.680231	200399349.280739	209959401.655349	175544609.827162	152031816.487209	130942649.179042	98804198.233124	174759920.351622	0.822730104412555	0.000355183512781247	0.0479515590672411	2.08624726071899	Carbazole	5.223	168.06532	Organoheterocyclic compounds	Indoles and derivatives	Carbazoles	-	HMDB0249614	C08060	ko01100//Metabolic pathways;ko01120//Microbial metabolism in diverse environments;ko00621//Dioxin degradation	Global and overview maps;Xenobiotics biodegradation and metabolism	Metabolism
M293T32_POS	27895465.7476605	49530651.5675158	84411024.1152099	60117873.8963768	17478603.9332904	108850007.93249	234152878.446672	193030027.861693	204586558.777998	72577253.6534982	114662257.258847	88402573.483849	58047271.1987572	151235258.247093	1.38149436889678	0.0132282837639479	0.2086977570154	2.08483855295093	Desogestrel	0.537	293.2475	Lipids and lipid-like molecules	Steroids and steroid derivatives	Estrane steroids	54024-22-5	HMDB0014449	-	-	-	-
M266T64_POS	94845977.1786638	53738012.4833481	15311729.9604423	25223352.9818916	55336991.3391924	9253062.40272152	113207750.612044	91976721.5545377	208850993.615673	135592587.261162	123660725.291776	88888677.0046825	42284854.3910433	127029575.889979	1.5869515183858	0.00341891049632361	0.120959097196329	2.08474443495926	Albendazole	1.074	266.10714	Organoheterocyclic compounds	Benzimidazoles	2-benzimidazolylcarbamic acid esters	54965-21-8	HMDB0014659	-	-	-	-
M85T205_NEG	1454680691.61672	1051169053.47898	1191759942.92696	656578.968652356	1282777302.44055	1105676562.43456	1400576894.27849	694797802.678832	1442092606.77476	1046403806.5525	1306819784.15401	1551454719.54012	1014453355.31107	1240357602.32979	0.290053586649753	0.382832512892298	0.704001212082552	2.08200582149435	1,4-butynediol	3.413	85.00443	Organic oxygen compounds	Organooxygen compounds	Alcohols and polyols	-	HMDB0245045	-	-	-	-
M411T67_POS	43498717.0820149	27913028.8718604	64822442.1512277	46050413.9726131	14862451.9460358	124763106.115606	1191219956.68589	99190391.8694642	36647094.7477154	28099887.9043722	31482149.3316138	48935981.5765464	53651693.3565596	239262577.019267	2.15689915186356	0.354908110705955	0.686341102796955	2.08110993566593	Mangostine	1.119	411.19152	--	--	--	--	--	-	-	-	-
M145T338_POS	165066898.489774	573761358.122337	289412368.653162	1332185322.93497	1423832331.14385	2237149988.45136	864120136.438582	842797785.226537	1272849759.92793	167837666.216003	434754223.242092	782944398.408217	1003568044.63258	727550661.57656	-0.464018822752466	0.463612711286726	0.754188259244879	2.07899794975909	Valproic acid	5.633	145.13365	Lipids and lipid-like molecules	Fatty Acyls	Fatty acids and conjugates	99-66-1	HMDB0001877	-	-	-	-
M230T157_2_POS	233117725.103515	614432920.496204	731854154.37364	378135337.414732	415857995.6971	414317156.099863	242827986.533296	272627530.357999	305012401.889359	349168096.210181	322848900.456993	2226590166.61465	464619214.864176	619845847.010413	0.415860648370928	0.648061130568466	0.855989017664862	2.06952840314498	Lauryldimethylamine oxide	2.618	230.24792	--	--	--	--	--	-	-	-	-
M397T38_NEG	15470350.946405	215723766.023279	395002289.68248	387069809.311653	135258139.108454	578506228.050948	92193207.9946802	141229687.190691	42147706.8645547	57031354.3754823	337984991.73977	180151087.648326	287838430.520536	141789672.635584	-1.02150676867141	0.153341306578406	0.508538148689723	2.06882897213969	Dihydrotachysterol	0.633	397.33254	Lipids and lipid-like molecules	Steroids and steroid derivatives	Vitamin D and derivatives	67-96-9	HMDB0015203	-	-	-	-
M221T221_NEG	1321337490.06476	528994004.890725	275289019.095164	52912131.920109	329129327.600735	221400710.144185	619531354.735952	544017766.603204	799707715.161264	885534561.45113	378099055.95418	737492484.661686	454843780.61928	660730489.761236	0.538690793829157	0.325864969093669	0.66504273062991	2.06413027853064	Aminomethylphosphonic acid	3.684	221.01202	Organic acids and derivatives	Organic phosphonic acids and derivatives	Organic phosphonic acids	-	HMDB0240707	-	-	-	-
M152T227_POS	909527516.929105	798856401.815741	275139815.398071	384816664.557798	180039909.437369	141876230.377989	599749528.401126	603103815.723597	895156535.236135	785022038.205938	446303174.180588	447928642.18913	448376089.752679	629543955.656086	0.489597765909039	0.262505728416424	0.617234011480862	2.06142269557412	Guanine	3.780	152.05673	Organoheterocyclic compounds	Imidazopyrimidines	Purines and purine derivatives	73-40-5	HMDB0000132	C00242	ko01100//Metabolic pathways	Global and overview maps	Metabolism
M363T224_NEG	301604408.823517	233873877.197631	23712300.702936	217658642.484972	90164267.8384138	20927014.8740362	32400888.1611727	23238953.0327208	24889875.5888288	56527475.6082265	36032103.8555558	57207489.3525542	147990085.320251	38382797.5998431	-1.94696875099492	0.049091766411368	0.337342795427857	2.06018351609213	Phorbol	3.739	363.18131	Lipids and lipid-like molecules	Prenol lipids	Diterpenoids	-	HMDB0246701	-	-	-	-
M235T339_POS	180849847.85605	137556861.046646	60264370.0034712	131946238.406283	43374028.2646308	407057508.561561	34686184.1861233	28659565.7423631	28954602.5396701	55992093.5929764	59488410.0841662	66754443.9628232	160174809.023107	45755883.3513537	-1.80761810632104	0.0604603295094647	0.362067573739795	2.05943733562148	Ser-Glu	5.655	235.10764	Organic acids and derivatives	Carboxylic acids and derivatives	Amino acids, peptides, and analogues	6403-16-3	HMDB0029038	-	-	-	-
M296T90_POS	150139060.873946	352490048.523263	21621310.316195	558696202.972404	53842256.3423906	162821600.825871	64895960.8629379	37797426.3480809	82479473.508376	171335700.240435	37690689.6517186	95491512.8100595	216601746.642345	81615127.2369346	-1.40813639328222	0.145773873447297	0.499774453280749	2.05389586152794	Dosulepin	1.498	296.13538	Organoheterocyclic compounds	Benzothiepins	Dibenzothiepins	-	HMDB0251594	-	-	-	-
M241T188_NEG	32682995.3843757	86456086.0124828	45732407.1205814	44803828.2969089	8239421.37474652	11539597.0408499	93597059.1460402	66245715.1851613	85837827.1673143	252674166.107866	146644012.450034	124575477.314214	38242389.2049909	128262376.228438	1.74585347628834	0.0130077029034679	0.207397594186688	2.05173058054093	(e)-1-hydroxy-2-methylbut-2-enyl 4-diphosphate	3.142	241.00241	--	--	--	--	--	-	-	-	-
M723T479_POS	42614.3876413068	33286899.1277354	2457901.19607729	138070.964287214	908601.537705576	28957.9898191846	1541240.12714041	29177204.7821124	700763770.129155	1976702.01512643	242264187.559977	1347678.54691534	6143840.867211	162845130.526738	4.72821592096912	0.200612177383882	0.560323334616922	2.04830906964731	Euphodendroidin f	7.979	723.31088	--	--	--	--	--	-	-	-	-
M215T161_POS	16193488.1555979	22842647.6253786	3562552.94465273	12460707.8193213	7327670.40619359	8846013.56953224	71169799.0601896	77197504.3770337	123495286.315051	58289366.8362713	111696998.794025	55769512.5029455	11872180.0867794	82936411.3142527	2.8044207415099	0.000134496486644377	0.0347440635594984	2.04671312510032	5alpha-androstan-17beta-ol-3-one	2.680	215.17944	Lipids and lipid-like molecules	Steroids and steroid derivatives	Androstane steroids	521-18-6	HMDB0002961	-	-	-	-
M188T41_POS	176384652.467802	291405310.973456	32957273.6255125	108143509.879623	76974499.4788849	58337381.7808956	11139901.5770251	10440232.1976039	13313958.8383005	53057087.7225463	23856656.8582054	31125280.1714054	124033771.367696	23822186.2275144	-2.3803552602548	0.03004069662839	0.280916587406309	2.04398846592932	7-keto-8-aminopelargonic acid	0.689	188.12819	Lipids and lipid-like molecules	Fatty Acyls	Fatty acids and conjugates	682799-71-9	HMDB0240687	C01092	ko01100//Metabolic pathways	Global and overview maps	Metabolism
M386T145_1_POS	41503841.8583721	42063091.0686081	12003465.8359016	8672800.88270558	725842.851657939	27874510.547411	114609723.027476	111229059.56918	182320791.430581	133903820.780617	79401655.9069299	13739615.5722993	22140592.1741094	105867444.381181	2.25749329581458	0.00602693217563694	0.1546509644992	2.04102367969691	Amisulpride n-oxide	2.417	386.1857	--	--	--	--	--	-	-	-	-
M294T287_POS	44644426.6750538	23340210.2997626	25096804.6961046	26988590.5889608	42109423.5916597	23075508.5717977	150349254.294444	20232577.1532879	29604912.0782657	279785722.250494	57215455.1558595	278909789.890682	30875827.4038899	136016285.137172	2.13922969134716	0.0584667503992192	0.356326552344551	2.03582776619769	N-acetylmuramic acid	4.791	294.11826	Organic oxygen compounds	Organooxygen compounds	Carbohydrates and carbohydrate conjugates	-	HMDB0060493	C02713	ko01100//Metabolic pathways	Global and overview maps	Metabolism
M303T216_POS	144628298.912644	276536447.200689	45263990.7363714	132053531.909849	83757174.1936619	81131258.8817547	20433576.4163485	15293155.6646218	19821183.5427359	59468335.6633793	39658037.6506828	44621872.9977081	127228450.305828	33216026.9892461	-1.93746989009948	0.0202244478398456	0.246438822704382	2.0337062932401	Nordihydroguaiaretic acid	3.604	303.17026	Lignans, neolignans and related compounds	Dibenzylbutane lignans	HASH(0x1721898)	27686-84-6	HMDB0014325	-	-	-	-
M87T123_NEG	136790099.130921	103734754.089217	25291223.121836	133357169.558755	1257750037.32685	1060606045.00575	583113394.784604	111456802.694129	411368768.333014	166112742.622331	74669467.1564661	97107952.637914	452921554.705555	240638188.038076	-0.912395590479368	0.39885405346916	0.714660064059121	2.02756578870614	Butanoic acid	2.051	87.04515	Lipids and lipid-like molecules	Fatty Acyls	Fatty acids and conjugates	107-92-6	HMDB0000039	C00246	ko01100//Metabolic pathways	Global and overview maps	Metabolism
M244T329_POS	15558881.6767649	34522722.6343307	23053729.7679007	35457291.0711494	98477417.1690218	14579465.2967562	147210977.371155	160209991.964652	200290694.639589	89353919.9434917	81843084.8238996	51636186.5769535	36941584.602654	121757475.886623	1.72069269933169	0.00915657134896061	0.180290596543383	2.01623826290305	Phencyclidine	5.482	244.20203	Organic nitrogen compounds	Organonitrogen compounds	Amines	-	HMDB0256399	C07575	ko07235//N-Methyl-D-aspartic acid (NMDA) receptor antagonists	Target-based classification: Ion channels	Drug Development
M513T33_POS	2810787.33025175	18443766.5339831	53286512.8259819	38251760.5824544	17813924.7823776	27906735.2322167	191437465.449929	233878444.073653	119752592.371855	4870313.84575692	165422100.311895	22641234.4295651	26418914.5478776	123000358.413776	2.21901942137985	0.0308456719424124	0.283898534568294	2.01509446488555	N-myristoylsphinganine	0.557	512.50401	--	--	--	--	--	-	-	-	-
M257T38_NEG	289027994.838799	280802837.655342	88634862.6939525	34628623.0700448	108456745.155605	48756998.3856019	32307158.3417662	79106361.7259219	45851256.0446462	22491843.6183404	20884671.7934219	24814211.7654908	141718010.299891	37575917.2149312	-1.91514289012105	0.0529413552474557	0.344714062552164	1.99599450081488	Gamma-l-glutamyl-l-glutamic acid	0.635	257.08205	Organic acids and derivatives	Carboxylic acids and derivatives	Amino acids, peptides, and analogues	1116-22-9	HMDB0011737	-	-	-	-
M152T221_POS	14116214.9841696	14368168.6972976	15336585.431225	13042491.6820462	10056173.4116048	11435909.8817462	115194268.536517	59279912.5281896	124291055.863915	162966342.582314	11581518.2427327	80440713.7951711	13059257.3480149	92292301.9248066	2.8211374618567	0.00462666298874641	0.13866955028615	1.9949347255627	Acetaminophen	3.677	152.07066	Benzenoids	Phenols	1-hydroxy-2-unsubstituted benzenoids	103-90-2	HMDB0001859	-	-	-	-
M471T38_2_NEG	15060733.4476025	95659510.8980892	12098522.6870973	13645382.2663535	72268533.8438852	34202407.8735892	110082344.548136	41824203.3799719	83598227.717615	711788408.984066	175609039.476244	13814039.2875022	40489181.8361028	189452710.565589	2.22622938521374	0.197585527888956	0.556917586642207	1.99391758440891	11-ketofusidic acid	0.633	471.31212	--	--	--	--	--	-	-	-	-
M358T163_POS	63504653.5750589	36293276.2040481	9631139.04117459	24890869.7420265	20261904.9432231	32136872.2411745	7446862.97486489	3636027.47537272	1037344710.48776	165215231.579901	20232472.6181868	33774058.9988076	31119785.9577843	211274894.022482	2.76321729816531	0.306623791885332	0.65178948804284	1.98891501449996	Putative (3-hydroxyoctadecanoyl)glycine	2.715	358.27023	--	--	--	--	--	-	-	-	-
M245T178_1_POS	3449299911.0202	1471273337.70839	316670901.73039	1465030789.82816	1757824231.16052	1126672700.29953	753977373.491984	237546293.285757	385983877.541336	3312543147.21821	768675932.140989	2892317616.80145	1597795311.95786	1391840706.74662	-0.199088494212369	0.772576477554932	0.913813705610314	1.98404987375437	Leucylleucine	2.966	245.18595	Organic acids and derivatives	Carboxylic acids and derivatives	Amino acids, peptides, and analogues	-	HMDB0254039	-	-	-	-
M118T182_POS	608741464.797392	214264404.040724	118415275.663329	130306901.520093	278796737.13987	18621467.9378584	80850833.8800854	90984849.2741691	65281690.5470206	79425433.258476	69754397.5399912	181721752.536522	228191041.849878	94669826.1727107	-1.26926557827074	0.152191421032399	0.507231502758177	1.97880813260588	Indole	3.033	118.06522	Organoheterocyclic compounds	Heteroaromatic compounds	HASH(0x2ed7dc8)	109-97-7	HMDB0035924	C00463	ko01100//Metabolic pathways;ko01110//Biosynthesis of secondary metabolites	Global and overview maps	Metabolism
M519T178_1_NEG	83553778.6266237	143321020.36306	185088939.53889	178952753.184719	100883830.442272	166829314.979268	225600643.588165	147815400.05933	284328256.305668	272712132.218093	231693935.521951	196699788.670357	143104939.522472	226475026.060594	0.662278499512323	0.0110168769671899	0.194176415828704	1.97396713253896	Dihydrocucurbitacin f	2.974	519.33347	--	--	--	--	--	-	-	-	-
M246T78_1_POS	803981997.952208	1066952841.49217	1149261634.65773	923562356.569063	617250518.117276	786353666.921023	624152025.59947	706388351.209398	742784781.45487	922114627.78017	673841215.375408	856132205.026634	891227169.284912	754235534.407658	-0.240778092289753	0.169312783197995	0.526300430051136	1.96920441956145	2,4,6-tri-tert-butylaniline	1.305	246.24277	--	--	--	--	--	-	-	-	-
M391T130_POS	63046027.0998745	28326865.1306233	6733779.2225102	26780379.4214783	9889733.69839616	9413816.43572102	76187875.3741217	76553328.0312053	148415456.763448	145284129.714112	146084208.546176	24313478.9494505	24031766.8347672	102806412.896419	2.09691563472724	0.00615361851691999	0.155818204595261	1.9685019274682	Dioctyl phthalate	2.169	391.28443	Benzenoids	Benzene and substituted derivatives	Benzoic acids and derivatives	-	HMDB0251427	-	-	-	-
M218T88_2_POS	801767490.975313	871703775.493884	986851884.828885	770769038.834882	534185214.090544	687952597.040727	507061123.211966	577926440.338786	605641244.466433	862973730.894275	557423060.066943	756624982.14886	775538333.544039	644608430.187877	-0.266775036908012	0.151487413569091	0.506789183897925	1.96315887372103	Prolintane	1.459	218.21146	Benzenoids	Benzene and substituted derivatives	Phenethylamines	493-92-5	HMDB0041998	-	-	-	-
M316T150_2_POS	25979593.8223005	727544741.504225	438911781.537251	451428393.878958	167694432.215936	443555674.060754	771460592.048059	653579163.182278	414733080.969357	42249222.9568603	1370928036.81429	217492025.274584	375852436.169904	578407020.207571	0.621918707578718	0.373648892533433	0.697159454577146	1.95917621233221	Dehydrophytosphingosine (not validated, isomer of 1677)	2.506	316.28461	--	--	--	--	--	-	-	-	-
M239T314_2_POS	322095091.371404	135612142.21668	16158304.380572	56309760.8220153	11304468.0210257	271641907.687933	18218871.64178	38409449.9322662	14334040.9161173	30786045.701254	20795891.762245	40511971.2417561	135520279.083272	27176045.1992364	-2.31810132285863	0.0759661895789562	0.392180562880138	1.95731872945827	Ancymidol	5.230	239.13895	Benzenoids	Phenol ethers	Anisoles	-	HMDB0248390	-	-	-	-
M241T105_NEG	774832697.362037	993897105.223661	491314533.751481	1210803391.64593	268875831.949902	877998861.102731	617497801.569497	431121668.151494	397150226.756743	722081440.052187	461268902.691755	1076196771.55767	769620403.505957	617552801.796558	-0.317584552281626	0.404057005646137	0.718678631975979	1.95681084173684	His-ser	1.750	241.08307	Organic acids and derivatives	Carboxylic acids and derivatives	Amino acids, peptides, and analogues	21438-60-8	HMDB0028894	C00214	ko01100//Metabolic pathways	Global and overview maps	Metabolism
M229T189_NEG	4010685784.35322	1874932432.55296	413675862.056365	1515707588.97395	1355987675.14802	1271649204.71896	1236884257.25384	504718312.915345	635213462.861869	4114472180.96287	1128039744.54466	3648674676.50926	1740439757.96725	1878000439.17464	0.109745521605536	0.86921543830584	0.952602244526083	1.95588492336883	Val-Ile	3.156	229.15581	Organic acids and derivatives	Carboxylic acids and derivatives	Amino acids, peptides, and analogues	20556-14-3	HMDB0029130	-	-	-	-
M201T272_NEG	1038056867.7051	1441511825.27681	902449134.337479	913378421.462906	1354980713.20489	924984309.220399	1012148904.12387	980582241.430791	889686454.322489	1000283420.16816	1016056230.5687	821975871.978552	1095893545.20126	953455520.432094	-0.200870119920081	0.198881503037316	0.558194638641327	1.9551150179708	Xanthotoxol	4.530	201.02444	Phenylpropanoids and polyketides	Coumarins and derivatives	Furanocoumarins	2009-24-7	HMDB0029457	C00841	ko01110//Biosynthesis of secondary metabolites;ko01061//Biosynthesis of phenylpropanoids	Chemical structure transformation maps;Global and overview maps	Metabolism
M259T254_2_NEG	189560930.370464	170737785.526406	86708849.5205801	53672535.4200662	82662311.4992825	132342235.232733	346701168.074878	235261621.355672	231722611.759263	219695687.211466	160251041.159503	84671095.0051741	119280774.594922	213050537.427659	0.836834159319461	0.0488451382424942	0.336869332467885	1.94806340992613	D-mannose 6-phosphate	4.239	259.01302	Organic oxygen compounds	Organooxygen compounds	Carbohydrates and carbohydrate conjugates	-	HMDB0304312	C00275	ko01100//Metabolic pathways;ko01110//Biosynthesis of secondary metabolites	Global and overview maps	Metabolism
M351T55_NEG	94470044.8576982	81030184.4533592	28765595.9154966	31101669.0258292	30971832.7387953	48594772.4698628	80634122.5190959	83202053.0019135	73128787.169909	197691595.41824	59362232.0268684	418480039.783092	52489016.5768402	152083138.319853	1.53477273533397	0.1181189254793	0.462727187507565	1.9441952957954	Tetrahydroalstonine	0.912	351.18476	Alkaloids and derivatives	Yohimbine alkaloids	HASH(0x10ab2e0)	-	HMDB0248072	C11682	ko01110//Biosynthesis of secondary metabolites	Global and overview maps	Metabolism
M585T287_NEG	16758858.5413713	1891252.59170729	4347050.76882489	2324243.90230645	4727215.74993491	3176160.21892015	108071866.9127	3312916.70355162	9582568.56600757	291319517.141436	18338713.6050607	200041330.961976	5537463.62884417	105111152.315122	4.24654661964714	0.0676565339632501	0.3765562945136	1.9375664919505	Oxaprozin	4.786	585.2154	Organoheterocyclic compounds	Azoles	Oxazoles	21256-18-8	HMDB0015126	-	-	-	-
M158T293_NEG	520770558.965494	351412879.357637	201666739.32567	156907240.0776	269213786.490899	278905507.641663	387932330.393032	341528112.146163	441625445.611547	534182959.554886	381447543.988464	355895880.196872	296479451.976494	407102045.315161	0.457458349968435	0.0951993677960763	0.4292039293857	1.92638113949108	Indolelactic acid	4.877	158.04598	Organoheterocyclic compounds	Indoles and derivatives	Indolyl carboxylic acids and derivatives	7417-65-4	HMDB0000671	-	-	-	-
M381T37_NEG	14001628.994893	241628542.278437	350529717.579245	408708727.367913	326042007.955122	496409982.878708	86267856.0189907	87782489.1317841	74171276.1639913	64428165.0771758	296744445.498661	455616100.903291	306220101.17572	177501722.132316	-0.786735966834825	0.204676369537948	0.56427248270975	1.92488477131638	Cholesta-4,6-dien-3-one	0.612	381.33756	Lipids and lipid-like molecules	Steroids and steroid derivatives	Cholestane steroids	566-93-8	HMDB0002394	-	-	-	-
M245T385_POS	87242480.6136673	86701202.3269533	72020112.5725882	60026043.6528178	4568493.48821929	9972827.83183674	181162472.569357	114776536.550326	170920771.015842	42592278.9932039	157230122.054865	128854597.490812	53421860.0810138	132589463.112401	1.31146401423778	0.0115811539803648	0.197464473728487	1.91930592432652	3,3'-dimethoxybenzidine	6.423	245.14958	Benzenoids	Benzene and substituted derivatives	Biphenyls and derivatives	-	HMDB0246003	-	-	-	-
M142T320_POS	12027509.9525031	160500153.667082	112900228.02307	141961068.491447	88978915.3146469	128040980.182451	186993157.653929	186841407.965256	222216716.917291	190091644.606525	196369644.128777	129815643.843908	107401475.938533	185388035.852614	0.787534322284122	0.0104982962893354	0.189647442913939	1.91385992627517	Ethosuximide	5.329	142.0864	Organoheterocyclic compounds	Pyrrolidines	Pyrrolidones	77-67-8	HMDB0014731	-	-	-	-
M285T194_NEG	1483347764.2269	1598506082.15385	275976993.140503	917856562.637408	113585234.578735	230832829.351341	566980566.846743	777243453.100586	890388044.421521	1875914144.17363	677806065.185501	1102024111.32491	770017577.681456	981726064.175482	0.350429138940071	0.538290767412098	0.796841417492695	1.91291245614919	Androstendione	3.231	285.17085	Lipids and lipid-like molecules	Steroids and steroid derivatives	Androstane steroids	63-05-8	HMDB0000053	C00280	ko01100//Metabolic pathways;ko01120//Microbial metabolism in diverse environments	Global and overview maps	Metabolism
M121T39_NEG	116105983.644439	81938662.5252189	41923712.5886467	87941980.9067192	18460540.1431309	133927813.898914	340489680.427321	131393765.752165	140603056.65101	162724141.779879	210130058.82355	57371803.8209607	80049782.2845114	173785417.875814	1.11833764834717	0.0537675243766304	0.346324217190734	1.9105515938797	4-hydroxybenzaldehyde	0.651	121.02955	Organic oxygen compounds	Organooxygen compounds	Carbonyl compounds	123-08-0	HMDB0011718	C00633	ko01100//Metabolic pathways;ko01120//Microbial metabolism in diverse environments;ko01061//Biosynthesis of phenylpropanoids	Chemical structure transformation maps;Global and overview maps	Metabolism
M170T209_NEG	248315511.441517	211486467.892538	38298388.3977832	93945995.6622057	48340888.8303374	44763193.8823367	10595392.2048854	10331519.9177777	10667466.0138583	67690733.2219836	12597270.6354675	24269886.0622027	114191741.017786	22692044.6760292	-2.33119979612909	0.0404157193315993	0.314271697702676	1.90787158668911	1,2,3,4-tetrahydroacridin-9-ol	3.489	170.08235	--	--	--	--	--	-	-	-	-
M260T253_POS	369322780.202078	98690497.1374154	97383887.4779453	264484979.136401	23146796.215198	537729916.342053	68279298.8502126	40824067.7810683	67185282.6772594	293275614.916281	48199186.5225836	92915471.1585098	231793142.751848	101779820.317652	-1.18738633754103	0.175518851296591	0.532944107022402	1.90499999114458	D-glucosamine 1-phosphate	4.214	260.05297	Organic oxygen compounds	Organooxygen compounds	Carbohydrates and carbohydrate conjugates	6866-69-9	HMDB0001367	C06156	ko01100//Metabolic pathways	Global and overview maps	Metabolism
M483T31_2_NEG	244129597.489158	1027672743.07482	221579485.564811	766009965.373056	283267049.487108	858410906.862162	1266065933.44403	1334659896.07313	1356954975.23954	167570785.67202	9260873.73039443	615804789.01637	566844957.975186	791719542.195914	0.482035275439813	0.455148271794209	0.74821106712496	1.90438937469331	1-palmitoyl-2-hydroxy-sn-glycero-3-phospho-(1'-rac-glycerol)	0.525	483.27902	--	--	--	--	--	-	-	-	-
M301T46_POS	233213574.562043	239082298.1035	220287052.145914	147369489.795473	17492593.7397149	308357584.532274	255153001.431484	262804686.671706	204236388.85051	335627359.467873	362845230.719087	331591397.106147	194300432.146486	292043010.707801	0.587891748381231	0.0689877350391168	0.379178226033928	1.90129625665681	Farrerol	0.766	301.10721	--	--	--	--	--	-	-	-	-
M223T319_POS	43114825.4090489	54065499.6028164	173198727.366653	14821711.0079008	155235806.361688	21384511.4721592	129016094.319874	151404343.652163	64037456.0944129	201179043.051715	202598103.314502	256312864.91453	76970180.2033777	167424650.891199	1.12114042971596	0.044826321750924	0.328392986418625	1.89971395838633	Phenindione	5.309	223.07137	Benzenoids	Indanes	Indanones	83-12-5	HMDB0014641	-	-	-	-
M226T184_1_POS	77566112.2057167	36290604.6609594	33021739.2901092	54442799.5661664	19878286.2363924	21748703.6166824	92584007.1764897	72733723.165191	113999067.89968	114518678.096905	121289821.900729	101327169.158395	40491374.2626711	102742077.899565	1.34334064326339	0.000315264409029994	0.0460320305054339	1.89653565875235	Furazolidone	3.066	226.02564	Organoheterocyclic compounds	Furans	Nitrofurans	-	HMDB0247183	-	-	-	-
M247T161_POS	27232711.3992335	26053948.7800153	4769727.78742642	16603913.5532047	11103285.7289213	10215207.6018292	63680928.3243887	66771202.7262355	109303689.560783	59792654.5137974	97579205.9612907	59945066.0411582	15996465.8084384	76178791.1879423	2.25163619789324	8.9816296127682e-05	0.0335653785071421	1.894650556551	Octopine	2.680	247.16932	Organic acids and derivatives	Carboxylic acids and derivatives	Amino acids, peptides, and analogues	-	HMDB0255912	C04137	ko01100//Metabolic pathways	Global and overview maps	Metabolism
M317T221_NEG	653534151.690687	470820366.890517	224659895.39842	257144269.635572	203607852.89878	91573588.5426087	163086598.547964	136741991.535758	214910464.926424	275558342.719142	216354672.835921	130133737.095486	316890020.842764	189464301.276783	-0.742056186174176	0.174942753953147	0.532184833316869	1.8926460594886	Ethanone, 1-[2-hydroxy-3-propyl-4-[4-(2h-tetrazol-5-yl)butoxy]phenyl]-	3.681	317.15077	--	--	--	--	--	-	-	-	-
M245T26_NEG	26335958.1272164	12089394.9708699	8347535.97397978	10746695.4043256	32343820.833366	11617505.5428209	83280241.5360653	62301298.4846978	78379778.6746452	66855332.6238449	107875981.083604	54147227.1205144	16913485.1420964	75473309.9205619	2.1577925779236	5.55936077136305e-05	0.0303019957865455	1.87784191850259	2'-chloro-2-hydroxy-5-methylbenzophenone	0.428	245.04892	--	--	--	--	--	-	-	-	-
M547T175_NEG	608155260.089663	546035366.132452	70299654.9915615	281148057.751516	13390706.7739987	243551122.961724	189547402.3384	134823948.826254	226232637.406948	153549077.426532	177957303.203201	67220396.6013307	293763361.450153	158221794.300444	-0.892706134419479	0.211000543812413	0.570390806056841	1.8768769870695	Cymarin	2.911	547.29521	--	--	--	--	--	-	-	-	-
M299T174_POS	3811037.36729251	20092032.8589331	1792289.46768466	79952440.8423356	22442303.4251208	42547884.2122174	120193823.921676	93759570.1615683	107296592.652802	194807097.688628	52528505.2374817	55098637.253613	28439664.6955973	103947371.152628	1.86987691188795	0.0114872111451475	0.197427095454387	1.87583685361013	6,3'-dimethoxy-3-hydroxyflavone	2.903	299.08471	--	--	--	--	--	-	-	-	-
M233T23_NEG	416626623.491357	7210697.89157763	5000218.76248356	287328738.370153	70377556.3160327	212844247.707242	30572688.3335352	43385903.1592701	25187305.0951205	74979098.9750201	119228971.926741	17510464.9302673	166564680.423141	51810738.736659	-1.6847594543395	0.132758856692907	0.483423616686315	1.87534324884465	Dichlorprop	0.376	232.95845	Benzenoids	Benzene and substituted derivatives	2-phenoxypropionic acids	-	HMDB0251202	-	-	-	-
M425T201_NEG	23090658.961881	24527392.3037198	5238584.58866386	9453349.21959292	7744153.00875464	11247688.2757726	77530880.5850561	66054176.1578683	73297710.7335177	81387563.613065	138265298.677284	32331018.3645119	13550304.3930641	78144441.3552172	2.52781799317697	0.00117489005989579	0.0783240604197527	1.8753240475414	Leupeptin	3.348	425.29127	Organic acids and derivatives	Carboxylic acids and derivatives	Amino acids, peptides, and analogues	-	HMDB0254042	-	-	-	-
M180T293_NEG	157181361.328708	86140544.2269085	35974475.8963929	52076419.1270918	53287664.3746979	29860559.5506487	889986.332258079	113284600.779336	167478066.900696	530161907.826582	194821832.883522	113951208.121105	69086837.417408	186764600.473917	1.43473825493517	0.154223176454007	0.509357972568765	1.87393514900942	N-acetyl-l-tyrosine	4.880	180.0666	Organic acids and derivatives	Carboxylic acids and derivatives	Amino acids, peptides, and analogues	537-55-3	HMDB0000866	-	-	-	-
M106T216_2_POS	734861813.404943	68520705.2158242	65868403.0232849	40415353.5952125	230510429.870241	67784729.2405125	520330317.562299	489112033.145259	638095778.069607	178329925.786856	215402047.593725	45313935.6446735	201326905.725003	347764006.300403	0.78856863115997	0.338612907529876	0.675256796337471	1.86914056672486	3-methylthiopropylamine	3.593	106.06862	--	--	--	--	--	-	-	-	-
M308T184_POS	35923512.8073869	20664873.2856537	19183568.4548906	12354021.8083336	8319495.68137213	19155490.8181394	83393704.1826285	50154130.7945105	62069939.856084	113445413.258727	70302083.5486534	90386953.0379661	19266827.1426294	78292037.4464283	2.0227465797692	0.000145394076873852	0.0356421283336815	1.86909875725598	5.alpha.-androsterone	3.074	308.25832	Lipids and lipid-like molecules	Steroids and steroid derivatives	Androstane steroids	53-41-8	HMDB0000031	C00523	ko01100//Metabolic pathways	Global and overview maps	Metabolism
M362T77_POS	333807195.434778	532290993.365724	555529531.174765	458472002.254051	353569401.349155	378382128.689104	299108690.215459	318022442.00109	330710221.773578	385806408.46297	293871043.356986	425439030.496744	435341875.37793	342159639.384471	-0.347479207301433	0.0607645673996918	0.362326170944109	1.85927889249039	(r)-(+)-arachidonyl-1'-hydroxy-2'-propylamide	1.283	362.32653	--	--	--	--	--	-	-	-	-
M145T227_NEG	175229798.538664	151816561.53325	18307976.6707734	334306190.11593	20958540.9750671	55850352.4540319	35788011.893775	40641540.4425782	11705169.5654802	22777200.2870774	19299863.0328099	44583584.5643157	126078236.714619	29132561.6310061	-2.11361479444406	0.0810357541696293	0.403077563142688	1.85752767804141	D-glutamine	3.780	145.05068	Organic acids and derivatives	Carboxylic acids and derivatives	Amino acids, peptides, and analogues	5959-95-5	HMDB0003423	C00819	ko01100//Metabolic pathways	Global and overview maps	Metabolism
M403T227_POS	54318510.1582917	45297144.2781637	29579324.9890634	24182804.8962165	43917897.4517386	19004364.8439607	81403281.2557511	108395037.007234	118530070.166897	140864331.6169	86737712.9596469	56218892.3013343	36050007.7695724	98691554.2179606	1.4529270572493	0.000921165081867808	0.0712648271409385	1.85721437512604	22beta-Hydroxycholesterol	3.776	403.35346	Lipids and lipid-like molecules	Steroids and steroid derivatives	Bile acids, alcohols and derivatives	22348-64-7	HMDB0004035	C05502	ko01100//Metabolic pathways	Global and overview maps	Metabolism
M243T176_2_NEG	2958448964.79119	1330214295.99144	228178547.237332	1251267010.18954	1021094779.51046	864818466.47778	528705173.658505	179133563.11526	225649550.169405	2790654198.40893	616294461.1192	2029975426.68587	1275670344.03296	1061735395.52619	-0.264831294999309	0.719415171597212	0.890848261646406	1.85398277472353	Ile-Leu	2.941	243.17149	Organic acids and derivatives	Carboxylic acids and derivatives	Amino acids, peptides, and analogues	-	HMDB0028911	-	-	-	-
M319T88_NEG	278831882.274902	186945852.211025	104793173.192167	53447894.2627397	46684446.9486539	144216484.734667	252757751.060396	241815657.160642	216687611.984399	259413700.519283	190605893.34721	180332505.712674	135819955.604026	223602186.630767	0.719238830670541	0.045452785222593	0.329838911305552	1.85256014935199	Plantamajoside	1.466	319.08583	Organoheterocyclic compounds	Azoles	Oxadiazoles	-	HMDB0256632	-	-	-	-
M432T103_POS	311560461.534347	87354327.6033369	86275617.4886725	47818699.9693519	55522351.7189147	31480089.1497159	196658041.249744	168999435.623814	225392443.242158	262352658.508279	158999106.296036	172196092.146493	103335257.910723	197432962.844421	0.934030293513227	0.0659465309867729	0.373210869751908	1.85206672286973	(e,2s,3r,4r,5s)-4-acetyloxy-2-amino-3,5,14-trihydroxyicos-6-enoic acid	1.724	432.28041	--	--	--	--	--	-	-	-	-
M359T122_NEG	1201038838.23471	2046442825.60322	407770165.817024	1692902506.91015	873197443.173595	613657535.141883	1082566601.01587	1306638044.01173	719160066.173512	1037131214.90136	646776987.604398	812546201.478754	1139168219.14676	934136519.197604	-0.286275490405314	0.478849068418511	0.763310890874601	1.85116305477259	Aldosterone	2.033	359.18983	Lipids and lipid-like molecules	Steroids and steroid derivatives	Hydroxysteroids	52-39-1	HMDB0000037	C01780	ko01100//Metabolic pathways;ko07225//Glucocorticoid and mineralocorticoid receptor agonists/antagonists	Global and overview maps;Target-based classification: Nuclear receptors	Drug Development;Metabolism
M170T336_POS	210732252.33577	126267117.665429	77467245.3272385	104590183.042649	49360147.7401182	69434501.4286381	196820357.227482	195031021.164164	249714481.247981	194768133.876639	139678616.956413	135355004.805254	106308574.589974	185227935.879656	0.801043734914172	0.0226199178807207	0.254396795685821	1.84798919344329	2-chloroamphetamine	5.605	170.06344	--	--	--	--	--	-	-	-	-
M276T323_POS	554528127.454854	159636056.53901	57374457.6222029	9159381.00017791	3110161.16208345	108730103.603269	9406664.3542252	3389227.50190949	12757862.6115995	73102495.7201046	25707968.6650025	34163975.9253454	148756381.230266	26421365.7963644	-2.49317460662693	0.182396747654652	0.542185331100894	1.84070044673818	Octyl .alpha.-ketoglutarate	5.377	276.17068	--	--	--	--	--	-	-	-	-
M190T196_2_POS	986431386.367967	237089920.920114	47284787.2613028	143611065.380216	199839495.660666	41755230.2008861	480353157.29283	505837419.946446	639795668.446354	390703487.710554	277590868.402468	323687269.63148	276001980.965192	436327978.571689	0.66073436454578	0.32664558882311	0.665522138828341	1.83234982054672	Glutethimide	3.273	190.14376	Organoheterocyclic compounds	Piperidines	Phenylpiperidines	77-21-4	HMDB0015505	-	-	-	-
M527T162_NEG	2655675917.70885	4557524132.97935	382555113.340046	726353010.232775	30821846.5718055	1271094942.33072	2220200263.93767	1976353168.50569	1619252245.73054	630823396.889214	897409568.901355	309095969.887556	1604004160.52726	1275522435.642	-0.330589608648035	0.677728724040173	0.870899650457063	1.83053451517935	2-cis-4-trans-abscisic acid	2.706	527.2689	--	--	--	--	--	C06082	ko01100//Metabolic pathways;ko01110//Biosynthesis of secondary metabolites;ko01060//Biosynthesis of plant secondary metabolites;ko01070//Biosynthesis of plant hormones;ko01062//Biosynthesis of terpenoids and steroids	Chemical structure transformation maps;Global and overview maps	Metabolism
M295T280_NEG	59299155.152566	50319698.8969733	31818598.6929951	24778187.920522	18097573.7777847	21928878.0043508	105995894.43647	137892369.450082	117352991.667848	118340997.307631	43011436.0120317	67972128.5808329	34373682.0741986	98427636.2424826	1.51775904838329	0.00259174632574473	0.109467098362803	1.82865644649834	C10-dats (tentative)	4.665	295.12209	--	--	--	--	--	-	-	-	-
M142T271_POS	458550484.722008	1408673059.73406	444766344.193399	399189394.388568	551948437.596339	428308460.064731	478866190.326264	474536517.452689	470187325.978265	472170476.196878	399314827.178544	414861926.129349	615239363.449851	451656210.543665	-0.445922764060517	0.33274965382484	0.670088614021299	1.82791220855689	4-chloro-o-toluidine	4.521	142.03493	Benzenoids	Benzene and substituted derivatives	Toluenes	-	HMDB0246383	-	-	-	-
M375T233_POS	56061080.6633939	43638531.6379663	30359951.9895297	23424876.2909041	40411250.5209637	20483810.0394776	83502358.5058309	97397991.0199582	106397692.559006	137077493.802414	84369371.0472214	61293849.2047025	35729916.8570392	95006459.3565222	1.41089304680148	0.000528713326013943	0.055245929818688	1.82759309672647	Leukotriene b4 3-aminopropylamide	3.887	375.32178	--	--	--	--	--	-	-	-	-
M271T277_1_NEG	37783876.6024942	13295920.0993401	12353628.9226889	14542247.548883	2467839.08671924	4947085.26933961	112561229.307996	64040223.577487	99920021.6549055	57630184.121954	39864705.4632548	69580185.1871741	14231766.2549108	73932758.2187952	2.37709901631902	0.000644317044189236	0.0590927086265909	1.82754577512348	Quizalofop	4.609	271.04746	--	--	--	--	--	-	-	-	-
M151T217_NEG	9340451227.14963	7216651497.05591	3624692078.15078	4974046753.57381	4463288133.07528	5232270263.9397	3985895387.45137	3094128996.56318	4377868215.47208	10503949574.8431	4667869605.24772	6706608446.18881	5808566658.82419	5556053370.96104	-0.0641217455454349	0.860201164110968	0.949903698962327	1.82643499931705	Xanthine	3.625	151.02614	Organoheterocyclic compounds	Imidazopyrimidines	Purines and purine derivatives	69-89-6	HMDB0000292	C00385	ko01100//Metabolic pathways;ko01110//Biosynthesis of secondary metabolites;ko01120//Microbial metabolism in diverse environments;ko01060//Biosynthesis of plant secondary metabolites;ko01065//Biosynthesis of alkaloids derived from histidine and purine	Chemical structure transformation maps;Global and overview maps	Metabolism
M711T238_POS	68370617.3277229	141458438.679857	23362499.6520592	90362347.7995074	46853460.1543081	58118382.4682856	145548.227066863	560006.760085478	829865.246233091	12015866.1304185	13315252.5124254	14095496.1498279	71420957.68029	6827005.83767621	-3.38702258846474	0.00340725895493951	0.120959097196329	1.82320039594301	Piperazimycin b	3.971	711.3602	--	--	--	--	--	-	-	-	-
M390T150_POS	3123134.17971013	7972750.4006041	11746458.1122007	6740310.18121092	5595177.54972018	5773833.76869019	140845437.356834	104914165.9753	138250848.745473	39056277.1317694	16096794.9468431	25512698.8386546	6825277.36535604	77446037.1658123	3.50423183915844	0.0129823560053684	0.207218029421136	1.81998104267979	N-arachidonoyl-.gamma.-aminobutyric acid	2.507	390.30026	--	--	--	--	--	-	-	-	-
M709T25_NEG	11992064.4468966	168703813.380869	43072496.6317325	31142063.8249956	106228107.887597	8441953.65077385	8643537.43733949	93402092.6340957	51616799.6722461	90169005.2841163	437404993.554861	309623651.425066	61596749.9704774	165143346.667954	1.42279271005642	0.190596543288205	0.550354071236265	1.81925328633802	1-heptadecanoyl, 2-(5z,8z,11z,14z-eicosatetraenoyl)-sn-glycero-3-phosphate	0.418	709.49309	--	--	--	--	--	-	-	-	-
M357T64_NEG	205033046.31685	247850501.615739	109629758.719953	89629834.8345081	74092724.0816966	99159971.2926373	271842443.266132	358343818.60858	193992074.799658	324833648.863675	134330099.646042	115934178.327162	137565972.810231	233212710.585208	0.761522759643045	0.0864202982230768	0.413646621949364	1.81798930760498	Psoromic acid	1.069	357.07875	--	--	--	--	--	-	-	-	-
M309T23_NEG	221755406.627385	145914637.91196	162170587.598962	175178878.132314	256138470.663269	163409475.618348	113705788.745996	87487584.0895011	69862196.3915607	163441673.306441	129360356.863895	139466155.728757	187427909.425373	117220625.854358	-0.677109351951649	0.0103383326496095	0.188560519324106	1.81691512034047	Cannabinol	0.381	309.17429	Organoheterocyclic compounds	Benzopyrans	1-benzopyrans	-	HMDB0249590	-	-	-	-
M429T174_NEG	791220172.891639	1585123404.82477	413435877.540773	1503084167.13205	738626124.465593	2130058410.07645	1510919461.96122	805710368.930466	1143350183.46763	2122186771.3558	1415009083.73807	1369647270.03823	1193591359.48855	1394470523.24857	0.224408441603298	0.54329970046015	0.799184598584836	1.8142896265158	Hecogenin	2.893	429.29734	Phenylpropanoids and polyketides	Flavonoids	Flavonoid glycosides	115921-09-0	HMDB0038824	C08902	ko01060//Biosynthesis of plant secondary metabolites	Chemical structure transformation maps	Metabolism
M469T115_NEG	25606832.4380735	25476961.1239525	13374226.3425826	18751382.2349562	346681955.650316	490399912.414521	51897475.0287135	38942867.3110563	19693137.1724938	33080121.0913737	42486893.5650567	10373555.0131891	153381878.3674	32745674.8636472	-2.22775177326921	0.191563674720757	0.551009459702661	1.81085541111721	Telmisartan	1.921	469.22709	Benzenoids	Benzene and substituted derivatives	Biphenyls and derivatives	144701-48-4	HMDB0015101	-	-	-	-
M488T282_POS	11267125.594817	8612252.18807813	17754583.5816366	7757249.18313461	6409507.87526122	12029894.1843966	69415240.034642	91022735.8594673	75921545.9237317	82796157.8690414	22313460.0451166	60209042.323732	10638435.434554	66946363.6759552	2.6537197015986	0.000229210496475755	0.0407533451512999	1.80763771034167	Oleana-1,9(11)-dien-28-oic acid, 2-cyano-3,12-dioxo-, methyl ester	4.693	488.33731	--	--	--	--	--	-	-	-	-
M299T143_NEG	6382128.87493786	8897107.34653369	5716405.11736274	12147851.4809226	9747730.04410836	11657060.4312445	128907008.287029	67295750.8839501	70733746.4482685	83263660.0996159	55129018.8555488	15668129.7293333	9091380.54918496	70166219.0506243	2.94820533093962	0.0023675732675665	0.105767663561359	1.80034894769181	2',4'-dihydroxy-3,4-dimethoxychalcone	2.384	299.09266	--	--	--	--	--	-	-	-	-
M162T99_NEG	414536974.925046	234581424.490518	91448489.9126871	76411907.5491231	109527576.253285	41309225.4412865	282060893.487854	170030811.540578	164051754.732776	457158714.150457	355370351.972292	211910524.136153	161302599.761991	273430508.336685	0.761404531327046	0.162233163033	0.518796149950612	1.79508145537889	(2-mercaptopropionylamino)acetic acid	1.645	161.9993	--	--	--	--	--	-	-	-	-
M174T148_POS	298746782.711214	618458910.698165	27695504.6890117	232379437.220089	281817559.759166	284894349.787137	46175908.9472716	29676788.489244	27886793.9074277	452706832.276515	35221692.0557248	412546266.166186	290665424.14413	167369046.973728	-0.796326724825472	0.306245431649029	0.651665973316892	1.79474126580931	Quinaldic acid	2.462	174.07612	Organoheterocyclic compounds	Quinolines and derivatives	Quinoline carboxylic acids	93-10-7	HMDB0000842	-	-	-	-
M583T35_POS	59966606.9457878	256758585.079788	154986889.127204	176170836.531836	138300941.10153	193226833.599943	238636064.580413	281484232.992006	260078362.333286	205839321.341132	228439465.912063	216652554.478736	163235115.397681	238521666.939606	0.547168878823071	0.0264257532748792	0.270826803458043	1.79111270051756	Diadinochrome	0.590	583.41445	--	--	--	--	--	-	-	-	-
M188T349_NEG	30211150.9643052	23943055.5399018	165287500.065803	22549228.0793942	120611097.500401	1005563637.38424	33953815.4175976	75012679.3952802	114036477.386731	109602882.41209	61269288.1154823	29232243.6487967	228027611.589008	70517897.7293296	-1.69314715820427	0.342536784268369	0.677646094349785	1.78958619458861	N-acetyl-l-glutamate	5.819	188.05633	Organic acids and derivatives	Carboxylic acids and derivatives	Amino acids, peptides, and analogues	1188-37-0	HMDB0001138	C00624	ko01100//Metabolic pathways;ko01110//Biosynthesis of secondary metabolites	Global and overview maps	Metabolism
M213T415_POS	58153059.0448608	39921940.7501487	29359170.6924467	106145174.603743	37351444.9125342	725382977.468326	37134887.0630738	33562718.2841637	30360212.3272668	30897112.1803337	20355379.0957095	33330976.1987431	166052294.578677	30940214.1915484	-2.42408256937017	0.257259661271977	0.61270362596166	1.78839477523036	Harmine	6.918	213.12338	Alkaloids and derivatives	Harmala alkaloids	HASH(0x27fec80)	442-51-3	HMDB0030311	C06538	ko01063//Biosynthesis of alkaloids derived from shikimate pathway	Chemical structure transformation maps	Metabolism
M255T179_POS	58383692.7462879	6316668.15292035	15681998.7835775	13716539.8866537	4836853.65901851	48147499.0316204	97253897.7798268	92136571.5357129	135165818.86084	143615826.703079	45915654.9520397	32522782.4973862	24513875.3766797	91101758.7214808	1.89388032894995	0.00917705716503946	0.180307922304373	1.7851662517765	2-hydroxy-3-methoxychalcone	2.991	255.095	--	--	--	--	--	-	-	-	-
M523T145_NEG	309632826.383546	237924421.510625	313829630.41608	158655347.491323	78276902.3852722	542382811.783001	345497866.143938	523765457.966091	629417955.016935	377280257.027876	291152138.366811	186468242.614856	273450323.328308	392263652.856084	0.52054489356295	0.227625216573563	0.585371381640214	1.78304501513015	Asiatic acid	2.409	523.30464	--	--	--	--	--	-	-	-	-
M832T478_POS	16839925.5925974	17091706.6281158	1851351.33973188	16914115.2047184	14417808.6468401	14417808.6468401	236240.067150864	21337859.7352753	840437448.740209	852650.959631317	71347960.4392724	22399788.6331602	13588786.0098073	159435324.76245	3.55248283072597	0.310860127104706	0.654626137655615	1.78208131067985	Cephalomannine	7.968	832.34993	Lipids and lipid-like molecules	Prenol lipids	Diterpenoids	-	HMDB0249807	-	-	-	-
M239T38_NEG	96620770.2304543	144346680.590415	99176156.792136	75370903.8854791	40214043.557695	100606661.741854	236216764.938223	157731180.085963	193726287.428562	157013121.615182	99010557.1413166	130946357.12857	92722536.1330056	162440711.389636	0.808921318122129	0.0158158188963104	0.222698003390081	1.78045463696268	Anserine	0.628	239.09601	Organic acids and derivatives	Peptidomimetics	Hybrid peptides	584-85-0	HMDB0000194	C01262	ko01100//Metabolic pathways	Global and overview maps	Metabolism
M215T204_1_NEG	1833312975.11253	641428067.831471	249967417.665613	477204071.848996	335338141.624736	415837636.579839	465996086.555649	153634388.486963	253957580.364884	2070141081.05869	573873925.20212	1591191786.16619	658848051.777197	851465807.972416	0.370002818239235	0.642051198247424	0.853266968522257	1.77931548151902	Val-Val	3.406	215.13989	Organic acids and derivatives	Carboxylic acids and derivatives	Amino acids, peptides, and analogues	3918-94-3	HMDB0029140	-	-	-	-
M257T345_POS	37900708.7325993	51595963.2941719	52316384.2660269	34365655.0207124	93250713.3207608	87351185.8517681	105104445.37749	113177583.758418	115474500.487387	136969807.698274	101221640.515115	122230799.308178	59463435.0810066	115696462.857477	0.96027004586384	0.000622797635387062	0.0587404563176712	1.77911085398483	Platencin	5.751	257.16084	--	--	--	--	--	-	-	-	-
M325T388_POS	761850284.623523	441363461.832962	164841585.822592	383547224.185315	4183066.61886856	10582962.9297984	231880233.807305	83743942.1160302	147441804.791029	111931977.019226	100032820.204092	251598325.621257	294394764.33551	154438183.92649	-0.930722519494084	0.282205751106016	0.634278060706817	1.7781109527902	Quinine	6.472	325.17573	Alkaloids and derivatives	Cinchona alkaloids	HASH(0x21773a0)	-	HMDB0302140	C06526	ko01063//Biosynthesis of alkaloids derived from shikimate pathway	Chemical structure transformation maps	Metabolism
M231T191_2_POS	3195186915.93255	1610595202.74496	460697427.834116	1532738303.61643	1692228729.69255	1312333206.07495	934809630.35584	396292994.958162	606728688.329903	3321112581.05328	925328884.332757	2936614543.40626	1633963297.64926	1520147887.0727	-0.104163895200531	0.860637991521501	0.949956994186218	1.77719473854629	Dl-Leu-dl-Val	3.175	231.17028	--	--	--	--	--	-	-	-	-
M476T112_POS	250804276.300032	76232328.9171152	70825481.3329329	40629577.1125502	46915426.7589119	26293111.9854154	163210169.052126	150908734.143179	184653596.337218	225256551.747016	139624477.612367	139224381.794838	85283367.0678263	167146318.447791	0.970775275317008	0.049156169145057	0.337584263867869	1.77573928226984	D-leucinamide, n-[(phenylmethoxy)carbonyl]-l-leucyl-n-[(1s)-1-formyl-3-methylbutyl]-	1.863	476.30664	--	--	--	--	--	-	-	-	-
M447T336_POS	80038365.3187093	60772230.4806178	37950131.0357492	22293492.6508053	40547439.5134232	44434626.8116052	124162299.251933	129002417.800748	144110045.41716	82918631.6869792	109778868.187234	58057503.6754874	47672714.3018183	108004961.003257	1.17986190698367	0.00292495045655906	0.11258125926349	1.77487067577236	N,n'-diacetylchitobiose	5.604	447.15877	Organic oxygen compounds	Organooxygen compounds	Carbohydrates and carbohydrate conjugates	-	HMDB0253938	C01674	ko01100//Metabolic pathways	Global and overview maps	Metabolism
M260T348_POS	293569989.4073	80447754.3484219	2752541.85409481	127292775.569732	260607314.508481	130932751.927846	13678877.6068749	9281850.17590628	14108713.7222679	166626409.245765	10297502.0708326	113381920.194957	149267187.935979	54562545.5027673	-1.45191420864315	0.103008994174272	0.442507137429804	1.77436595906794	Primaquine	5.801	260.19682	Organoheterocyclic compounds	Quinolines and derivatives	Aminoquinolines and derivatives	90-34-6	HMDB0015219	-	-	-	-
M274T372_POS	426588926.21012	358537903.120308	123865107.737243	375895050.513559	312778659.109845	655299666.900388	284576988.513733	171189662.056939	155534335.23527	793880212.045639	559776665.153713	952006101.924657	375494218.931911	486160660.821658	0.372642461668423	0.48979205660592	0.768858336270042	1.77223389232409	Arg-Val	6.193	274.18727	Organic acids and derivatives	Carboxylic acids and derivatives	Amino acids, peptides, and analogues	2896-20-0	HMDB0028722	-	-	-	-
M330T214_NEG	2013552264.37804	419528687.985157	130607343.928382	339848225.550652	301080006.902082	294831269.526843	108133696.102994	41435211.4608396	69105613.9758899	1075851963.83151	231609736.01692	650962556.342592	583241299.711859	362849796.288458	-0.68472042141619	0.525215043915007	0.789880618552429	1.77016364915199	Thr-Val-Leu	3.565	330.20361	--	--	--	--	--	-	-	-	-
M243T241_2_NEG	222399043.444688	680839654.98824	36005824.3375111	503259103.457031	59226736.5002909	210547592.542782	234607375.53698	64032415.1086586	66758765.827077	1128058461.14486	111758796.298368	878635438.420429	285379659.211757	413975208.722729	0.536661864618482	0.567469954938472	0.811156383557622	1.77006487439573	Pseudouridine	4.015	243.06231	Nucleosides, nucleotides, and analogues	Nucleoside and nucleotide analogues	HASH(0x3357618)	1445-07-4	HMDB0000767	C02067	ko01100//Metabolic pathways	Global and overview maps	Metabolism
M255T91_NEG	238722462.358146	171421661.106893	437894112.245723	865436176.1321	149652891.005137	249134277.716352	238453903.276082	140505242.983512	448146586.086873	183501852.847468	199585583.44255	75042626.0875033	352043596.760725	214205965.787331	-0.716755441252793	0.286300148414337	0.637577900140881	1.76734316762981	Pterostilbene	1.516	255.1239	Phenylpropanoids and polyketides	Stilbenes	HASH(0x2606738)	-	HMDB0303379	C10287	ko01110//Biosynthesis of secondary metabolites	Global and overview maps	Metabolism
M105T296_NEG	95336280.1003014	37825343.9459649	52989200.1819258	42318933.4535561	62270317.2873897	53293879.0183138	83849628.0640773	130039620.925051	145046540.191552	212005296.52543	84956107.7376464	91990837.9549925	57338992.331242	124648005.233125	1.12027133911821	0.0119956513229144	0.200669469764271	1.76680790141445	Glyceric acid	4.940	105.01923	Organic oxygen compounds	Organooxygen compounds	Carbohydrates and carbohydrate conjugates	473-81-4	HMDB0000139	C00258	ko01100//Metabolic pathways;ko01110//Biosynthesis of secondary metabolites;ko01120//Microbial metabolism in diverse environments	Global and overview maps	Metabolism
M229T234_1_POS	1889258863.79394	734810375.931635	413191056.715708	540738381.762646	444001209.027107	1301169835.2468	394699297.27989	216592474.636477	278457326.531443	1941210638.50956	796281643.48383	2335405419.34507	887194953.746306	993774466.631045	0.163667315079273	0.815708429504217	0.934194970919599	1.76275241992928	Ile-Pro	3.892	229.15471	Organic acids and derivatives	Carboxylic acids and derivatives	Amino acids, peptides, and analogues	37462-92-3	HMDB0011174	-	-	-	-
M319T199_POS	153303259.224513	279591031.628661	22856043.4807017	133975538.734933	67675204.0598198	42453992.4317902	16453156.49495	17457381.1144464	25452129.9305412	67243779.6164935	33887163.1550042	41713888.955527	116642511.593403	33701249.877827	-1.79121968707628	0.0618792393924602	0.365212575904621	1.75787637024594	Imiprothrin	3.325	319.16528	--	--	--	--	--	-	-	-	-
M166T188_POS	659599286.266377	703893898.297775	355477644.357696	483754689.908644	606372351.267429	561161703.731397	489003216.282699	422279337.657023	609487725.833907	993509798.023809	398649111.517689	1150114728.90902	561709928.971553	677173986.370691	0.269701248488654	0.428249561556065	0.732358543651512	1.74755743454401	6-methoxybenzoxazolin-2(3h)-one	3.131	166.07231	Organoheterocyclic compounds	Benzoxazoles	Benzoxazolones	532-91-2	HMDB0036582	C08579	ko01100//Metabolic pathways;ko01110//Biosynthesis of secondary metabolites	Global and overview maps	Metabolism
M302T347_POS	402939591.351941	307238324.047328	192755457.070868	224797581.774336	4182202.76060427	6912211.59692111	385494170.548205	203010156.150213	433191154.158088	101076161.349828	318285185.596618	386022947.268429	189804228.100333	304513295.84523	0.681993090983568	0.200340919653581	0.560230215968331	1.74572212222244	Trachelanthine	5.780	302.19619	--	--	--	--	--	C08325	ko01100//Metabolic pathways;ko01110//Biosynthesis of secondary metabolites	Global and overview maps	Metabolism
M72T294_POS	552260689.553724	769629411.644501	558380842.493649	1054408600.29983	557440989.087911	1594307829.09337	514647426.187722	289924515.039266	498072931.498187	1256894613.90726	735456101.659687	774259200.058011	847738060.362164	678209131.391689	-0.32188835140919	0.453715117642498	0.747831958731175	1.7438090799718	1,2-diamino-2-methylpropane	4.902	72.08079	--	--	--	--	--	-	-	-	-
M86T270_POS	445129654.004778	1059592509.8166	953818419.529234	953730610.933079	980911336.75821	2456110945.12844	1026815403.87793	419381705.120248	992477862.310056	2462220698.52038	1237092535.18397	1924026804.76492	1141548912.69506	1343669168.29625	0.235185291477545	0.631012798600953	0.847632153844232	1.7373308030627	Piperidine	4.503	86.09652	Organoheterocyclic compounds	Piperidines	HASH(0x168de58)	110-89-4	HMDB0034301	-	-	-	-
M256T154_POS	126159627.870944	69650028.0378242	40670160.7467464	35493097.384681	38879174.6054765	56146161.3593037	121168313.930782	112136990.165554	122123928.940275	236500478.872621	114146368.222128	80754210.2634322	61166375.0008293	131138381.732465	1.10027931399418	0.0228776911611936	0.25577696659868	1.73720038062349	7,8-dihydroneopterin	2.574	256.09224	Organoheterocyclic compounds	Pteridines and derivatives	Pterins and derivatives	1218-98-0	HMDB0002275	C04874	ko01100//Metabolic pathways	Global and overview maps	Metabolism
M116T294_NEG	1031143799.95041	1006194156.428	433347673.523908	708359182.701986	665718791.501533	1830791489.11816	950009987.664104	450294531.293072	798309654.759162	2425579225.12872	964283705.818287	1308683279.22143	945925848.870666	1149526730.64746	0.281241014073085	0.566086951435421	0.810520416445319	1.7330113426579	Valine	4.902	116.07171	Organic acids and derivatives	Carboxylic acids and derivatives	Amino acids, peptides, and analogues	72-18-4	HMDB0000883	-	-	-	-
M163T387_POS	273803421.442576	175855740.421632	66532049.4708294	193211115.294367	61070928.8072888	65740333.5554925	182621853.955065	202911036.361377	191312791.003545	329571646.433126	178395347.435044	246061783.867317	139368931.498698	221812409.842579	0.670431095346146	0.0856233590680427	0.41199546702145	1.7295732102746	4-methylcinnamic acid	6.444	163.0976	--	--	--	--	--	-	-	-	-
M222T159_NEG	15375514.5468633	9604414.07835044	4029611.36082636	4435276.50605183	6648027.09514584	19482656.9127631	211191823.164883	144660802.218715	99960450.015949	18736503.4464625	22921639.1774896	10401496.9031748	9929250.08333348	84645452.487779	3.09167589653778	0.0499419625760521	0.337726493219836	1.72845118273018	5-aminonaphthalene-2-sulfonic acid	2.651	222.04433	--	--	--	--	--	-	-	-	-
M272T227_NEG	31339451.4905245	217068.949673084	291723.896620892	604564.234824119	135150.416883519	27628678.0966893	95862352.197477	227172400.368811	133266596.768218	10249785.6493186	38212931.6416972	18700626.8071741	10036106.1808692	87244115.572116	3.11985818843628	0.0497978523930699	0.337726493219836	1.72829780817778	Cyclanilide	3.788	272.00824	Benzenoids	Benzene and substituted derivatives	Anilides	-	HMDB0250621	-	-	-	-
M248T74_NEG	298651335.913739	240159685.263472	103200540.715914	184505720.371079	180421563.279592	244643924.238673	308697183.289903	306917832.213977	274374281.559991	204579729.794377	283159404.32258	317999217.618442	208597128.297078	282621274.799878	0.438150774313075	0.0456343048210652	0.329838911305552	1.71989802040035	Cys-Lys	1.238	248.09291	Organic acids and derivatives	Carboxylic acids and derivatives	Amino acids, peptides, and analogues	-	HMDB0028780	-	-	-	-
M177T208_NEG	35158110.4619391	16424429.6845588	16191266.0821599	63051172.6439662	1008930635.53803	7055816.52914348	58160741.2528037	71928379.608522	24890223.7793086	21664735.5322522	13363419.5435736	30690401.6633738	191135238.489966	36782983.5633056	-2.37748337376415	0.36888313504128	0.693534117698252	1.71973622848338	L-gulono-1,4-lactone	3.472	177.04049	Organoheterocyclic compounds	Lactones	Gamma butyrolactones	1128-23-0	HMDB0003466	C01040	ko01100//Metabolic pathways	Global and overview maps	Metabolism
M193T336_2_NEG	981305606.525231	614701035.15541	458679471.15958	1300374440.60858	498219265.11346	586872752.381247	363965599.332832	477795228.936285	563033379.758241	982608393.821401	465109746.485465	777214745.433425	740025428.490585	604954515.627941	-0.290748169596211	0.432110217689936	0.734008163154895	1.71770757382319	D-galacturonic acid	5.604	193.03566	Organic oxygen compounds	Organooxygen compounds	Carbohydrates and carbohydrate conjugates	-	HMDB0062783	C00333	ko01100//Metabolic pathways	Global and overview maps	Metabolism
M325T138_NEG	86940618.8843969	137104174.141585	50319667.1310842	130516880.793455	64153642.0612694	41232002.5182488	27383004.3738728	17430160.3010189	22648597.5330294	25280211.2543212	25093858.9997616	36695097.64258	85044497.5883399	25755155.0174307	-1.72335667247561	0.00560380728750923	0.150853593773771	1.71643908528849	Diclofop	2.307	325.00731	--	--	--	--	--	-	-	-	-
M181T52_NEG	569401552.37573	344850207.436938	167238344.827658	178786181.866179	196650381.900472	318858283.285363	405413104.790818	260107791.615606	430245018.53423	458688227.315051	425176407.011539	414114872.092096	295964158.61539	398957570.226557	0.430812846235648	0.166120194065617	0.522893982453326	1.71632519789322	2,3-dimercaptosuccinic acid	0.866	180.98134	Lipids and lipid-like molecules	Fatty Acyls	Fatty acids and conjugates	304-55-2	HMDB0014706	-	-	-	-
M308T316_POS	54538829.8869078	108428300.466459	41501828.32072	59866461.8401547	149061320.407598	42749034.3652092	7913975.11876266	14032704.2575037	9605077.31991809	28393525.4525178	17437916.5279422	16453456.2044965	76024295.8811748	15639442.4801902	-2.28127146551075	0.00720425302098107	0.163581715039212	1.71216401680483	Betaxolol	5.259	308.19681	Benzenoids	Phenols	Tyrosols and derivatives	63659-18-7	HMDB0014341	-	-	-	-
M375T36_NEG	54084065.0375352	24273241.824773	82010242.9347489	46234267.6563226	61144907.790804	60413739.7235194	114453960.459587	63229649.891312	51605268.608646	147962572.443035	110650773.768269	268830697.775201	54693410.8279505	126122153.824342	1.20538277231021	0.0552929191928335	0.349956070128571	1.71006680781461	(r)-butaprost (free acid)	0.599	375.23079	--	--	--	--	--	-	-	-	-
M388T96_POS	197208916.85384	61361215.7393793	75874570.9439523	34211727.0480995	46911821.2720165	28228297.7777308	126483354.727331	117689394.037891	152810734.610085	219953658.061627	122602254.233916	138276836.382908	73966091.6058364	146302705.342293	0.984020496777122	0.0367748806816077	0.305810487845048	1.70905423577704	Gln-Leu-Lys	1.602	388.2543	--	--	--	--	--	-	-	-	-
M323T245_NEG	119284791.093824	178554480.308069	17872365.586484	70507528.1224774	49218587.0299756	41747927.2068992	5831166.81004423	4713462.66274532	6793713.75227665	24830777.4648145	14204792.2916759	19816497.9542871	79530946.5579549	12698401.8226406	-2.64686940586734	0.0211444781341159	0.25055394836167	1.70791142259472	Dolasetron	4.080	323.16173	Organoheterocyclic compounds	Indoles and derivatives	Indolecarboxylic acids and derivatives	115956-12-2	HMDB0014895	-	-	-	-
M155T201_NEG	30442099.7790591	30801716.7716401	19526872.3716647	72160188.1907638	110571736.083369	27540478.9734661	113795038.495688	107192508.717907	105572819.782036	121232452.257852	84426377.1319862	101015170.718153	48507182.0283271	105539061.183937	1.12150678000833	0.00408460400128942	0.131421522273822	1.7059777417071	2-chlorobenzoic acid	3.358	155.00204	Benzenoids	Benzene and substituted derivatives	Benzoic acids and derivatives	-	HMDB0245065	C02357	ko01120//Microbial metabolism in diverse environments	Global and overview maps	Metabolism
M466T351_POS	3861931.82616036	8639138.90598482	13805840.1900491	8509844.24781638	8427692.13054185	24835234.9201389	60580521.1116912	162517680.098469	132586255.5402	43751117.3854937	54314092.7072035	9643435.84732648	11346613.7034486	77232183.7817307	2.76694036276607	0.0201347066257827	0.245658050957438	1.7038118095292	Dihydrofolic acid	5.857	466.16126	Organic acids and derivatives	Carboxylic acids and derivatives	Amino acids, peptides, and analogues	4033-27-6	HMDB0001056	C00415	ko01100//Metabolic pathways;ko01061//Biosynthesis of phenylpropanoids	Chemical structure transformation maps;Global and overview maps	Metabolism
M146T374_NEG	324751451.672321	461844763.679378	96879951.8861924	452285385.101002	189489710.614457	1170779692.64708	183006154.253143	78665667.0386789	202893005.430673	2351004746.07019	655817089.282911	500441463.608535	449338492.600072	661971354.280689	0.558966132449094	0.590417916267494	0.82500429490965	1.70264460157339	Glutamic acid	6.239	146.04596	Organic acids and derivatives	Carboxylic acids and derivatives	Amino acids, peptides, and analogues	-	HMDB0060475	C00302	ko01100//Metabolic pathways	Global and overview maps	Metabolism
M520T410_POS	2462817.34085461	1669636.55511469	15190288.6624911	17900905.4599135	5053424.59758765	268979.954966038	33883374.1461497	105117163.491739	183583995.111474	2165401.2631516	152420646.124015	6533148.08704713	7091008.76182126	80617288.0372627	3.50702646785565	0.0437204831048399	0.325018617212049	1.70151592057405	2alpha-acetoxy-3beta,22alpha-stictandiol	6.826	520.44756	--	--	--	--	--	-	-	-	-
M275T198_POS	141436572.257223	164076620.659702	56620015.3174709	74093472.8243526	69083005.959571	83454078.5208242	26227196.0978195	26614249.1861475	34897551.7505215	53065044.8583784	28163367.6568757	56179030.8433862	98127294.256524	37524406.7321881	-1.38682521733895	0.00891398346103988	0.177922050270652	1.70040815273574	(+)-chlorpheniramine	3.298	275.13892	--	--	--	--	--	-	-	-	-
M378T38_NEG	1231314.59406931	937735.11803437	3769380.94169242	2309655.76973291	3126124.53294828	6452910.59640324	152023730.606136	106495358.592279	94225755.8752756	18253787.7410958	28749110.9396797	6103364.36952291	2971186.92548009	67641851.3539982	4.50880486975305	0.0219679313983963	0.25214343837985	1.7001018880331	D-erythro-sphingosine-1-phosphate	0.636	378.23207	--	--	--	--	--	C06124	ko01100//Metabolic pathways	Global and overview maps	Metabolism
M313T35_2_POS	12071729.8322532	61886246.5238273	99684371.944734	124809199.198651	52457939.0002052	60868954.5001506	133147629.515514	198965676.269263	100955520.288102	78638399.1066843	340144549.432899	68001053.9341237	68629740.1666369	153308804.757764	1.15953475780936	0.0891040177103501	0.417599124374176	1.69975675255079	Teprenone	0.591	313.27383	Lipids and lipid-like molecules	Prenol lipids	Monoterpenoids	3796-70-1	HMDB0031846	-	-	-	-
M172T183_NEG	89741220.8324171	108690982.13903	59012616.6331792	95484136.3489785	58480476.4527308	378767027.281619	312915065.113385	330084154.371285	349111266.378522	161831026.00821	107070785.115341	129354942.286134	131696076.614659	231727873.212146	0.815219221518044	0.168526194470058	0.52548364426201	1.69968987219654	N-acetyl-d-norleucine	3.052	172.09803	--	--	--	--	--	-	-	-	-
M310T415_1_POS	1278436258.43758	454912267.503203	318806525.881705	321423967.535015	425844336.383904	523381455.572387	575141799.538422	332402407.02845	494777139.234325	336717764.923023	229373953.877379	471709473.970214	553800801.885632	406687089.761969	-0.445447949354396	0.372103493365838	0.695794681606356	1.69959269941761	Isopropalin	6.921	310.1762	--	--	--	--	--	-	-	-	-
M373T199_POS	129654759.412683	218876140.426246	27254042.110646	140696713.607315	52358627.3639168	37722961.3924965	13657997.3915402	10635076.3691793	18147247.5103973	60383290.7918812	33291715.4119207	36210349.0124265	101093874.052217	28720946.0812242	-1.81552039933917	0.0446663104116539	0.32813921124405	1.6925666172831	Arctigenin	3.319	373.17374	Lignans, neolignans and related compounds	Furanoid lignans	Tetrahydrofuran lignans	7770-78-7	HMDB0030087	-	-	-	-
M184T272_NEG	344302154.420822	874734637.517035	197296457.003386	272599377.68796	404662431.070339	323308233.444112	330475267.094522	321729506.096383	288857505.83752	204881302.586205	279046529.820684	270734006.869946	402817215.190609	282620686.38421	-0.51125827367733	0.258331045500504	0.61367965309674	1.68651157105517	Phosphoserine	4.535	184.01084	Organic acids and derivatives	Carboxylic acids and derivatives	Amino acids, peptides, and analogues	17885-08-4	HMDB0001721	C01005	ko01100//Metabolic pathways;ko01110//Biosynthesis of secondary metabolites;ko01120//Microbial metabolism in diverse environments	Global and overview maps	Metabolism
M356T89_POS	25942640.7029993	17836789.0648217	12258563.8641528	11743300.7876666	8671696.56449101	15200943.917491	107530063.437921	67183104.5555613	86326496.8941883	51938348.5661647	62859482.3227648	26219196.3037147	15275655.8169371	67009448.6800525	2.13313021801101	0.00129303075721322	0.0809756744132641	1.68369200167208	7(z),10(z),13(z),16(z),19(z)-n-(2-hydroxyethyl)docosapentaenamide	1.480	356.27953	--	--	--	--	--	-	-	-	-
M229T128_NEG	94133534.0122266	63692399.0819024	21718004.8751946	63043798.5505607	880341804.187322	67032614.0423253	32676593.7745045	15991310.0644629	18999385.0951266	191661747.970283	34322156.8428567	55917586.7940444	198327025.791589	58261463.4235464	-1.76726744036694	0.3387949522425	0.675377694364251	1.68253379642166	D-ribulose 5-phosphate	2.128	229.0024	Organic oxygen compounds	Organooxygen compounds	Carbohydrates and carbohydrate conjugates	4151-19-3	HMDB0000618	C00199	ko01100//Metabolic pathways;ko01110//Biosynthesis of secondary metabolites;ko01120//Microbial metabolism in diverse environments	Global and overview maps	Metabolism
M307T233_POS	125916620.450952	164915048.549427	40450391.2634498	63899231.9168707	45866546.5947079	45321139.2035727	10621104.269708	6873177.70705594	11190984.900186	28024041.486654	18033618.7559102	36048461.1140169	81061496.32983	18465231.3722552	-2.13420546676449	0.0163306340666929	0.225689979450072	1.67732542313772	Citalopram	3.878	307.16527	Benzenoids	Benzene and substituted derivatives	Phenylbutylamines	59729-33-8	HMDB0005038	-	-	-	-
M169T49_POS	84181133.3606734	83390312.6002198	61011203.4135254	57510651.2099724	97266142.8075848	108805694.08929	133220139.370231	136044847.6541	96232472.0203284	296074916.963703	100056422.550336	156821038.882292	82027522.9135443	153074972.906832	0.900058460357797	0.0459603186898648	0.330596748098468	1.67676296241793	Norharmane	0.809	169.07621	Organoheterocyclic compounds	Indoles and derivatives	Pyridoindoles	244-63-3	HMDB0012897	-	-	-	-
M184T200_NEG	153503566.249481	131079706.392184	24373816.5082299	57309608.8411034	52309724.1669507	42677454.6785766	9722566.71780195	8476189.14724263	9450173.42748488	31570233.2495027	11373668.1731931	15608708.0675912	76875646.1394209	14366923.1304694	-2.4197755088768	0.0163187478401068	0.225689979450072	1.67503405941138	Ecgonine	3.325	184.09798	Alkaloids and derivatives	Tropane alkaloids	HASH(0x221d2d8)	481-37-8	HMDB0006548	-	-	-	-
M449T240_POS	434692.042610905	3942390.97016146	2605724.69868089	4165548.76327301	98538.4833359286	492221.280299024	36943741.3678857	110868394.526033	127343933.664325	6744222.47783683	90915560.0723196	11669012.5230757	1956519.3730602	64080810.7719126	5.03353110062631	0.0156403680139277	0.221940204560145	1.67484738841326	.beta.-amyrin	3.997	449.37388	Lipids and lipid-like molecules	Prenol lipids	Triterpenoids	-	HMDB0249098	C08616	ko01110//Biosynthesis of secondary metabolites;ko01062//Biosynthesis of terpenoids and steroids	Chemical structure transformation maps;Global and overview maps	Metabolism
M300T197_NEG	1141597631.06172	176671030.064919	44845404.1285469	180339253.515281	249994246.249446	202856116.910745	46252001.9629986	17557391.666248	25760588.2729349	500926920.515954	115140062.15407	346839355.944439	332717280.321776	175412720.086107	-0.923543428475367	0.411660033755501	0.723752271898128	1.67342554863129	Ile-Gly-Ile	3.289	300.19301	--	--	--	--	--	-	-	-	-
M190T361_POS	174491738.582013	178697706.946095	138308193.28507	134767173.021462	48529317.5436944	153813397.745783	234875659.742102	174052781.082963	211367094.347514	219234548.617343	130400357.921076	262175314.504722	138101254.520686	205350959.369287	0.572365262200286	0.0329214920113665	0.291450680328379	1.67303996572509	Castanospermine	6.018	190.1073	Organoheterocyclic compounds	Indolizidines	HASH(0x243c180)	-	HMDB0249700	-	-	-	-
M583T31_NEG	69990564.3970562	53652430.917736	38643636.6511905	65363063.2944953	67767595.017886	60884116.1132644	204691733.78328	186558992.900651	46386904.3465557	99530732.3507452	100535198.458711	111274586.54969	59383567.7319381	124829691.398272	1.07182545025406	0.0247427954190717	0.263472033978906	1.67167796853419	Ouabain	0.514	583.29509	Lipids and lipid-like molecules	Steroids and steroid derivatives	Steroid lactones	-	HMDB0247956	-	-	-	-
M663T215_POS	75689615.263072	220031559.656223	18087339.663506	127213971.524263	23683143.1172127	19361447.3018383	10667187.6860119	9554749.36029021	219927.437706212	10681805.103441	9832526.8499873	7233543.45599331	80677846.0876858	8031623.31557166	-3.3284090544787	0.0521582310565072	0.343031342855354	1.6686918185856	Alitame	3.583	663.33677	Organic acids and derivatives	Carboxylic acids and derivatives	Amino acids, peptides, and analogues	80863-62-3	HMDB0037324	-	-	-	-
M264T173_2_POS	1251560338.6488	1007833177.80381	331974594.514105	485174455.17316	225138364.468439	431190451.284578	355195320.348353	372790522.820469	500664686.465332	737014678.896732	322180886.955021	517348642.772197	622145230.315482	467532456.376351	-0.412184873614177	0.407878146405562	0.721354051034105	1.65916402461018	Zaleplon	2.879	264.10897	Organoheterocyclic compounds	Diazines	Pyrimidines and pyrimidine derivatives	151319-34-5	HMDB0015097	-	-	-	-
M350T286_POS	73249375.7811134	341214655.487365	23121649.0288903	57648951.9594009	49060494.0662672	52276918.7501271	6772126.3721622	7839893.98476557	9267281.16295712	23446687.5746393	19179208.8110516	18791861.7972413	99428674.1788606	14216176.6171362	-2.80612845963304	0.111992174123899	0.45324544619846	1.65872483831328	Methanone, [1-[(4-fluorophenyl)methyl]-1h-indol-3-yl](2,2,3,3-tetramethylcyclopropyl)-	4.770	350.20743	--	--	--	--	--	-	-	-	-
M382T144_POS	175853839.184396	179321487.15219	2784956.72575993	139784484.475718	4691347.3286395	76922377.4085861	22938780.1941055	40331233.8690181	28288168.6158276	25959115.5791638	7618643.91179222	19886945.4822948	96559748.7125483	24170481.275367	-1.9981757217228	0.0546094786986376	0.348695060035552	1.6570087735278	Prostaglandin f2.alpha. dimethylamide	2.398	382.31081	--	--	--	--	--	-	-	-	-
M383T200_POS	27260328.4015874	24376891.9347284	33610870.8283597	22323602.157441	46898854.7395112	33245989.473773	90636379.654927	118724241.599328	131552646.5867	153457019.563988	38023912.2830251	22340958.5902504	31286089.5892335	92455859.7130364	1.56324340923805	0.0184845660839032	0.238108986401852	1.65428243503165	7.alpha.,25-dihydroxycholesterol	3.340	383.32714	Lipids and lipid-like molecules	Prenol lipids	Retinoids	64907-22-8	HMDB0006280	-	-	-	-
M454T195_POS	122786018.505902	178888787.450347	245108978.006463	178321201.839307	180065208.499865	198453019.927117	358442478.065787	459130002.851907	264588607.907225	184371810.629563	162774822.700166	182215706.178383	183937202.3715	268587238.055505	0.546177453876524	0.127678841547303	0.475926387872041	1.65006255942766	Terfenadine	3.258	454.2929	Benzenoids	Benzene and substituted derivatives	Diphenylmethanes	50679-08-8	HMDB0014486	-	-	-	-
M487T211_2_NEG	255080539.349546	203190932.640974	238514234.506666	127685203.930857	31718651.5637927	460563552.247398	412684760.090328	490687267.971826	480777495.796472	249225783.454586	201773324.548235	100417245.616373	219458852.373206	322594312.91297	0.555770539360072	0.270401012651	0.62395183189429	1.64737507478209	Polygalic acid	3.512	487.30695	--	--	--	--	--	-	-	-	-
M345T115_POS	168879168.39312	170529830.107442	70186218.647031	81964481.8520274	82535371.3640143	66197847.6868162	186932461.710447	119011326.980391	128145727.87724	236863689.594804	118564519.213701	268265609.307601	106715486.341742	176297222.447364	0.724240192834368	0.0632314599238471	0.368377550404269	1.64627898564778	Flavanone diacetylhydrazone	1.911	345.14457	--	--	--	--	--	-	-	-	-
M542T189_POS	22399149.3245854	9319212.88116945	16464291.1048231	9262148.44676977	1482840.11556825	14764238.2111619	135331091.637872	164488928.139416	88332958.4817774	19325599.4769055	31213141.2226474	20781676.1392166	12281980.014013	76578899.1829725	2.64040376112783	0.0320742880598073	0.28843277369732	1.64267598113643	Vinblastine	3.154	542.3218	Organic acids and derivatives	Carboxylic acids and derivatives	Amino acids, peptides, and analogues	865-21-4	HMDB0014710	C07201	ko01110//Biosynthesis of secondary metabolites;ko01063//Biosynthesis of alkaloids derived from shikimate pathway	Chemical structure transformation maps;Global and overview maps	Metabolism
M195T29_NEG	351449488.20986	287094865.781574	175267163.931703	120584913.343554	119562517.848335	166636305.723288	37827791.5138319	40024084.1722093	252019708.529934	76616833.3433742	234474033.90814	48368942.7095896	203432542.473052	114888565.69618	-0.824315260446537	0.147624589192116	0.502651478134433	1.63729702447734	2'-deoxycytidine 5'-monophosphate	0.484	194.99691	Nucleosides, nucleotides, and analogues	Pyrimidine nucleotides	Pyrimidine deoxyribonucleotides	1032-65-1	HMDB0001202	C00239	ko01100//Metabolic pathways	Global and overview maps	Metabolism
M368T272_POS	428705795.731856	62915665.7430447	29701317.4779648	25853543.6539211	31753235.3983552	17585363.5484654	203127280.740216	200956847.536642	236048679.929482	269941123.924753	132571900.006361	143298177.133868	99419153.5922679	197657334.878554	0.991405767191472	0.188338187682309	0.548818413397769	1.63721959252597	Erythromycylamine	4.541	368.26423	Organic oxygen compounds	Organooxygen compounds	Carbohydrates and carbohydrate conjugates	-	HMDB0251939	-	-	-	-
M527T208_POS	65029000.3660894	122519208.767293	30649442.9110021	70893162.49907	32668961.1832212	38780492.7378846	1481671.49084487	1062864.1483426	2403534.2694442	12203258.2283246	11795691.9842263	15018418.9366179	60090044.7440934	7327573.17630008	-3.0357186206549	0.00455525725995464	0.137972425643677	1.63053176191902	10-deacetylbaccatin iii	3.471	527.25024	Lipids and lipid-like molecules	Prenol lipids	Diterpenoids	-	HMDB0244264	C11700	ko01100//Metabolic pathways;ko01110//Biosynthesis of secondary metabolites	Global and overview maps	Metabolism
M299T31_NEG	26394439.0922694	39789465.6866505	36429629.3221908	15288429.6848422	34125098.0515672	15047470.0590183	163768473.718465	163646683.695032	51322067.7287234	84610775.027678	24896481.3590675	56754696.8408165	27845755.3160897	90833196.3949637	1.70576222281082	0.0288827009848405	0.277687607937653	1.62992722904894	4-hydroxytamoxifen	0.512	299.09598	Phenylpropanoids and polyketides	Stilbenes	HASH(0x1099490)	-	HMDB0248042	-	-	-	-
M377T221_3_POS	483053289.649977	278326918.310215	331524203.69688	191994752.123685	341093688.606087	174628901.397348	296538032.481254	248235279.85146	477168312.299327	373033512.653802	794720285.371721	286664220.423234	300103625.630699	412726607.180133	0.459725698714211	0.26437036719076	0.618637251541413	1.62501264909681	Butaprost (free acid)	3.681	377.27985	--	--	--	--	--	-	-	-	-
M210T364_POS	139504001.057184	102194254.45543	108620634.125488	193379001.062364	13400614.9885046	16972330.0536289	243400944.684368	134760396.789714	252892693.145958	67914093.7684172	152142125.046947	184167386.711059	95678472.6237666	172546273.357744	0.850717050708912	0.0864590510401372	0.413646884252474	1.62450598580894	4-(methylnitrosamino)-1-(3-pyridyl)-1-butanol	6.074	210.11224	Organoheterocyclic compounds	Pyridines and derivatives	HASH(0x16b8090)	76014-81-8	HMDB0041809	-	-	-	-
M304T311_POS	225443220.751592	223258216.599957	55941518.7320333	20211724.5707715	6269089.36604038	388615607.505813	16974078.1640869	7039424.76266872	21236174.5029499	155949739.649044	45610430.1204193	101354671.982742	153289896.254368	58027419.8636518	-1.40145592094538	0.180805177846905	0.539993107356551	1.62404682744794	Cocaine	5.176	304.17669	Benzenoids	Benzene and substituted derivatives	Benzoic acids and derivatives	50-36-2	HMDB0015043	C01416	ko01100//Metabolic pathways;ko01110//Biosynthesis of secondary metabolites;ko01064//Biosynthesis of alkaloids derived from ornithine, lysine and nicotinic acid	Chemical structure transformation maps;Global and overview maps	Metabolism
M228T269_POS	149675857.113674	65240025.3360743	78231227.2200218	59649792.102863	73939641.4663208	125924138.528946	195208839.346801	203865621.241913	199218652.548362	90128078.0670279	180568484.357733	74081564.2968301	92110113.6279833	157178539.976445	0.770972778809483	0.0445655027641393	0.328009162222521	1.62320640691164	Ametryne	4.482	228.13447	Organoheterocyclic compounds	Triazines	1,3,5-triazines	-	HMDB0248288	-	-	-	-
M307T218_NEG	77927330.0738696	121213064.699391	126473698.141572	59913359.8532457	88777023.3512639	188012179.82807	46388823.3329963	32102236.7516229	36865727.922279	87222154.9021786	50034369.7652181	59064700.5118874	110386109.324569	51946335.5310304	-1.08746475360062	0.0166094145974757	0.226609521265531	1.62232874532004	Bisdemethoxycurcumin	3.634	307.0847	Phenylpropanoids and polyketides	Diarylheptanoids	Linear diarylheptanoids	24939-16-0	HMDB0002114	C17743	ko01110//Biosynthesis of secondary metabolites	Global and overview maps	Metabolism
M188T327_POS	153432620.30322	109144222.019211	74010773.5035688	93602235.9396389	81195494.0785096	129605712.30518	151384912.965755	160178325.995933	160473380.129751	187033941.969148	145558330.642844	144743265.024141	106831843.024888	158228692.787929	0.566669507565844	0.00420456574320178	0.133207385916107	1.61541994744224	N-acetylsulfamethoxazole	5.455	188.10256	--	--	--	--	--	-	-	-	-
M411T386_NEG	165863076.977719	101099424.138634	52340850.3532088	119446587.871651	313134877.674495	87180383.6913269	11521861.7996185	23046341.1811352	51089031.4707394	124898910.117949	38140428.8952896	123400479.435101	139844200.117839	62016175.4833054	-1.17310395759954	0.100581403417199	0.438490247500288	1.61502860554014	Gangaleoidin	6.430	410.98762	--	--	--	--	--	-	-	-	-
M206T70_NEG	602736649.969776	457153736.764418	172867115.047102	300269776.650438	185840679.90661	296282352.67452	568687897.667394	515929140.154389	441818234.877383	432670927.122265	367447228.617088	299186002.725856	335858385.168811	437623238.527396	0.381836301452029	0.224447327532	0.583266032734461	1.61298951351212	Quinoclamine	1.169	206.01296	--	--	--	--	--	-	-	-	-
M165T478_NEG	40670334.5019696	57831447.5236502	18045283.9575853	733880057.72866	19124805.1449553	76181065.6695053	16896027.2881327	38103669.2831107	25067252.971225	43339383.3352513	64352429.3395598	60445401.1992098	157622165.754388	41367360.5694149	-1.92990561435947	0.339365954627825	0.675571707668721	1.60614869014652	Terephthalic acid	7.962	165.02087	Benzenoids	Benzene and substituted derivatives	Benzoic acids and derivatives	100-21-0	HMDB0002428	C06337	ko01100//Metabolic pathways;ko01120//Microbial metabolism in diverse environments	Global and overview maps	Metabolism
M187T320_NEG	175234489.180914	134316573.64178	85305933.1706479	81055462.2988953	73183023.7815842	115001338.966789	170728269.970181	178105289.658825	205504155.55921	226575282.410468	106057561.000888	143821780.282037	110682803.506768	171798723.146935	0.63428822219591	0.0278500721392362	0.275178016240277	1.60290750743894	Azelaic acid	5.325	187.09757	Lipids and lipid-like molecules	Fatty Acyls	Fatty acids and conjugates	123-99-9	HMDB0000784	-	-	-	-
M131T380_NEG	137618024.679604	88894861.9402815	52510122.3456375	66982628.5087023	41679550.4716233	127344938.353427	191314877.5626	86130914.8777475	107448729.042134	261711987.902833	163945566.917263	112390153.255251	85838354.3832126	153823704.926305	0.841583522838492	0.0551039459625456	0.349742329819583	1.60112799312752	D-ornithine	6.334	131.08282	Organic acids and derivatives	Carboxylic acids and derivatives	Amino acids, peptides, and analogues	348-66-3	HMDB0003374	C00515	ko01100//Metabolic pathways;ko01110//Biosynthesis of secondary metabolites	Global and overview maps	Metabolism
M146T369_2_POS	2377326483.27283	633234452.214787	228917250.041979	522580280.29036	1400304475.25801	1848947633.88116	1617442105.91712	478918762.97336	683602851.68512	1968421895.89366	793920012.414512	291207919.664643	1168551762.49319	972252258.091403	-0.265319056068141	0.664668128008982	0.864367823987227	1.59835768906122	Acetylcholine	6.148	146.11749	Organic nitrogen compounds	Organonitrogen compounds	Quaternary ammonium salts	51-84-3	HMDB0000895	-	-	-	-
M204T66_2_POS	81387835.0340235	21503292.6802514	7680067.67812333	9745516.2270955	18186488.07559	7034036.57857448	74180225.9184301	52623919.5708584	192824898.810441	68110497.9816511	65098489.7333741	61494572.9238133	24256206.0456097	85722100.8230947	1.8213132933843	0.0313647783879714	0.286030596120584	1.59600055961975	Isopentenyladenine	1.108	204.12437	Organoheterocyclic compounds	Imidazopyrimidines	Purines and purine derivatives	-	HMDB0245646	C04083	ko01110//Biosynthesis of secondary metabolites	Global and overview maps	Metabolism
M371T223_POS	67295383.8627059	52183665.4639271	58171488.9905511	70659152.5649502	25662118.1868589	44324944.8254486	47851542.6532786	55861098.817558	67635097.6261385	363481895.661444	208262114.853799	74443667.5033873	53049458.982407	136255902.852601	1.36090878820544	0.140371515453411	0.493529956075024	1.59581506575065	.beta.-ecdysone	3.714	371.24074	Lipids and lipid-like molecules	Steroids and steroid derivatives	Bile acids, alcohols and derivatives	-	HMDB0242587	-	-	-	-
M416T257_POS	121737470.491211	157063156.567837	127641135.206187	138939461.610592	51434015.9101935	158087472.758383	72634677.5931376	76681614.4698104	83461719.5980629	79817599.3678697	58005395.0031728	64587552.7483259	125817118.757401	72531426.4633965	-0.79465010203911	0.00914824952288218	0.180290596543383	1.59404173902763	Tomatidin	4.290	416.33697	Lipids and lipid-like molecules	Steroids and steroid derivatives	Steroidal alkaloids	77-59-8	HMDB0034731	C10826	ko01066//Biosynthesis of alkaloids derived from terpenoid and polyketide	Chemical structure transformation maps	Metabolism
M501T493_POS	102033064.050811	41249100.6041368	1874316.83153203	1315905.30463167	478625.516357462	1258656.87721939	30009251.4689475	5612589.57062377	145405628.780358	106846041.543428	81820887.2162272	170677608.360133	24701611.5307814	90062001.1566196	1.86631336821533	0.0622530655573632	0.365647980563435	1.59316159427342	(2r,4'ar,5's,6'r,6'as,10'ar,10'br)-6'-(acetyloxy)-4'a,6'a,10'b-trimethyl-5''-oxo-decahydro-1'h-dispiro[oxirane-2,7'-naphtho[2,1-b]pyran-3',3''-oxolane]-5'-yl 2-methylpropanoate	8.225	501.22397	--	--	--	--	--	-	-	-	-
M140T285_POS	239785687.029185	225970575.835945	198760583.079004	170866838.768224	241210456.978338	259591860.425968	245084044.991892	343692028.0801	313330575.480906	322542208.163437	269930994.787033	210072262.045384	222697667.019444	284108685.591459	0.351356492831133	0.0323819005046497	0.28958510172237	1.59247155115575	3-amino-2,3-dihydrobenzoic acid	4.745	140.07066	Organic acids and derivatives	Carboxylic acids and derivatives	Amino acids, peptides, and analogues	-	HMDB0251519	-	-	-	-
M329T255_NEG	43492169.1236008	20864809.0187455	18981286.4314175	14541838.5890904	49981466.6490332	36857857.2477255	59211838.2998737	84831251.3691467	122224858.036906	152426682.144237	66124242.1450262	33677246.3598408	30786571.1766022	86416019.7258384	1.48899758510004	0.0144513331794849	0.215831284524636	1.59164127091857	21-hydroxyprogesterone	4.258	329.23352	Lipids and lipid-like molecules	Steroids and steroid derivatives	Hydroxysteroids	64-85-7	HMDB0000016	C03205	ko01100//Metabolic pathways	Global and overview maps	Metabolism
M413T205_2_POS	15108656.0955443	19262196.9948074	21878927.7613431	15620728.064364	32567356.2227273	17733806.7461533	65190066.7027959	57975818.1206676	87697382.3968641	75477273.9132273	53084288.4345841	40490910.3616296	20361945.3141566	63319289.9882948	1.63676967994244	0.000158413883159719	0.0370082381301652	1.58808418818585	Erythrodiol	3.409	413.37399	Lipids and lipid-like molecules	Prenol lipids	Triterpenoids	545-48-2	HMDB0002360	-	-	-	-
M73T365_NEG	31776120.140717	26732596.1761352	16903534.7006279	25579452.096116	756250605.137915	14301779.0125216	15037754.9379341	31026144.0240926	18443622.5832417	20762125.0740625	15089073.0446535	30660294.9349879	145257347.877339	21836502.433162	-2.73379744207735	0.336553347855948	0.673608153430522	1.5854885240927	Propanoic acid	6.084	72.9929	Organic acids and derivatives	Carboxylic acids and derivatives	Carboxylic acids	79-09-4	HMDB0000237	C00163	ko01100//Metabolic pathways;ko01120//Microbial metabolism in diverse environments	Global and overview maps	Metabolism
M306T161_POS	27206152.2687111	18782645.9172783	62078172.3857012	32460490.0332549	76148102.6800677	14895640.0192081	115781621.164387	183272089.311112	58811102.1938477	68495717.2833597	99347954.2744739	57206077.7903121	38595200.5507035	97152427.0029154	1.3318285823608	0.0246545380428114	0.263158052863795	1.58422857537569	Stearamide	2.682	306.27918	Organic acids and derivatives	Carboximidic acids and derivatives	Carboximidic acids	124-26-5	HMDB0034146	-	-	-	-
M125T79_NEG	5090852238.5662	3921806310.41995	3438214241.00856	3474741708.58898	4013011299.65681	3980217149.15974	3850914447.40141	3493694652.79026	3440572370.46586	4372431219.2324	4262330692.58515	5210051015.64472	3986473824.56671	4104999066.3533	0.042268697564545	0.751702534539177	0.905494341251381	1.5817750714231	Thymine	1.317	125.03568	Organoheterocyclic compounds	Diazines	Pyrimidines and pyrimidine derivatives	65-71-4	HMDB0000262	C00178	ko01100//Metabolic pathways	Global and overview maps	Metabolism
M562T248_POS	27136242.9535047	882650.627792127	5322172.50229865	6297824.43777147	6654509.15779183	241741.112254684	43828850.9442886	114637128.725426	65118243.3856296	38771774.714608	96678195.8361675	5330095.61302222	7755856.79856891	60727381.5365237	2.96898909253758	0.0105273225189542	0.189647442913939	1.57776871023845	1beta,3beta-diacetoxy-22-hopanol	4.131	562.45806	--	--	--	--	--	-	-	-	-
M333T123_NEG	124873291.433694	181818879.912502	183209074.235496	252069742.141733	432859161.103116	353069616.014344	141084154.567007	224786388.399103	44946513.5725089	93098917.0769599	30785193.2762458	430873680.738482	254649960.806814	160929141.271718	-0.662089900257169	0.25540233913519	0.610792170482999	1.57722951102724	Mitomycin c	2.043	333.13459	Organoheterocyclic compounds	Indoles and derivatives	Indolequinones	50-07-7	HMDB0014450	-	-	-	-
M168T153_NEG	10799889.3033292	6495195.52445119	18043186.1738374	8972735.69228923	8620928.42981523	4617594.90261987	336260357.723097	15405897.8934101	46786164.1793517	5636319.96841234	121492998.868357	10411928.5854056	9591588.33772369	89332277.8696723	3.21933990343266	0.159615716565027	0.515864562689909	1.57641167777007	2-methoxy-5-nitrophenol	2.545	168.03368	--	--	--	--	--	-	-	-	-
M259T283_NEG	82791910.1547914	258239254.885898	31704412.9777104	53619190.021274	246485804.707208	68574506.1605612	210130545.888839	141912287.599802	40239066.3758362	305590542.103085	98592133.2958352	462413278.323935	123569179.817907	209812975.597889	0.763784945904505	0.278577606528052	0.630913066852426	1.57584529588039	D-glucose 6-phosphate	4.721	259.01304	Organic oxygen compounds	Organooxygen compounds	Carbohydrates and carbohydrate conjugates	56-73-5	HMDB0001401	C00092	ko01100//Metabolic pathways;ko01110//Biosynthesis of secondary metabolites;ko01062//Biosynthesis of terpenoids and steroids	Chemical structure transformation maps;Global and overview maps	Metabolism
M142T243_POS	349708226.174549	367920661.273103	153023576.854756	99886073.0713984	275483549.821714	425669903.653313	87453694.715308	121207597.846188	147848770.973928	254610956.305094	293267485.575238	233491125.307168	278615331.808139	189646605.120487	-0.554961103533308	0.183229031823773	0.54302028508306	1.57490436029251	S,s'-1,3-phenylenebis(1,2-ethanediyl)bisisothiourea	4.044	142.03513	--	--	--	--	--	-	-	-	-
M208T50_POS	128918173.053519	198132671.938055	5376558.99851669	93678980.7203508	124366722.576436	57083838.7890323	11351216.6480778	4216951.01156753	12138763.0978557	106451657.977404	13386932.541919	63085043.248247	101259491.012652	35105094.0875118	-1.52830483779008	0.063938581390043	0.369532761396784	1.57364620485472	Terbutaline	0.836	208.13331	Benzenoids	Phenols	Benzenediols	23031-25-6	HMDB0015009	-	-	-	-
M212T27_NEG	44404483.1182538	19664831.0068819	40892218.6324191	13111771.3038433	41273990.3985595	44032721.5887119	70326215.1460653	88181996.4499449	82860921.8728846	84290042.191289	40296410.603651	116817756.082409	33896669.3414449	80462223.724374	1.24716808778611	0.00252467652678853	0.108524735309921	1.56937764474526	Indoxyl sulfate	0.448	212.0056	Organic acids and derivatives	Organic sulfuric acids and derivatives	Arylsulfates	487-94-5	HMDB0000682	-	-	-	-
M391T214_POS	123569675.755326	147497645.895784	16947096.2823472	95457601.9452352	31118154.3145389	17252041.6863931	2584087.50566802	1749689.3921979	3224715.62406403	32909410.1797909	11606392.1184939	23520634.7539415	71973702.6466041	12599154.929026	-2.51414290870931	0.0335602561887209	0.294069061249805	1.56432697674098	Mitraphylline	3.561	391.18423	--	--	--	--	--	-	-	-	-
M103T371_NEG	129102945.467732	144899878.450093	67806474.2076544	297944665.447948	77336139.7786402	34835398.4732615	51897634.5353273	41340863.8716325	28483764.1923401	93235079.284102	53079963.6895272	53595808.8318569	125320916.970888	53605519.0674643	-1.22517378192921	0.0980501914767642	0.434445743004327	1.56119135843355	Malonic acid	6.184	103.00371	Organic acids and derivatives	Carboxylic acids and derivatives	Dicarboxylic acids and derivatives	141-82-2	HMDB0000691	C00383	ko01100//Metabolic pathways	Global and overview maps	Metabolism
M232T205_POS	81594872.4020122	150111243.987777	12073975.8450139	167307274.903575	11677793.9064572	305476000.782344	33900926.5363283	19080108.5704284	20392737.2981465	94642814.6658685	17592062.9595588	76512079.7747681	121373526.971197	43686788.3008498	-1.47418483380826	0.133758947154876	0.48510665257582	1.56035370286488	2-isopropoxyphenyl n-methylcarbamate	3.418	232.07914	Benzenoids	Phenol ethers	HASH(0x1673908)	-	HMDB0256832	-	-	-	-
M293T22_NEG	559430341.56984	375290017.693781	405771145.566351	467886316.275979	503496529.887184	216379936.946997	386164974.972419	290244994.571485	201668443.762638	428507644.599637	360423841.953479	341752578.614838	421375714.656689	334793746.412416	-0.331834588888098	0.172528268191182	0.529207631679419	1.55994349890966	Embelin	0.372	293.17924	Organic oxygen compounds	Organooxygen compounds	Carbonyl compounds	-	HMDB0251767	-	-	-	-
M432T140_NEG	38826466.4638667	61558942.3507587	32313862.1064792	90053460.1299269	46043817.4124482	52895206.2746729	155849665.394645	99610636.4644173	112322914.135734	69820123.701733	106592858.98456	78423081.9350318	53615292.4563588	103769880.102687	0.952671294519277	0.00737315700501436	0.165009471401725	1.55892501833268	11,12-dihydroxy-13-methoxy-4,5,8-trimethyl-3-(2-methylpropyl)-1h,2h,3h,4h,6ah,9h,10h,11h,12h,13h,14h,15h,15bh-cycloundeca[e]isoindole-1,15-dione	2.338	432.27921	--	--	--	--	--	-	-	-	-
M574T29_3_NEG	361535575.807574	2984302604.79771	1238499475.6454	4181462644.97903	368729593.242115	92547078.9017763	1585217106.6758	1352404506.71907	849826959.740191	593332484.068987	2352429768.20115	1893108706.69302	1537846162.22893	1437719922.01637	-0.0971285351708807	0.894134648553737	0.961983955062515	1.55820525488429	Sulfobacin b	0.482	574.45145	--	--	--	--	--	-	-	-	-
M283T217_NEG	50801270.9640679	268558378.452284	1110889.39376727	293696362.352501	2323019.8347354	20830321.7150589	3736864.73225324	1204744.8645094	3697790.59739568	92135697.7026155	1953021.35198409	36854016.6742468	106220040.452069	23263689.3205008	-2.19090417111128	0.181977347805572	0.541238063339367	1.55775849164347	Xanthosine	3.616	283.06843	Nucleosides, nucleotides, and analogues	Purine nucleosides	HASH(0x51d4cb8)	146-80-5	HMDB0000299	C01762	ko01100//Metabolic pathways;ko01110//Biosynthesis of secondary metabolites;ko01065//Biosynthesis of alkaloids derived from histidine and purine	Chemical structure transformation maps;Global and overview maps	Metabolism
M343T214_NEG	259764038.900006	168350489.928318	98277167.7389867	113540799.098233	74642433.286553	198598589.628348	136692775.148571	540799526.238932	141777019.8417	222977593.115811	163392863.364906	249902071.924899	152195586.430074	242590308.27247	0.672595392227981	0.217350234773224	0.577052030123338	1.55399063285718	7(s),17(s)-dihydroxy-8(e),10(z),13(z),15(e),19(z)-docosapentaenoic acid	3.573	343.21263	--	--	--	--	--	-	-	-	-
M269T23_NEG	98965111.3361378	56245475.5451812	39576520.3429442	47185558.0643739	42417764.5462868	26127793.2570721	110575951.593844	145699521.175398	110919470.514112	82759691.7678896	103403195.021551	60446622.6496369	51753037.1819993	102300742.120405	0.98310117456461	0.00894045001684688	0.177978023229311	1.5539839750745	Genistein	0.376	269.04557	Phenylpropanoids and polyketides	Isoflavonoids	Isoflav-2-enes	446-72-0	HMDB0003217	C06563	ko01100//Metabolic pathways;ko01110//Biosynthesis of secondary metabolites;ko01061//Biosynthesis of phenylpropanoids	Chemical structure transformation maps;Global and overview maps	Metabolism
M126T329_POS	17691443.2527098	83301891.7542296	40200108.9821574	56586238.9205516	31483313.9084103	31449131.2207083	92602878.2479493	169317747.108268	130067673.181479	68895124.5034116	62879658.1915807	67037713.1334117	43452021.3397945	98466799.0610167	1.18021406888536	0.0200658071284729	0.245063549429866	1.5530021333956	Levetiracetam	5.488	126.09145	Organic acids and derivatives	Carboxylic acids and derivatives	Amino acids, peptides, and analogues	-	HMDB0252105	-	-	-	-
M557T38_2_NEG	50567161.9641545	42428500.6794088	57151637.00021	92740572.1966478	194095713.043527	46494226.8188522	5951966.84831121	20084580.2298712	5208190.41866513	847454.018228126	46795400.9759878	43851091.3111063	80579635.2838001	20456447.3003616	-1.97785966365025	0.0387128416993848	0.310620464461993	1.55241783710177	Fahfa 36:4	0.641	557.45803	--	--	--	--	--	-	-	-	-
M359T188_NEG	274424711.750873	170842611.322966	122841966.449486	99647360.7409949	159486430.044686	122583858.226667	235326836.686178	254214403.887253	251350417.010375	250199757.8922	177861194.963533	166011985.773225	158304489.755946	222494099.368794	0.491064902665751	0.0602855886858333	0.361767394602099	1.55133588468108	9-deoxy-9-methylene-16,16-dimethylprostaglandin e2	3.141	359.27048	--	--	--	--	--	-	-	-	-
M400T38_NEG	599776.682410028	878712.127062918	5625822.93066948	2386877.71954057	137469603.933331	1177114.65941752	217809823.559376	270008981.730669	123846900.320821	11161660.8279206	1040626.84043251	3534607.62757236	24689651.3420719	104567100.151132	2.08245064064357	0.165460521882063	0.522645134630732	1.5487875007181	(2r,3s,4as,7r,8r,8as)-2,3,4'-trihydroxy-4,4,7,8a-tetramethylspiro[2,3,4a,5,6,7-hexahydro-1h-naphthalene-8,2'-7,8-dihydro-3h-furo[2,3-e]isoindole]-6'-one	0.628	400.21661	--	--	--	--	--	-	-	-	-
M83T423_POS	119950371.29213	96343761.9677243	51853591.4799841	269796194.43783	146259296.447976	137935838.466451	496824009.500845	139232905.45043	420839287.605627	56809762.9914161	120315999.965218	165334605.150135	137023175.682016	233226095.110612	0.767309290408132	0.253253195198923	0.608577902440392	1.54870833285747	4-methyl-1h-pyrazole	7.056	83.06046	--	--	--	--	--	-	-	-	-
M351T368_POS	341806437.633177	504508152.737215	106186966.492905	93610353.5389283	90905690.1514432	38977545.1915537	84726311.9212167	51731708.1463231	55583870.0589853	99653247.0882191	43957501.1193398	252838377.61859	195999190.957537	98081835.9921123	-0.998789809041799	0.259969376854769	0.615089148267743	1.54804686554885	Aflatoxin g1	6.125	351.06875	Phenylpropanoids and polyketides	Coumarins and derivatives	Furanocoumarins	6795-23-9	HMDB0030479	C16755	ko01100//Metabolic pathways;ko01110//Biosynthesis of secondary metabolites	Global and overview maps	Metabolism
M291T248_POS	113618836.459969	155097637.209935	15431700.5144341	78464217.7362389	25878948.2313376	42206318.0693871	14033679.1409976	7392195.80925245	14169694.1453714	24178296.5747534	11340101.4432942	17143315.9053098	71782943.0368836	14709547.1698298	-2.28688823935413	0.0289757836592376	0.277728406022756	1.54616130341877	Azatadine	4.131	291.17023	Organoheterocyclic compounds	Benzocycloheptapyridines	HASH(0x1ed00d0)	3964-81-6	HMDB0014857	-	-	-	-
M822T137_NEG	31954223.4850863	2070653.33855972	10156768.1895577	5461953.47085402	3476697.62381235	2864328.95824845	74962800.4718001	118524071.802205	70460350.1666111	7738898.49265884	91979223.4497594	11453698.1690756	9330770.84435309	62519840.4253517	2.74424591933827	0.0174041718254847	0.230591039021462	1.54485251699451	1-stearoyl-2-docosahexaenoyl-sn-glycero-3-phospho-(1'-sn-glycerol)	2.286	821.5549	--	--	--	--	--	-	-	-	-
M617T152_POS	3687836.23908765	2588750.64028142	11107436.3932695	1558439.87874875	1457164.42825959	31389084.0614471	101513932.558667	100628128.092082	83111849.1154792	7902949.80410104	56750994.3009855	12807812.5742517	8631451.94018234	60452611.0742611	2.80812948586614	0.0156934823185531	0.221940204560145	1.54274445170592	Tabernamine	2.532	617.38765	--	--	--	--	--	-	-	-	-
M259T25_NEG	176531732.550816	82937939.9910948	35504952.6649173	71931053.900359	113898594.814835	17374328.1134551	16837295.5654989	46216803.5543983	16844604.2110218	19977177.8241991	16292251.9820563	32070147.9961667	83029767.0059129	24706380.1888902	-1.7487449976014	0.0347688456033973	0.298816316692537	1.54125488558779	Bromacil	0.415	258.99189	--	--	--	--	--	-	-	-	-
M445T273_NEG	82280636.3249872	329245942.443483	10083757.1111552	68125310.678826	28737199.1255473	15097218.7088691	6495486.75914499	3212823.30111118	4645203.09747314	19545367.3099722	11672520.2043333	15058032.8535747	88928344.065478	10104905.5876016	-3.13758747911944	0.142912942589537	0.497151251535736	1.54118404468528	Estrone glucuronide	4.548	445.16594	Lipids and lipid-like molecules	Steroids and steroid derivatives	Steroidal glycosides	2479-90-5	HMDB0004483	-	-	-	-
M208T170_NEG	210161561.112457	122139125.15754	41781861.4022368	54748032.7134423	32408378.9217845	80501893.3866253	161750871.361005	152775678.17259	184494858.396867	186705650.020413	128089745.561385	110312410.076492	90290142.115681	154021535.598125	0.770491697653629	0.0599262504193676	0.36111295053215	1.53873132299205	3,5-dimethoxy-4-hydroxycinnamic acid	2.829	208.02864	Phenylpropanoids and polyketides	Cinnamic acids and derivatives	Hydroxycinnamic acids and derivatives	7361-90-2	HMDB0034069	C00482	ko01100//Metabolic pathways;ko01110//Biosynthesis of secondary metabolites;ko01061//Biosynthesis of phenylpropanoids	Chemical structure transformation maps;Global and overview maps	Metabolism
M257T369_2_POS	44287379.9408217	57145890.5355778	47174620.7336871	35079329.9843108	71943358.2302434	110150507.717738	94017476.4442515	94952617.1376725	98577849.1779944	130510304.834854	102004776.872051	124193796.679221	60963514.5237298	107376136.857674	0.816655424981719	0.00474212094268634	0.140409076732473	1.53792767240914	Huperzine b	6.152	257.16078	Organoheterocyclic compounds	Phenanthrolines	HASH(0x18a7a68)	-	HMDB0253233	-	-	-	-
M73T361_NEG	61549776.0491476	36882896.8522186	17411813.168535	23686459.1716496	1100288175.28889	23150070.3549771	88653526.9459023	37548913.5517908	37606058.6297951	175193780.123597	33429900.7458626	31890918.4492627	210494865.14757	67387183.0743684	-1.64323891582844	0.444046203465757	0.741408047626757	1.53785903224348	Propionic acid	6.020	73.02946	Organic acids and derivatives	Carboxylic acids and derivatives	Carboxylic acids	79-09-4	HMDB0000237	C00163	ko01100//Metabolic pathways;ko01120//Microbial metabolism in diverse environments	Global and overview maps	Metabolism
M415T176_NEG	441749209.684327	1436905431.08765	352092783.606218	929003541.807123	581860232.490256	1391655452.80489	853885165.327569	559128723.290181	841645337.880069	1518260460.16178	977916884.072069	1137767989.68137	855544441.913411	981434093.402173	0.198048590559953	0.603920339596139	0.832519314349	1.53235180184127	Propanoic acid, 2-[[4-[2-[[(cyclohexylamino)carbonyl](4-cyclohexylbutyl)amino]ethyl]phenyl]thio]-2-methyl-	2.929	415.28167	--	--	--	--	--	-	-	-	-
M286T214_NEG	1605017661.70089	440583708.362256	185646913.374519	365491728.792699	248392289.076299	292012765.726982	93795500.097003	5813688.80424803	68375324.2652198	1067316274.77288	228863264.294969	672771876.344245	522857511.172274	356155988.096427	-0.553908590904517	0.563976051743653	0.809521021074261	1.52045858562172	4-thiazolidinecarboxylic acid, 2-undecyl-, (4r)-	3.566	286.17695	--	--	--	--	--	-	-	-	-
M240T195_NEG	3291412.69772658	2905466.89791422	1475586.57752495	6185802.26684496	10370700.640678	9455034.2526884	90052920.9751045	63013195.4562286	125988030.124842	21849364.6826882	29703154.6866143	10054925.6201556	5614000.55556285	56776931.9242722	3.33820377999923	0.0193532801698985	0.241610234686103	1.51740513273674	Physcion	3.245	240.05485	--	--	--	--	--	-	-	-	-
M351T340_1_POS	30393788.1521881	141902515.125076	61270409.8096497	142941674.335302	58896247.6782418	494224251.18667	220744428.068984	194505685.262421	244345212.951759	361737719.76256	356278563.945156	130729019.213428	154938147.714521	251390104.867385	0.698235466529641	0.254428061170046	0.609656108757978	1.51732818079806	Anisatin	5.671	351.12638	Lipids and lipid-like molecules	Prenol lipids	Terpene lactones	-	HMDB0302686	-	-	-	-
M555T138_NEG	17253507.3700325	30208920.2485366	36069740.5103728	17876434.6530585	22275686.4852653	68059704.4036354	95301728.4383207	91949239.078938	94508142.3190666	59154486.1800053	77487201.3993178	41806725.5899916	31957332.2784835	76701253.8342733	1.26310318106811	0.00373562094891967	0.124982804998351	1.51664284851739	2,5,7,8-tetramethyl-2-(.beta.-carboxyethyl)-6-hydroxychroman	2.300	555.27331	Organoheterocyclic compounds	Benzopyrans	1-benzopyrans	4072-32-6	HMDB0001518	-	-	-	-
M250T55_NEG	38133097.6431375	40541269.6695624	18673223.322614	14370122.5643434	15335478.9313506	14073827.1812939	91363400.7837037	78508874.1819104	72695784.2594983	79243395.300454	39783654.6705226	38264719.3171903	23521169.8853836	66643304.7522132	1.5025001257151	0.00198333580002471	0.0999705433460863	1.51485666235378	2-[(4,6-diamino-1,3,5-triazin-2-yl)thio]-ethanesulfonic acid	0.913	249.98508	--	--	--	--	--	-	-	-	-
M421T254_NEG	249596320.249413	296861914.389359	95700181.9252997	219883891.20621	157520738.153849	186586085.127279	138409647.313664	100280796.52084	147099331.971722	169992260.272525	99514155.9450711	171298299.616197	201024855.175235	137765748.60667	-0.54515664154589	0.074202833689599	0.388474793633425	1.51426308491639	Lovastatin hydroxy acid	4.230	421.25985	--	--	--	--	--	C21130	ko01100//Metabolic pathways;ko01110//Biosynthesis of secondary metabolites	Global and overview maps	Metabolism
M276T475_POS	273593227.383219	97957820.6732386	19658680.4593087	59443144.7034576	7308815.22022033	24220612.4841198	58572225.5228442	84937591.5626537	284797995.402261	115429280.98962	154068271.871209	258059238.154451	80363716.820594	159310767.250506	0.987227581457427	0.187454903987542	0.548341567384006	1.50935675353227	Lavendustin c	7.917	276.09002	Benzenoids	Benzene and substituted derivatives	Phenylmethylamines	-	HMDB0253996	-	-	-	-
M329T386_NEG	151449419.722317	95568218.1222356	52866292.2946575	111714394.554643	261736193.130981	86451849.8652702	12555013.3199625	25164726.1462508	49536970.6973094	113927208.680994	39654357.8902716	122253424.316756	126631061.281684	60515283.5085907	-1.06525987119524	0.0924276435169206	0.423603048571407	1.50914241889297	4,5-dihydro-4,5-dioxo-1h-pyrrolo[2,3-f]quinoline-2,7,9-tricarboxylic acid	6.430	328.98444	--	--	--	--	--	-	-	-	-
M351T199_POS	104060752.640681	198513042.972273	15865246.4049063	94032350.1518372	44791561.0953636	34126792.5232828	10943192.8123927	9056711.92456778	12492690.469292	47468865.3267479	22610655.2457244	28759938.905077	81898290.964724	21888675.7806336	-1.9036486692329	0.0568880868777323	0.352851391503313	1.5075270531629	4-acetyloxy-8-(3-oxo-2-pent-2-enylcyclopenten-1-yl)octanoic acid	3.319	351.19138	--	--	--	--	--	-	-	-	-
M290T113_POS	438689200.434151	447130753.339107	497498251.393701	469644447.71434	393432454.679257	543714698.860772	204456644.727914	260181615.861698	329281101.845185	755657639.856766	243219014.260981	407220716.243893	465018301.070221	366669455.466073	-0.342807404706171	0.278176989178972	0.630866206308039	1.50672519913858	Fingolimod	1.885	290.26901	Organic nitrogen compounds	Organonitrogen compounds	Amines	-	HMDB0252262	-	-	-	-
M484T255_POS	83479847.6527637	192346332.903357	44689045.9392667	88419997.7509655	32256646.6286806	41913090.7272135	12096296.0815916	11746771.4580433	17802482.7438384	29099867.9369359	43875416.2725461	24648131.8438607	80517493.6003745	23211494.3894693	-1.79446285537272	0.0433461308493603	0.324097047316213	1.50421825080423	2-[2,6-bis(3-methylbut-2-enyl)-4-[(2s,3r,4s,5s,6r)-3,4,5-trihydroxy-6-(hydroxymethyl)oxan-2-yl]oxyphenyl]-2-hydroxyacetic acid	4.246	484.24412	--	--	--	--	--	-	-	-	-
M333T23_NEG	49924680.1947093	29274020.1524839	25289545.5114368	34744902.6072104	15762033.6080445	6126514.81400526	93288019.2658066	119271783.900527	90763602.6537025	44414533.507133	50778426.8937878	44005680.6041675	26853616.1479817	73753674.4708541	1.45759855069015	0.00843280521238469	0.17450390459775	1.50138225280808	Daidzein 4'-sulfate	0.390	333.00761	Phenylpropanoids and polyketides	Isoflavonoids	Isoflav-2-enes	-	HMDB0240698	-	-	-	-
M236T90_NEG	1764692293.71605	3005049827.98641	849316455.569855	1137996454.43367	709977142.500301	2429634437.59029	1813871916.17577	1726903737.08289	2032188429.53656	1027748712.8904	911826915.837846	1128756117.67064	1649444435.29943	1440215971.53235	-0.19569500759251	0.631381628725778	0.847920415504376	1.50091800784447	Chicoric acid	1.507	236.02316	Organic acids and derivatives	Carboxylic acids and derivatives	Tetracarboxylic acids and derivatives	52248-48-3	HMDB0033938	-	-	-	-
M685T33_NEG	34385132.3517279	9469073.28451597	79059187.2298257	91249628.2464498	567983440.720009	19431972.5292076	395396508.98153	325930334.21206	485353734.324755	39935795.2026101	83001312.7260496	119735423.892273	133596405.726956	241558851.556546	0.854493524986109	0.373310234399174	0.69700615816353	1.4976109154779	Rosamultin	0.546	685.36328	--	--	--	--	--	-	-	-	-
M104T364_1_POS	4218636179.87333	3011152204.45744	3185349171.48019	2824672905.18652	3047718351.2583	2975090480.34486	3031535866.41345	2989728249.11981	3542571116.72478	2533301851.41218	2252900307.7999	3805210223.98542	3210436548.76677	3025874602.57592	-0.0854172844433936	0.572599703438899	0.81428454544725	1.49421257528829	.gamma.-aminobutyric acid	6.069	104.07066	Organic acids and derivatives	Carboxylic acids and derivatives	Amino acids, peptides, and analogues	56-12-2	HMDB0000112	C00334	ko01100//Metabolic pathways;ko01120//Microbial metabolism in diverse environments	Global and overview maps	Metabolism
M213T44_NEG	80887890.6460352	66044097.0201183	65288189.5112566	88776127.5159867	100359464.484713	68105062.0337421	29123818.7127393	34370389.7003502	21192774.5076243	24303758.1443326	53541950.5642136	62707623.6604969	78243471.868642	37540052.5482928	-1.05953971823976	0.00111866828291663	0.0768648135264406	1.49341878845651	Tridecanoic acid (Tridecylic acid)	0.729	213.18611	--	--	--	--	--	-	-	-	-
M71T208_POS	453307624.785229	101496583.82312	97164738.0610765	73585629.8829746	192926630.039995	106560834.917925	322411753.878676	277868418.692351	363894535.783509	239733653.597342	257197138.143023	71818927.3662332	170840340.25172	255487404.576856	0.580603492230033	0.265951649581945	0.620284488034423	1.49320136789088	Tert-amyl alcohol	3.462	71.08561	Organic oxygen compounds	Organooxygen compounds	Alcohols and polyols	75-85-4	HMDB0033772	-	-	-	-
M524T187_1_POS	267352848.666037	460193220.671717	1131501122.7845	333549151.785059	110770450.680565	1245380761.64629	1253589950.22411	1037580553.83477	734315254.873645	132941278.557265	734440950.812487	148502472.852412	591457926.039028	673561743.525782	0.187534654942139	0.767109296995666	0.911318061234032	1.49085372296642	1-stearoyl-2-hydroxy-sn-glycero-3-phosphocholine	3.121	524.37116	Lipids and lipid-like molecules	Glycerophospholipids	Glycerophosphocholines	-	HMDB0258493	-	-	-	-
M230T334_POS	173669963.344435	151527273.696138	82708704.4814213	84253574.5525709	73054815.7585155	148622595.252507	159376465.0357	145549285.437427	170880597.313605	220141382.047052	147854534.578707	187486168.342965	118972821.180931	171881405.459243	0.53078144524438	0.0320676150535946	0.28843277369732	1.48937557502906	Propazine	5.567	230.11365	Organoheterocyclic compounds	Triazines	Aminotriazines	-	HMDB0256821	-	-	-	-
M329T120_NEG	316655253.189769	80899946.0680679	73378324.3624511	201924761.911354	64694130.7944225	118523854.596594	54320836.4910284	86864202.6051966	88127820.690778	53808683.0916033	90137902.6204632	63761687.3439948	142679378.48711	72836855.4738441	-0.970036292060627	0.119784598813121	0.465002060472836	1.48474296215933	11beta-hydroxyprogesterone	2.006	329.23363	Lipids and lipid-like molecules	Steroids and steroid derivatives	Androstane steroids	-	HMDB0304821	-	-	-	-
M221T161_POS	37261569.6705085	19227923.8055632	5538371.10485295	12884759.1912728	9356645.70268372	10637108.5848883	51455094.489211	48123523.7922324	77013129.1022786	42817416.430471	68127387.869751	40200390.2770525	15817729.6766282	54622823.6601661	1.78796135016117	0.000464856733047075	0.0529188177544183	1.48248131538402	2,6-di-tert-butylbenzoquinone	2.681	221.15353	Lipids and lipid-like molecules	Prenol lipids	Monoterpenoids	719-22-2	HMDB0013817	-	-	-	-
M232T65_NEG	408839815.852701	288645029.824136	110105585.19205	113242953.698831	173921711.505758	159683485.32648	358737085.709717	345896613.344967	310905984.089455	278554249.677141	250839928.062579	178020737.571558	209073096.899993	287159099.74257	0.457842848986772	0.187386655949661	0.548222791979048	1.47945007118197	Propanedinitrile, 2-[(3-hydroxy-4-nitrophenyl)methylene]-	1.092	232.02868	--	--	--	--	--	-	-	-	-
M362T188_2_POS	179395711.000128	142123150.763473	96702199.9609722	81689008.5942468	119014389.584112	83177945.7971884	159893597.93706	181172470.640586	183442899.058065	234277446.195071	129497508.52256	136345003.728992	117017067.616687	170771487.680389	0.545348149485485	0.0352480442294445	0.299766266126891	1.47817059736342	Leukotriene b4 ethanolamide	3.138	362.28833	Organic nitrogen compounds	Organonitrogen compounds	Amines	877459-63-7	HMDB0002304	-	-	-	-
M527T184_POS	251783706.886115	399900869.430496	148401338.88734	380602705.54166	18308812.2113969	251448864.253736	304031189.493441	187819132.620774	211175809.126006	540403831.450976	254306669.56258	453735491.716183	241741049.535124	325245353.994993	0.42806597385347	0.334326147699203	0.671216920260991	1.47756154018358	Melezitose	3.065	527.161	Organic oxygen compounds	Organooxygen compounds	Carbohydrates and carbohydrate conjugates	597-12-6	HMDB0011730	-	-	-	-
M153T97_POS	545412099.974859	200576467.780772	181777283.758944	218979928.749787	173441044.95493	47437021.7536485	118167119.761847	96783070.8681403	98793077.8406677	76925520.4089366	49534582.8927986	365432305.99243	227937307.828823	134272612.960803	-0.763472004116917	0.284861930469794	0.636182605241537	1.47755390851615	4-nitrobenzylamine	1.623	153.06612	--	--	--	--	--	-	-	-	-
M261T161_POS	15765499.5029828	15428062.3941875	2597225.35920831	8542458.87512467	4089855.11409714	19689649.0549383	41148219.300869	42613052.8792538	76468101.2825594	36345550.6675072	68390808.7592281	34172849.374796	11018791.7167565	49856430.3773689	2.17781356084342	0.000583090817446168	0.0561480928369489	1.47692087370269	Oxymetazoline	2.681	261.18495	Benzenoids	Benzene and substituted derivatives	Xylenes	1491-59-4	HMDB0015070	-	-	-	-
M387T325_NEG	252494427.381151	174313707.033096	162726689.875831	64590171.0997687	98084699.3998664	169149019.521829	208041143.168802	208178647.272048	203374943.954435	276137068.002843	217810887.980333	171445497.098149	153559785.71859	214164697.912768	0.479920239245735	0.0727679998684483	0.386513460748464	1.47632458145739	2-keto-d-gluconic acid	5.415	387.06055	--	--	--	--	--	C06473	ko01100//Metabolic pathways;ko01120//Microbial metabolism in diverse environments	Global and overview maps	Metabolism
M226T151_NEG	115238274.638043	135722536.271407	25637488.2777993	152755916.058509	206955950.2249	344379712.664066	29435365.2692047	14385525.4242704	25019132.5273696	95160597.5303058	21848556.3298361	332050493.298951	163448313.022454	86316611.7299896	-0.921124347346918	0.274647415614737	0.627463928096501	1.47548335877814	5h-thieno[2,3-c]pyran-3-carboxylic acid, 2-[[(benzoylamino)thioxomethyl]amino]-4,7-dihydro-5,5-dimethyl-	2.518	226.04889	--	--	--	--	--	-	-	-	-
M251T309_1_NEG	1739978934.34104	1002523584.27601	139219113.976071	21502651.5149385	13108235.7937732	602704333.837327	940024406.629109	1573114005.46053	948323151.718734	749544087.561866	143485711.405356	212666380.662249	586506142.28986	761192957.239641	0.376115996260958	0.632395617302478	0.848648384338081	1.47513731511821	Deoxyinosine	5.149	251.07726	Nucleosides, nucleotides, and analogues	Purine nucleosides	Purine 2'-deoxyribonucleosides	890-38-0	HMDB0000071	C05512	ko01100//Metabolic pathways	Global and overview maps	Metabolism
M375T162_1_POS	183836985.068214	112409515.551742	66913350.9516572	97932337.0687684	75838079.5531296	148905059.078523	156415272.305795	178673487.076728	87446801.0325895	358106828.703016	214289560.098609	114613992.82297	114305887.878672	184924323.673285	0.694035280937716	0.133759073792693	0.48510665257582	1.47371996417586	Chrysosplenetin	2.694	375.13001	Phenylpropanoids and polyketides	Flavonoids	O-methylated flavonoids	-	HMDB0250217	-	-	-	-
M259T130_POS	101854927.465534	96740736.9801222	35509524.316405	74912923.4039866	70453088.6876693	132452832.285968	18165655.7817292	17862214.5871319	23451799.6158942	77746018.9863118	27426498.83603	59182886.2745563	85320672.1899475	37305845.6802756	-1.19349361897366	0.0175916858131914	0.231789225628838	1.46870629849085	1,3-benzenediol, 5-methyl-4-[(1r,6r)-3-methyl-6-(1-methylethenyl)-2-cyclohexen-1-yl]-	2.163	259.17283	--	--	--	--	--	-	-	-	-
M149T213_NEG	345075579.551838	195765234.379991	138275165.135234	86512527.1482753	112621814.358287	34104649.8506939	52651822.1381569	38939876.8749372	41450622.5340787	201183218.33065	50018088.2786341	73428316.5112379	152059161.737387	76278657.4446158	-0.995281386414805	0.169507241285639	0.526410998078832	1.4668620141055	D-ribose	3.556	149.04558	Organic oxygen compounds	Organooxygen compounds	Carbohydrates and carbohydrate conjugates	613-83-2	HMDB0000283	-	-	-	-
M263T177_POS	140300835.287563	68375698.581514	36149079.1626994	61893418.1936833	43783286.8093606	43206157.7052881	113601268.018808	141232092.982189	109030951.025914	148015879.061044	87459340.8401858	93132507.7243911	65618079.2900181	115412006.608755	0.814628048687008	0.0238228525961953	0.258642744014801	1.46263537389695	Cyanazine	2.956	263.0961	Organoheterocyclic compounds	Triazines	Aminotriazines	-	HMDB0250604	-	-	-	-
M424T231_POS	7069856.82136642	7016813.38421619	2919428.32752507	4038461.26570584	62594642.9531387	132743977.300082	178397288.787037	95141072.4487952	297772179.428366	20417073.5342953	31186518.6947795	27384881.9656754	36063863.3420057	108383169.143158	1.58751487861957	0.178841014660063	0.537503378437995	1.46198487425653	17-phenyltrinorprostaglandin f2.alpha. cyclopropyl methyl amide	3.844	424.30582	--	--	--	--	--	-	-	-	-
M179T27_NEG	535143372.096436	365825953.46827	340983910.832956	196178083.821156	219889354.252896	366864964.883479	87897480.3157906	77047819.2031951	525964944.571018	136484855.25069	526152617.857981	67528147.6697054	337480939.892532	236845977.478063	-0.510856854714683	0.358730787051767	0.688686869389714	1.46178028640354	Quercetin	0.446	179.00198	Phenylpropanoids and polyketides	Flavonoids	Flavones	117-39-5	HMDB0005794	C00389	ko01100//Metabolic pathways;ko01110//Biosynthesis of secondary metabolites	Global and overview maps	Metabolism
M165T34_1_POS	489701005.751138	588028050.373469	317324514.504311	510772837.892608	200271184.077988	493469504.378404	299506085.081287	315503870.543786	382894034.784281	314757274.623439	468403422.460182	317920683.833423	433261182.829653	349830895.221066	-0.308579280909764	0.226296845816587	0.584569864219769	1.46171960581282	(+)-.alpha.-tocopherol	0.562	165.091	--	--	--	--	--	C02477	ko01100//Metabolic pathways;ko01110//Biosynthesis of secondary metabolites;ko01060//Biosynthesis of plant secondary metabolites	Chemical structure transformation maps;Global and overview maps	Metabolism
M465T157_NEG	14105309.9711777	23443565.2339544	10760323.3646859	13695485.4682292	6218620.38616725	1990802.48871074	45903110.6045125	47447402.2648272	57043516.1874104	20279479.4238706	56848909.7590831	63239470.9742649	11702351.1521542	48460314.8689948	2.0500053638413	0.00034213220360518	0.0467657410165409	1.4596115425938	2-despiperidyl-2-(5-carboxypentylamine)repaglinide	2.616	465.21848	--	--	--	--	--	-	-	-	-
M178T323_2_POS	105286020.587812	23835732.7014431	12081927.709952	14705994.7189927	14095625.4137934	9021760.04510863	78489348.4848504	70353772.3269956	87704385.8461583	88050942.536924	65642788.7510871	68463664.1693231	29837843.529517	76450817.0192231	1.35738864808793	0.0142751703815797	0.215458835658158	1.45703552820078	N-propylamphetamine	5.382	178.14378	Benzenoids	Benzene and substituted derivatives	Phenethylamines	-	HMDB0255237	-	-	-	-
M406T345_POS	130030289.877288	274407550.896945	1395476680.52001	160386484.065325	11498963.4912371	525235773.028896	427544677.722597	379957887.208379	374526439.22281	60203947.8397194	294697501.628403	291075633.070546	416172623.646617	304667681.115409	-0.449945597621793	0.615432362315688	0.839129407530109	1.45652535982302	Galacto-n-biose	5.745	406.13204	--	--	--	--	--	-	-	-	-
M299T240_NEG	78041895.9751346	88499928.1968826	18197028.6031578	52054352.4588051	3802904.64537418	48086346.8001861	90786729.7357426	94584478.5453087	98250015.0885128	207626075.37333	96819581.7795283	38448922.6861165	48113742.7799234	104419300.534756	1.11786746326326	0.0581094186620813	0.355626342815706	1.45013536556004	Hispidulin	4.008	299.04437	--	--	--	--	--	-	-	-	-
M233T237_POS	455089782.02114	199124751.154149	97099486.0098651	197604753.058339	179856594.471233	433210292.986432	320594883.404382	89956735.8499227	140877635.138666	969225202.269302	258141867.423481	475156923.934388	260330943.283526	375658874.670024	0.529076382704933	0.442643819674552	0.740669287442527	1.44659293143759	(+)-costunolide	3.955	233.14954	--	--	--	--	--	C09382	ko01110//Biosynthesis of secondary metabolites	Global and overview maps	Metabolism
M323T326_POS	45501262.1050521	130416006.075279	33352389.9091611	63402092.607464	41076381.3718567	46510168.1638311	20306352.531516	11602405.1767101	15373998.0921084	14210307.7198517	6632173.86648732	21905948.3977558	60043050.038774	15005197.6307382	-2.00053494363174	0.0124819347450821	0.203665798952623	1.44267396241993	Strophantidin	5.434	323.20775	--	--	--	--	--	-	-	-	-
M265T30_NEG	52092535.0540236	231427218.027751	45792862.4218733	257050707.593207	14588337.6141561	267373981.381111	75078364.8011978	97356069.6827637	94417686.1651705	63248464.7045175	47599946.4301695	55016362.8898537	144720940.348687	72119482.4456121	-1.0048127386156	0.170757878775304	0.527960668811806	1.44122026276263	2,3-diphosphoglycerate	0.502	264.98472	Organic oxygen compounds	Organooxygen compounds	Carbohydrates and carbohydrate conjugates	14438-19-8	HMDB0001294	-	-	-	-
M310T200_POS	769724672.073115	572334984.96352	510338759.772355	408075245.7942	414012558.929703	549979444.939417	580595553.248577	473582224.07899	643505631.598645	867190753.340792	612079841.086913	583523967.995718	537410944.412052	626746328.558272	0.221855937627276	0.267711343214197	0.62182221908628	1.43936738735729	Naloxone	3.341	310.14718	Benzenoids	Phenanthrenes and derivatives	HASH(0x1edccd8)	465-65-6	HMDB0015314	-	-	-	-
M739T144_NEG	1776598.95869545	6836855.15370985	23594897.1867513	9617745.37620921	3898297.65332939	54541985.2232173	59003606.0240432	15403702.6633294	27621846.4809485	32677889.3979655	129777684.775672	144236650.207242	16711063.2586521	68120229.9248668	2.02727977524392	0.0583631784470897	0.356117454499095	1.43257213946239	Thromboxane b2	2.399	739.44079	Lipids and lipid-like molecules	Fatty Acyls	Eicosanoids	54397-85-2	HMDB0003252	C05963	ko01100//Metabolic pathways	Global and overview maps	Metabolism
M408T248_POS	529695.043195422	4562474.58160351	10830471.4402631	7478930.22716164	14376421.1798417	10913863.389589	87362815.8665165	80059205.561747	85539696.2715	1274699.15040635	38907554.0336986	22817019.7207475	8115309.31027573	52660165.1007693	2.69799405613264	0.0147551009703161	0.217449557141258	1.43179744119962	N-octanoylsphingosine	4.134	408.39494	Lipids and lipid-like molecules	Sphingolipids	Ceramides	-	HMDB0249519	-	-	-	-
M189T341_POS	229754767.699129	163186624.561575	119888708.031325	259379459.009729	212011585.47606	377639288.978462	280738501.848081	278064356.568283	266532143.717475	353482654.2847	169096843.53955	420429194.500122	226976738.95938	294723949.076369	0.376819842933739	0.207531170058093	0.566847848085675	1.43108229642149	Ne-acetyllysine	5.684	189.12341	Organic acids and derivatives	Carboxylic acids and derivatives	Amino acids, peptides, and analogues	692-04-6	HMDB0000206	C02727	ko01100//Metabolic pathways	Global and overview maps	Metabolism
M503T184_NEG	123133208.71302	133802283.540877	143730179.476665	113317790.916443	31873220.629202	122216739.53347	161387501.81126	155690388.004432	170409885.720773	194481274.858316	142586083.989509	133025448.870756	111345570.468279	159596763.875841	0.519387232301741	0.0273278841377106	0.273307680883972	1.42677766607655	(19r)-9-acetyl-19-hydroxy-10,14-dimethyl-20-oxopentacyclo[11.8.0.0&lt;2,10&gt;.0&lt;4,9 &gt;.0&lt;14,19&gt;]henicos-17-yl acetate	3.067	503.30209	--	--	--	--	--	-	-	-	-
M322T281_NEG	160054270.069416	177552688.066115	50784419.6496952	65848924.2951282	3490083.84159836	228018713.600306	50475179.1239582	30151355.0211155	45159189.4828997	76647075.6447305	46643357.3041333	58591715.6064762	114291516.587043	51277978.6972189	-1.15630702264183	0.110653325359121	0.451109596221265	1.42596933189803	Flutolanil	4.688	322.11457	--	--	--	--	--	-	-	-	-
M130T169_POS	61206760.6318387	42642623.9273491	339660498.213342	53327031.9782496	124966484.975038	67749051.889073	29955834.9452111	36360513.8737567	33764755.4451471	51206133.7993324	31854999.4800017	92336442.5639626	114925408.602482	45913113.3512353	-1.32371962638309	0.176679773794903	0.534776791659967	1.42594588071652	Metformin	2.813	130.15907	Organic nitrogen compounds	Organonitrogen compounds	Guanidines	1115-70-4	HMDB0001921	-	-	-	-
M251T313_2_NEG	126919804.647558	51813267.910411	25897252.0688679	21054627.2761147	272516733.625211	381334300.018771	119768949.895065	102966065.796065	65118084.7530072	49992068.8557674	34238385.0830414	31237846.4358507	146589330.924489	67220233.4697994	-1.12481264640958	0.2332296794106	0.591367792462593	1.42580257278349	Lucidin	5.220	251.02343	--	--	--	--	--	-	-	-	-
M348T39_NEG	6432489.92649538	44484427.524317	15084532.8675987	5120865.58547337	15547976.7475583	72027713.0425761	209966693.422048	109486606.219248	188789737.237021	15245895.6473366	2621969.2112287	7490763.30419978	26449667.6156698	88933610.8401804	1.74947916987945	0.149562285143594	0.504940885513326	1.42271413714273	His-Gly-His	0.646	348.14861	--	--	--	--	--	-	-	-	-
M437T23_POS	447459.539352302	416350.9974065	574693.315678664	191885.100311786	1011676.9483414	325170.89739556	70270.8964661223	141987.975456635	164884.629068383	215485.389859799	266009.100834748	401066153.519681	494539.466414369	66987465.2518944	7.08166169339014	0.343125171334601	0.678072394544608	1.41956659533954	Podofilox	0.381	437.11666	Lignans, neolignans and related compounds	Lignan lactones	Podophyllotoxins	-	HMDB0246672	-	-	-	-
M415T276_NEG	94793353.1221682	265280161.737063	10376282.0840435	35138632.6964591	36103088.8831542	13016321.8379601	8983190.84147163	2977417.40578579	6853142.42044504	19465262.8656256	12168099.8953404	11301591.200947	75784640.0601414	10291450.7716026	-2.88045910303014	0.132136978150065	0.482497916564963	1.41873295676298	Methyl (1r,4as,9s,10s)-10-acetyloxy-5,9-dihydroxy-1,4a-dimethyl-2-oxo-7-propan-2-yl-10,10a-dihydro-9h-phenanthrene-1-carboxylate	4.601	415.15487	--	--	--	--	--	-	-	-	-
M154T281_NEG	19568585.0680293	20649558.6410024	18939246.2356016	14354140.0275172	27267021.1570962	25482551.6862369	52292639.9385163	51757585.0824691	59599375.1952298	67824342.7250049	48751003.6554478	41110690.4058879	21043517.1359139	53555939.500426	1.34767073116501	1.61655417995312e-05	0.0164875627777732	1.41583681889509	4-nitrocatechol	4.676	154.01748	Benzenoids	Phenols	Nitrophenols	3316-09-4	HMDB0002916	C02235	ko01120//Microbial metabolism in diverse environments	Global and overview maps	Metabolism
M298T241_2_POS	238929092.840546	161088165.989668	180615671.393569	249771825.864376	243389846.518395	297408118.916524	317796009.339291	214771407.930326	282938497.573101	377958386.88158	181764083.887526	374322025.468415	228533786.920513	291591735.18004	0.351542356623036	0.13608177831265	0.487949506722261	1.41444873612993	Albendazole sulfone	4.013	298.08975	Organoheterocyclic compounds	Benzimidazoles	2-benzimidazolylcarbamic acid esters	-	HMDB0060561	-	-	-	-
M110T626_POS	186702606.423116	6296626.80956388	136498455.082712	192513623.438508	252027297.295826	136017723.74316	180285120.547023	325549628.620051	207843331.248832	356580944.213199	124394397.461113	154050380.680669	151676055.465481	224783967.128481	0.567545787347214	0.185843897542536	0.545952802504647	1.41293793666856	2-aminophenol	10.433	110.07144	--	--	--	--	--	C01987	ko01100//Metabolic pathways;ko01120//Microbial metabolism in diverse environments	Global and overview maps	Metabolism
M375T119_2_NEG	1718688441.76286	283946910.778586	240196431.19026	174598021.535861	342011852.673674	185071244.840633	226878443.145688	351991474.487781	237307251.433003	193706869.802009	103996277.509579	886603056.812947	490752150.463646	333413895.531834	-0.557680357468745	0.576470800887885	0.816773173912152	1.41285530347113	Enalapril	1.990	375.18483	Organic acids and derivatives	Carboxylic acids and derivatives	Amino acids, peptides, and analogues	-	HMDB0249344	-	-	-	-
M283T309_NEG	9487539.53152444	11942521.78246	113680746.919972	25596772.4207132	101569340.436777	174743629.878585	16627038.8301655	9112033.20919867	12984356.3512515	22380936.8603659	30197836.8682417	16044928.5253605	72836758.4950053	17891188.440764	-2.02541749539262	0.0759108553237544	0.392087849368781	1.41176821875745	Tropisetron	5.142	283.15525	--	--	--	--	--	-	-	-	-
M174T226_POS	321480829.267207	204395720.227944	176241689.452821	154995522.564261	51638890.5895384	42552807.3438843	175960079.468373	231556567.748636	276704454.647148	276336039.357215	225826143.271278	181350055.861439	158550909.907609	227955556.725681	0.523806420332271	0.162246901358038	0.518796149950612	1.41124034163534	4-quinolinecarboxylate	3.770	174.0383	Organoheterocyclic compounds	Quinolines and derivatives	Quinoline carboxylic acids	-	HMDB0257047	-	-	-	-
M390T34_2_NEG	50226395.9354888	46884579.6122403	7913309.43615489	14160801.1676587	36378477.2674065	65246986.6470133	227237208.460391	111365213.891831	132576450.646121	37599342.4363163	33980314.2912944	24260097.23177	36801758.3443271	94503104.492954	1.3605870254659	0.115519593708592	0.458425939314573	1.41013161142111	N-stearoyltaurine	0.569	390.26874	Lipids and lipid-like molecules	Fatty Acyls	Fatty amides	63155-80-6	HMDB0240595	-	-	-	-
M138T226_POS	199398762.629433	254247049.212902	44585354.7401708	187943318.729991	308468276.305834	239927022.072191	86563673.2643726	21862626.0898833	48395405.9579458	319940761.853424	68760169.7796328	243125342.666224	205761630.615087	131441329.935247	-0.646554998067432	0.254253583912813	0.609455459082943	1.40666797427618	Tyramine	3.771	138.09146	Benzenoids	Benzene and substituted derivatives	Phenethylamines	51-67-2	HMDB0000306	C00483	ko01100//Metabolic pathways;ko01110//Biosynthesis of secondary metabolites;ko01060//Biosynthesis of plant secondary metabolites;ko01063//Biosynthesis of alkaloids derived from shikimate pathway	Chemical structure transformation maps;Global and overview maps	Metabolism
M209T339_POS	20666751.7096287	20624000.4433505	17746379.7939745	19917913.4092603	1072396.47093411	18337648.0049783	53005335.0038199	107600730.712523	83929755.3363076	11841732.8137701	66735104.5500984	34019904.37838	16394181.6386877	59522093.7991498	1.86024138941008	0.0134233742830281	0.209841715792549	1.40603230104681	Pilocarpine	5.650	209.12847	Alkaloids and derivatives	-	HASH(0x1ec7620)	54-71-7	HMDB0015217	C07474	ko01110//Biosynthesis of secondary metabolites;ko01065//Biosynthesis of alkaloids derived from histidine and purine	Chemical structure transformation maps;Global and overview maps	Metabolism
M267T353_POS	22858186.148549	17562358.4123696	9203604.54545357	17607545.3431953	51968635.9852616	26022317.9211996	40045442.5964666	491850680.022706	45093646.9686964	34178718.6872067	28104986.3530952	28549969.1446604	24203774.7260048	111303907.295472	2.20120027177987	0.280802274142035	0.632938518675599	1.4040934213672	Nevirapine	5.879	267.13396	Organic nitrogen compounds	Organonitrogen compounds	Amines	129618-40-2	HMDB0014383	-	-	-	-
M150T679_NEG	3835189639.0433	3881107477.13741	2490704918.62402	585405554.99008	1061668229.58565	2603841124.55096	2373045122.22719	957710014.292656	4321541295.2747	2677470883.55764	2927136033.24954	1302370535.4809	2409652823.98857	2426545647.3471	0.0100786978652648	0.982389708301881	0.993184387116668	1.40398277252357	N-(phosphonomethyl)glycine	11.317	149.99498	Organic acids and derivatives	Carboxylic acids and derivatives	Amino acids, peptides, and analogues	-	HMDB0252891	-	-	-	-
M130T270_NEG	571609807.314316	1605067716.45809	803492224.031126	1471102659.96767	2446877935.8199	3440568313.38054	1124966442.61255	337573713.428417	915620738.416257	3845759355.76565	1256305059.03137	2671966112.46738	1723119776.16194	1692031903.62027	-0.0262662175090634	0.964934870086529	0.987202597857756	1.39735414762999	Isoleucine	4.495	130.08716	Organic acids and derivatives	Carboxylic acids and derivatives	Amino acids, peptides, and analogues	443-79-8	HMDB0033923	-	-	-	-
M495T136_POS	39352017.6276164	32833598.4008429	43074218.8235769	35514585.3234048	18540743.6788159	61917092.08412	102485617.487306	84522307.6327885	53322489.6880182	134773533.898327	87836288.7028065	32665501.157758	38538709.3230628	82600956.427834	1.09985023055319	0.0192800136372584	0.241143783230254	1.3968020835308	3-hydroxybutyrylcarnitine	2.267	495.30847	Lipids and lipid-like molecules	Fatty Acyls	Fatty acid esters	-	HMDB0062735	-	-	-	-
M297T34_POS	12158046.0260626	12123413.3436444	8517384.99896616	11664935.0735476	10606120.7757524	11343259.8479972	64844998.5244673	45438642.0643572	81384750.2055052	30043186.0499651	55837292.537653	14512584.6786623	11068860.0109951	48676909.0101017	2.13673091396099	0.0034066054411643	0.120959097196329	1.39619597463204	Tetrahydrocorticosterone	0.569	297.24257	Lipids and lipid-like molecules	Steroids and steroid derivatives	Hydroxysteroids	600-63-5	HMDB0000449	-	-	-	-
M290T234_POS	10395677.8467474	12006202.9658519	17027628.7807962	6650305.57678329	5901185.50847383	8977057.0175589	153389403.478172	1633341.01294	78784856.5581232	33942351.8828497	56381500.5640642	29335412.4856845	10159676.2827019	58911144.3303056	2.53568614284992	0.0488646098144578	0.336869332467885	1.39530151044803	Atropine	3.900	290.17097	Organic acids and derivatives	Hydroxy acids and derivatives	Beta hydroxy acids and derivatives	51-34-3	HMDB0003573	C01479	ko01110//Biosynthesis of secondary metabolites	Global and overview maps	Metabolism
M347T211_NEG	51691331.6468549	38091294.6317468	17438515.6214283	27261711.0933991	17497301.7532689	35666888.4480533	49768737.557052	91153869.9768276	54427985.5749577	122002888.30867	65541155.2486789	50365232.9829878	31274507.1991252	72209978.2748623	1.20721105684958	0.0102960377986844	0.188256695291417	1.39274898363678	11-deoxy-11-methylene-15-ketoprostaglandin d2	3.513	347.24413	--	--	--	--	--	-	-	-	-
M345T257_POS	174759333.861527	109194830.083113	63779104.3693788	75901512.5766186	51471417.0874001	30194988.2201044	29263113.0353054	23444253.9605142	38488431.9701361	61041913.6981408	33609114.069713	22214600.2012028	84216864.366357	34676904.4891687	-1.28013404192972	0.0467754460572665	0.332284712366055	1.39060802000291	4-hydroxy-2',3,4',6'-tetramethoxychalcone	4.278	345.14246	--	--	--	--	--	-	-	-	-
M203T332_POS	298362808.454062	119345464.594	85536353.5743362	79453561.0078634	54299073.7753755	139253688.727035	165339467.708982	88365383.0820754	117917017.003427	301513904.507878	173354851.069841	347043384.890337	129375158.355445	198922334.710423	0.620644640492304	0.237322255622119	0.594101547901477	1.39058445121458	Vasicinone	5.536	203.10251	Organoheterocyclic compounds	Diazanaphthalenes	Benzodiazines	-	HMDB0259770	-	-	-	-
M247T386_NEG	138407638.782284	92973136.5472214	57356528.2194345	111576243.126969	226086659.229081	88509852.8023703	15443912.0920231	30813367.7667356	55412250.6236222	112422304.687573	45439373.5952532	121543221.501575	119151676.451227	63512405.0444637	-0.907688943028345	0.0924796175314696	0.42362445091227	1.39018322530211	Dapsone	6.430	246.98126	Benzenoids	Benzene and substituted derivatives	Benzenesulfonyl compounds	80-08-0	HMDB0014395	-	-	-	-
M206T379_POS	87608846.6214061	68378644.8867164	42319906.1978903	46593056.0808185	8524635.53724788	15516073.2330866	171131829.856509	90207837.3603576	110321579.555173	37668093.4168742	88592036.2262229	67437644.6733278	44823527.092861	94226503.5147441	1.07187673355745	0.0497497513705872	0.337726493219836	1.39009556958185	Pantothenol	6.322	206.13866	Lipids and lipid-like molecules	Fatty Acyls	Fatty amides	-	HMDB0304820	-	-	-	-
M290T315_NEG	162846762.285954	40358991.1369461	74813615.0951932	23075060.7079485	27073409.94061	41707796.2866629	264259471.476625	171638537.165129	62199737.0671015	93235461.3827961	86836436.578229	57233016.4248782	61645939.2422191	122567110.015793	0.991494125061202	0.152738754769233	0.507867950583623	1.38978400924642	N-acetylneuraminic acid	5.250	290.08828	Organic oxygen compounds	Organooxygen compounds	Carbohydrates and carbohydrate conjugates	-	HMDB0246275	C00270	ko01100//Metabolic pathways	Global and overview maps	Metabolism
M201T223_NEG	495998606.347758	200411101.017278	71572570.617914	154083691.156959	159146878.634084	106559396.567424	60818925.7773674	25368934.9548018	29548375.1851275	257220156.638834	70929753.3077861	241562574.418423	197962040.723569	114241453.38039	-0.793137581077778	0.296141601843995	0.644748274111515	1.38945522479552	Leu-Ala	3.723	201.12451	Organic acids and derivatives	Carboxylic acids and derivatives	Amino acids, peptides, and analogues	-	HMDB0304783	-	-	-	-
M155T278_POS	40218562.5607607	49833820.1757897	51349031.2741735	44729897.3027336	139764880.147209	85021634.9444776	159905595.007003	201053818.736101	152516396.653556	105075473.556661	78720409.8978312	39276813.5092939	68486304.4008573	122758084.560074	0.84193062216089	0.0893859717031952	0.418224227756538	1.38791687911206	2-(2-hydroxyethoxy)phenol	4.639	155.08159	--	--	--	--	--	-	-	-	-
M818T219_POS	21009830.4215734	14377797.4233811	114235234.333112	102854953.636752	114235234.333112	114235234.333112	120186531.239695	1604763.21177699	19599684.7173316	3130616.24032803	25492061.5412607	1532862.68180616	80158047.4135071	28591086.6053664	-1.4872819153611	0.0885567319710254	0.416734563067716	1.38336312756227	3alpha,7beta,12alpha-trihydroxy-5beta-cholan-24-oic acid	3.651	817.58186	Lipids and lipid-like molecules	Steroids and steroid derivatives	Bile acids, alcohols and derivatives	2955-27-3	HMDB0000917	C17644	ko00121//Secondary bile acid biosynthesis	Lipid metabolism	Metabolism
M151T149_POS	61866610.3665728	143794497.907859	20898577.7433258	111545908.300453	31124687.6747606	173151756.361894	18460305.523323	49894339.4410397	36255043.7563333	50464066.290536	22612530.3194931	51430577.6318929	90397006.3924775	38186143.827103	-1.24322575799015	0.0731365468412067	0.387140945459391	1.37882703450748	Trimethylamine n-oxide	2.486	151.12298	Organic nitrogen compounds	Organonitrogen compounds	Aminoxides	1184-78-7	HMDB0000925	C01104	ko01100//Metabolic pathways;ko01120//Microbial metabolism in diverse environments	Global and overview maps	Metabolism
M235T112_POS	214583242.039312	113854092.605216	70867136.8927116	426998360.539954	63973645.4952169	104301118.020909	56063931.8106952	52555514.5178921	63905846.5419195	210569868.179008	84782927.0226485	73938170.0383955	165762932.598887	90302709.6850931	-0.876280247870712	0.249971957233904	0.606104160246996	1.37767452320988	Zolpidem	1.873	235.10774	Organoheterocyclic compounds	Azoles	Imidazoles	82626-48-0	HMDB0005023	-	-	-	-
M243T220_1_POS	8035424.49402278	4414304.61983289	4174847.21487542	4318992.71320364	2971638.52015205	6095192.39188561	43943773.2416188	153500634.02198	81097506.0893897	8859079.81482615	25361151.553218	14581741.6960141	5001733.32566207	54557314.4028411	3.4472725836951	0.052056373484896	0.34280813007674	1.3754656397507	15(s)-fluprostenol isopropyl ester	3.671	243.13378	Lipids and lipid-like molecules	Fatty Acyls	Eicosanoids	-	HMDB0244675	-	-	-	-
M391T80_NEG	342825977.732889	259080686.704644	125130061.773558	136619155.472487	81946434.9746159	208939023.453703	91068384.0666938	83978130.9180109	126260024.312595	194500390.008256	117644296.24353	149435980.833975	192423556.685316	127147867.73051	-0.597778157859417	0.159978962519917	0.516462321643413	1.37377727577267	Glabrol	1.328	391.17985	Phenylpropanoids and polyketides	Flavonoids	Flavans	59870-65-4	HMDB0029531	-	-	-	-
M439T343_POS	20583741.1279903	32523955.7158331	24479899.5321826	33201875.6036442	39186480.1043371	26279148.8240091	90029875.8453814	109772587.098401	41827476.3046978	89698131.6829027	61641800.0225153	26994213.0702359	29375850.1513327	69994014.0040223	1.25260094125417	0.0122227217758732	0.202575967446396	1.3725450636404	(2r,3s,4s,5r,6r)-5-[(2s,3r,4r)-3,4-dihydroxy-4-(hydroxymethyl)oxolan-2-yl]oxy-2-(hydroxymethyl)-6-(2-phenylethoxy)oxane-3,4-diol	5.713	439.14246	--	--	--	--	--	-	-	-	-
M486T141_POS	9264193.58932452	9169936.52086221	131709.991372405	7502979.71518323	318308.401239531	6962006.98024612	70507308.4425253	24356824.8423709	225734342.815697	1680480.96241406	37958721.3034777	20301564.0731014	5558189.19970467	63423207.0732644	3.51232398140131	0.117953354470773	0.462483190486249	1.36839022560228	4-quinazolinamine, 7-[3-(dimethylamino)propoxy]-2-(hexahydro-4-methyl-1h-1,4-diazepin-1-yl)-6-methoxy-n-(1-methyl-4-piperidinyl)-	2.354	486.36971	--	--	--	--	--	-	-	-	-
M184T80_POS	1037794283.26849	681624279.408339	480540129.921004	509641131.536677	492561751.083669	611159599.049619	686593758.916362	596376329.488657	688301636.442714	958010319.240063	698109729.117212	754055641.765881	635553529.044633	730241235.828481	0.20035949798276	0.365948862590549	0.692482055554348	1.36145558497837	Ginkgotoxin	1.328	184.10807	Organoheterocyclic compounds	Pyridines and derivatives	Pyridoxines	1464-33-1	HMDB0029455	-	-	-	-
M308T284_POS	36266477.8401534	108716120.817638	21548178.3468821	142005294.826268	101883977.918738	84482724.3539013	28101485.1444617	29429936.0632803	10472245.1102051	58361356.4928139	31081647.8701454	63271118.1077988	82483795.6839301	36786298.1314509	-1.16494222047721	0.0489768077086917	0.337128085037589	1.35946475308612	Tebuconazole	4.725	308.15819	Benzenoids	Benzene and substituted derivatives	Phenylbutylamines	-	HMDB0258762	-	-	-	-
M438T439_POS	88482445.9395412	37713900.7402191	12909137.092903	14237863.0616326	4440465.89174519	9139616.15389241	65327896.5896871	42337001.7731181	59002710.3871871	160125341.62591	49752187.9645956	78931637.7310821	27820571.4799889	75912796.01193	1.44819103418762	0.0528147401245366	0.344314682889056	1.3587202196958	Fluphenazine	7.311	438.17206	Organoheterocyclic compounds	Benzothiazines	Phenothiazines	69-23-8	HMDB0014761	-	-	-	-
M347T202_POS	12949884.4524177	29376365.1492372	11403014.0138422	4037868.27277412	38510393.9854299	4647349.05987597	47301226.4543274	81885322.2163657	104069641.265459	84602564.1468191	27878632.400981	10440543.2094436	16820812.4889295	59362988.2822326	1.81931632463189	0.023782617232499	0.258642744014801	1.35682392429931	Cis-4,10,13,16-docosatetraenoic acid methyl ester	3.375	347.30577	--	--	--	--	--	-	-	-	-
M442T189_POS	9131382.88652044	8388446.86005438	7157897.20284535	8308724.90908262	2375124.91434717	6683387.81631807	104985377.901476	59229526.7227336	67935245.9308531	6785397.6992396	14266290.8061577	37345529.0060172	7007494.09819467	48424561.3444129	2.78876845087025	0.0200876375341762	0.245195124940108	1.35508224559599	4,4'-methylenebis(2,6-di-tert-butylphenol)	3.154	442.35246	--	--	--	--	--	-	-	-	-
M196T296_NEG	102745245.293158	54898903.7081455	91074844.7823449	23228270.5613143	149432201.010348	72461502.060012	181003699.415471	163620434.271979	241529945.933972	69964866.1466239	95966680.1038299	68751868.5436542	82306827.9025538	136806249.069255	0.733050109566509	0.135230483455995	0.48701101454809	1.3545128071208	N-acetylhistidine	4.932	196.07321	Organic acids and derivatives	Carboxylic acids and derivatives	Amino acids, peptides, and analogues	2497-02-1	HMDB0032055	-	-	-	-
M132T270_POS	578360124.533242	1191304807.10331	885630527.800447	1192931773.26091	2441650631.43367	2274532938.89782	998698493.243448	566484471.255169	891991894.090523	2264916351.74782	1125464239.26916	1864227727.02038	1427401800.5049	1285297196.10442	-0.151289508580452	0.733596129713966	0.896866526066139	1.35152508253865	DL-isoleucine	4.495	132.10214	--	--	--	--	--	C00407	ko01100//Metabolic pathways;ko01110//Biosynthesis of secondary metabolites;ko01060//Biosynthesis of plant secondary metabolites;ko01064//Biosynthesis of alkaloids derived from ornithine, lysine and nicotinic acid	Chemical structure transformation maps;Global and overview maps	Metabolism
M258T291_1_NEG	38896507.6418185	57571390.4486833	23280581.3367734	32171604.6498716	367914915.413144	13457607.4044836	6802409.49596873	7479343.0389089	3639255.24584269	34357563.6671025	19906564.5110887	26055156.5889201	88882101.1491291	16373382.0913053	-2.44054056588905	0.227279899186923	0.585142207787347	1.35001667949097	Ile-Lys	4.842	258.02914	Organic acids and derivatives	Carboxylic acids and derivatives	Amino acids, peptides, and analogues	-	HMDB0028912	C00352	ko01100//Metabolic pathways	Global and overview maps	Metabolism
M160T220_NEG	304454884.707869	244156118.919742	59423006.4045787	151264679.560727	39407323.566516	79417340.7622927	56796268.6347586	61092398.8405902	86055603.6045541	154993451.158522	62124211.4883582	59838425.0021347	146353892.320288	80150059.788153	-0.868685613436113	0.1864352653917	0.546450997164892	1.34444056027641	Indole-3-carboxylic acid	3.674	160.06156	Organoheterocyclic compounds	Indoles and derivatives	Indolecarboxylic acids and derivatives	771-50-6	HMDB0003320	-	-	-	-
M346T250_POS	27205616.6431867	20184896.9527648	12846503.8677019	19143899.3364537	12152552.3513282	19988432.443271	88147498.643382	66024575.9238799	65804617.2696776	36757623.6355644	24152513.2942608	45031017.6033235	18586983.5991177	54319641.0616814	1.54718128590345	0.00444482910772456	0.136556151428751	1.34378280583265	Leukotriene b4 dimethylamide	4.161	346.25874	Lipids and lipid-like molecules	Fatty Acyls	Fatty amides	83024-92-4	HMDB0005085	-	-	-	-
M249T428_POS	33843931.3920718	10449700.272114	3120339.1692911	3746331.7338339	3176707.8470646	18127680.8093266	7294934.43451965	5970396.47871302	29158962.8355839	82744628.217953	48460751.2706555	180138281.297074	12077448.5372837	58961325.7557498	2.28745325867376	0.117450409487479	0.4615766909866	1.34145285351588	Parthenolide	7.132	249.14459	--	--	--	--	--	-	-	-	-
M443T175_NEG	12520654.9344329	36965448.0199253	25530462.1681024	39011935.3490867	1082743.47432571	23291165.8316377	100922046.996277	35648366.1798516	37595132.7793598	149460353.911143	31071090.270437	59794805.4913422	23067068.2962518	69081965.9380684	1.58247448306227	0.0453756133123199	0.329592762340611	1.34125027395452	Menaquinone 4	2.918	443.31681	Lipids and lipid-like molecules	Prenol lipids	Quinone and hydroquinone lipids	56973-41-2	HMDB0030020	C00828	ko01100//Metabolic pathways;ko01110//Biosynthesis of secondary metabolites	Global and overview maps	Metabolism
M151T112_POS	286047536.65625	537930023.533066	149945260.323054	503260389.055992	251309641.855223	69427294.7773041	76595273.3353505	93414877.2115038	68485637.9427751	494495517.559445	112201107.680431	555208077.506992	299653357.700148	233400081.87275	-0.360489472684544	0.593824982035591	0.826630682309565	1.33498111350976	D-xylose	1.869	151.06075	Organic oxygen compounds	Organooxygen compounds	Carbohydrates and carbohydrate conjugates	58-86-6	HMDB0000098	C00181	ko01100//Metabolic pathways	Global and overview maps	Metabolism
M268T126_NEG	9739236.35188529	13755337.4809349	6124606.9049602	16783906.7199047	2512661.58915279	3928030.60477182	82294462.6983216	66020911.8425385	86427391.1342227	17699351.1340333	28326452.2438875	8863211.70258082	8807296.60860162	48271963.4592641	2.45441435118738	0.018899838242092	0.240645997256892	1.33409025088856	4-hydroxytriamterene	2.107	268.08615	Organoheterocyclic compounds	Pteridines and derivatives	HASH(0x1057a40)	-	HMDB0246440	-	-	-	-
M302T69_2_POS	321062346.567469	1287458305.02233	1631035388.67043	1358696221.76022	1539873222.63477	1416740016.2039	1080430133.73687	1252800112.68204	1164496166.66281	732278660.779337	1218100147.90573	1301453065.67375	1259144250.14319	1124926381.24009	-0.162612980642518	0.540615719250692	0.797620984028279	1.32616750385729	Pro-Trp	1.152	302.30534	Organic acids and derivatives	Carboxylic acids and derivatives	Amino acids, peptides, and analogues	-	HMDB0029028	C00836	ko01100//Metabolic pathways	Global and overview maps	Metabolism
M585T191_NEG	4833843.19265703	1952384.20943325	16121534.0175364	2221350.79605629	793944.77599287	6311631.91442808	50445739.1859091	62653544.0678748	46527821.650107	21600295.1014564	36424788.3292127	12385516.7599583	5372448.15101732	38339617.515753	2.83518438492153	0.00207968100372875	0.100813519582302	1.32606592550629	Desferrioxamine d2	3.182	585.34156	--	--	--	--	--	-	-	-	-
M283T382_POS	116512845.696535	88031629.8951611	54238368.9746475	71928665.8143701	786143.460583286	1140330.98229311	131699622.883289	113249462.946035	145160749.080228	20969998.5386765	133628920.248018	93690347.6823314	55439664.137265	106399850.229763	0.9405056975515	0.0854294912960195	0.411685867831186	1.32477944750632	Artemisinin	6.367	283.16523	--	--	--	--	--	-	-	-	-
M196T295_NEG	10148582.073768	50972555.2319388	80317886.8670715	21952874.7286557	131597526.345686	65348060.6310387	34732401.6230572	10650481.0822822	18854170.9402406	15638861.5942284	13653605.9934159	10793818.9131328	60056247.6463598	17387223.3577262	-1.78828677646739	0.0414690625224597	0.317862434729929	1.32333004702632	3,4-Dihydroxy-L-phenylalanine(L-DOPA)	4.915	196.06169	--	--	--	--	--	C00355	ko01100//Metabolic pathways;ko01110//Biosynthesis of secondary metabolites;ko01060//Biosynthesis of plant secondary metabolites;ko01063//Biosynthesis of alkaloids derived from shikimate pathway	Chemical structure transformation maps;Global and overview maps	Metabolism
M101T109_NEG	314903948.698738	321593119.753315	81593633.5239546	382475746.386583	1097796840.62879	1026049513.19375	417019101.847343	311407501.71988	287340453.763499	697219225.787066	422915760.102156	344495820.552749	537402133.697522	413399643.962116	-0.378464903176623	0.510847418210615	0.781413591703668	1.32308787389897	Isovaleric acid	1.820	101.06088	Lipids and lipid-like molecules	Fatty Acyls	Fatty acids and conjugates	503-74-2	HMDB0000718	C08262	ko01110//Biosynthesis of secondary metabolites;ko01065//Biosynthesis of alkaloids derived from histidine and purine	Chemical structure transformation maps;Global and overview maps	Metabolism
M434T32_NEG	7887288.13368039	12781355.0711801	6278881.0280556	7627494.45769107	18842057.4963877	30928627.6875322	182055999.164621	100415040.050515	89577105.2967261	3970600.22804171	11810178.5708816	1773690.07080176	14057617.3124212	64933768.8969312	2.20761686256413	0.118087852178006	0.462722375020692	1.32252108022366	Paxilline	0.526	434.23772	Organoheterocyclic compounds	Naphthopyrans	HASH(0x27e2578)	57186-25-1	HMDB0030323	C13782	ko01110//Biosynthesis of secondary metabolites	Global and overview maps	Metabolism
M196T216_POS	68131350.1467673	137493909.492278	31274430.3133796	78161967.4041353	53277144.097014	48363752.1957498	17216805.7801737	35410450.0840428	19190901.9064366	41039244.8326653	28617533.0203112	30648771.9386579	69450425.6082207	28687284.5937146	-1.27557211970292	0.0258564222246386	0.268959519993424	1.32106913941057	(-)-.alpha.-kainic acid	3.597	196.09681	--	--	--	--	--	-	-	-	-
M157T422_NEG	8352038.26022312	3805623.34455335	2073048.79891113	9400984.91066051	502967956.808711	2491944.15913424	1884151.39023378	2293764.83640084	2491013.12487594	7822332.56308496	2141320.92173666	4885921.58371713	88181932.7136989	3586417.40334155	-4.61986778693322	0.331966753424781	0.66939417244871	1.31940950149013	L-dihydroorotate	7.030	157.0143	Organic acids and derivatives	Carboxylic acids and derivatives	Amino acids, peptides, and analogues	5988-19-2	HMDB0003349	C00337	ko01100//Metabolic pathways	Global and overview maps	Metabolism
M189T310_POS	9932382.96893597	6805814.09350766	9857571.05683009	3630599.23346667	5356445.93544791	3886252.70843516	39174907.7843492	25459958.0165729	43751707.5244432	25025608.0460872	45653919.6647053	30980395.9244279	6578177.66610391	35007749.4934309	2.41191444101263	2.56881184600978e-05	0.0197181997299711	1.31860901571218	L-arginine, methyl ester	5.163	189.13409	--	--	--	--	--	-	-	-	-
M387T96_NEG	87959709.9742443	19855079.0449305	5680022.55025539	50401409.3096819	8977362.96075713	7773448.5523957	63486695.4764886	114074299.250939	68143985.929023	109279099.882169	76612887.2942054	17165168.2130382	30107838.7320442	74793689.3409772	1.31277739995258	0.0466402421883098	0.332284712366055	1.31758582357618	3.alpha.,7.alpha.-dihydroxy-12-oxocholanoic acid	1.604	387.25421	--	--	--	--	--	-	-	-	-
M145T62_NEG	118018966.009422	74054851.5106987	8700514.29441445	122894367.944244	40323482.1509286	110432070.671105	140312191.7686	111669180.70324	91994914.2408148	282661535.49925	112153210.226021	79131693.657891	79070708.7634688	136320454.349303	0.785786787457332	0.142296567729109	0.496299177699772	1.31688645041073	Ala-Gly	1.032	145.05068	Organic acids and derivatives	Carboxylic acids and derivatives	Amino acids, peptides, and analogues	687-69-4	HMDB0006899	-	-	-	-
M239T387_POS	103019516.794453	52398772.3769748	4371303.41520842	88712418.500876	107101211.797521	10288972.1795858	9126738.70578689	17259300.8655902	19027207.6307024	28993341.0637612	7892863.50280272	20986982.5657751	60982032.5107698	17214405.7224031	-1.8247678588012	0.0439066562249458	0.325488577605592	1.31237321518525	Fenpiclonil	6.444	239.01389	--	--	--	--	--	-	-	-	-
M371T158_POS	26039740.4998653	19768007.8104993	7016937.3549705	29369336.9817296	22863505.6052306	12552944.3260586	57859052.4424898	34250335.1497605	87261119.7062391	62115272.1236552	25970176.0476299	55840969.7742815	19601745.4297257	53882820.8740093	1.45884325648955	0.00485488887941989	0.14152349864056	1.31146417245423	Pro-Val-Arg	2.637	371.25799	--	--	--	--	--	-	-	-	-
M266T115_2_POS	1064059601.23607	839912261.711821	439097536.558336	981591297.682107	132548332.90098	302163407.38863	750832193.011654	450919988.874814	760220410.906484	1028268715.0152	472506916.382286	949397276.849141	626562072.912991	735357583.506597	0.230988519132943	0.57009153499979	0.812565775044402	1.31077920081887	Anisomycin	1.921	266.12482	Benzenoids	Phenol ethers	Anisoles	-	HMDB0243530	-	-	-	-
M422T139_NEG	110916882.166093	72114299.7510477	15351336.1882785	63459618.0393478	689663.122402788	47899253.2038734	4200028.02727254	3183874.212257	19034932.4122946	16447745.9808987	3532606.72158224	14831598.58851	51738508.7451739	10205130.9904692	-2.34194377138361	0.0313452760905472	0.285949808980863	1.31075779317519	L-serine, n-(1-oxohexadecyl)-o-phosphono-	2.311	422.20876	--	--	--	--	--	-	-	-	-
M837T220_1_POS	901468.35834064	4851114.91215569	6462862.29875212	4064743.69036628	25542721.107724	25542721.107724	24242741.6806233	14814651.7115621	26403980.8075251	119679439.523333	94337528.7408997	42621677.462773	11227605.2458438	53683336.6544527	2.25742409835709	0.0414052717916201	0.317736084534038	1.30801373158519	2-docosahexaenoyl-1-stearoyl-sn-glycero-3-phosphoserine	3.661	836.55492	--	--	--	--	--	-	-	-	-
M333T256_POS	23298368.3011485	74607204.9464581	40593551.9382013	177765489.602535	478877009.471989	68694287.5563545	51985169.6582389	54328009.3458432	57311961.1713148	86597357.0477574	47589917.1685728	99568331.3146348	143972651.969448	66230124.2843937	-1.12023532286594	0.29935204608702	0.647275015708158	1.30666013543914	Butamifos	4.265	333.1156	--	--	--	--	--	-	-	-	-
M493T353_POS	20245707.0593667	3756583.7155485	1376751.14984322	5481420.61348613	2925106.39325261	11896094.0862044	12316159.4948674	52614999.2885881	29534929.3048676	48695225.1683774	42952953.2717839	42110265.6288046	7613610.50295026	38037422.0262148	2.32076679981459	0.00110769428400968	0.0768648135264406	1.30533513260778	2'-fucosyllactose	5.880	493.14323	Organic oxygen compounds	Organooxygen compounds	Carbohydrates and carbohydrate conjugates	41263-94-9	HMDB0002098	-	-	-	-
M299T188_POS	15871921.8622285	108816753.064945	1489795.72487891	83460892.4691117	7169768.90763746	173259791.350168	2961665.10746488	4079723.81435349	9762183.59375008	36664479.8533878	6957286.26711112	22684533.6940171	65011487.2298283	13851645.3883474	-2.23063729908736	0.104608231478489	0.444755115769115	1.30438867150748	Norsufentanil	3.133	299.17544	--	--	--	--	--	-	-	-	-
M245T262_1_POS	4469891.96100188	6636258.2756768	10100337.8334894	19266534.9573691	32858925.159509	15705349.8411769	48613346.818203	47580046.1057321	42775566.8428078	36862319.0892925	38908287.2489229	45700071.5226765	14839549.6713705	43406606.2712725	1.54846731859105	0.000114023436110272	0.0335653785071421	1.30312161277783	Biotin	4.367	245.09531	Organoheterocyclic compounds	Biotin and derivatives	HASH(0x1baf150)	58-85-5	HMDB0000030	C00120	ko01100//Metabolic pathways	Global and overview maps	Metabolism
M285T91_NEG	44431058.3400261	33171352.0430506	10585894.2454638	15627058.6342301	11383475.7045762	18935034.8192503	32422638.7391899	74522502.0624131	58859715.9253403	57442786.6138994	60324592.2421815	44175229.7856499	22355645.6310995	54624577.5614457	1.2889110060721	0.00262019585205669	0.109467098362803	1.30254984991156	His-Met	1.514	285.06187	Organic acids and derivatives	Carboxylic acids and derivatives	Amino acids, peptides, and analogues	2488-11-1	HMDB0028891	C05903	ko01100//Metabolic pathways;ko01110//Biosynthesis of secondary metabolites;ko01061//Biosynthesis of phenylpropanoids	Chemical structure transformation maps;Global and overview maps	Metabolism
M277T37_POS	214849997.768604	121303671.510458	291525316.800918	113815850.976575	133949146.18087	395212418.47134	124942988.436783	105796733.87864	90719529.719405	329446186.562301	96677661.5465424	105480107.486033	211776066.951461	142177201.271617	-0.57484941685138	0.270088586641071	0.623892716046556	1.30042003015735	Stearidonic acid	0.622	277.2163	Lipids and lipid-like molecules	Fatty Acyls	Lineolic acids and derivatives	20290-75-9	HMDB0006547	C16300	ko01110//Biosynthesis of secondary metabolites	Global and overview maps	Metabolism
M495T409_NEG	4090295.71650696	4858216.56825991	7019381.38379599	9094557.71698341	3488913.86546553	26353322.5897903	33491081.758366	60885992.1683065	49487427.3345715	47688639.7745262	52138525.3611377	7793680.65147045	9150781.30680035	41914224.5080631	2.19547310397862	0.00318577452542517	0.11722424741114	1.29984154012188	(1s,4as,7s,7as)-7-hydroxy-7-methyl-1-[(2s,3r,4s,5s,6r)-3,4,5-trihydroxy-6-[(4-hydroxybenzoyl)oxymethyl]oxan-2-yl]oxy-4a,5,6,7a-tetrahydro-1h-cyclopenta[c]pyran-4-carboxylic acid	6.816	495.17058	--	--	--	--	--	-	-	-	-
M394T345_POS	16857559.5122678	5420569.12584126	2376505.27225575	3333226.69896133	3121381.63985887	2886857.41618543	40165851.5822575	41930396.0982513	42754201.9136157	42544266.2687125	15443483.925912	25376954.0113282	5666016.61089507	34702525.6333462	2.61463392894331	0.00024514888038117	0.042219037309747	1.29646863514241	Etofenprox	5.755	394.25887	Benzenoids	Benzene and substituted derivatives	Diphenylethers	-	HMDB0252109	-	-	-	-
M435T258_POS	8843470.88090252	57584937.3098716	105785458.049136	185486146.271701	446347.663214989	17225045.4381951	20458739.3119239	5918379.32878107	10514176.4349623	14113175.9222774	6774836.63830111	7068965.4230638	62561900.9355035	10808045.5098849	-2.53317869481411	0.109026231770379	0.449643373937478	1.29478736334009	4-[(2r,3r,4s,5s,6r)-3,4,5-trihydroxy-6-(hydroxymethyl)oxan-2-yl]oxypentan-2-yl (e)-3-(4-hydroxyphenyl)prop-2-enoate	4.298	435.18369	--	--	--	--	--	-	-	-	-
M312T405_POS	54095754.9406054	31184603.9617849	16127310.9482755	24123923.3640766	30726631.9565027	25895311.7770231	60921169.213635	53744652.8570077	66363264.3641468	99134779.1054602	42327193.4114172	60752370.0442446	30358922.8247114	63873904.8326519	1.07310604723647	0.00519026161325783	0.146269060743353	1.29466253498434	Arg-his	6.754	312.19184	Organic acids and derivatives	Carboxylic acids and derivatives	Amino acids, peptides, and analogues	155114-05-9	HMDB0028711	-	-	-	-
M279T26_NEG	34469583.5349507	6119097.84943412	5507675.50245691	15917806.5958171	16260009.2139831	8696978.58770162	60939135.5451342	123443198.047335	40399628.7206408	69302826.0889687	27583157.8924921	10980520.6674818	14495191.8807239	55441411.1603421	1.9353895478591	0.0345573183413603	0.298009853316353	1.29376903950496	Bisphenol c dichloride	0.433	279.0004	--	--	--	--	--	-	-	-	-
M443T69_1_POS	12838920.07525	22933521.8929494	14693510.838389	46741740.0875174	14622594.7004647	7394551.38193196	113692247.579159	313621749.218005	10591246.9641198	13122362.5408216	8380562.29725571	48888515.4337288	19870806.4960837	84716114.005515	2.09198598488194	0.214960607447327	0.574525634667716	1.29203656610588	Cinobufagin	1.152	443.21815	Lipids and lipid-like molecules	Steroids and steroid derivatives	Steroid lactones	-	HMDB0250266	-	-	-	-
M267T174_2_NEG	2665096104.65147	2636431211.85031	778570780.121252	1703972721.99348	315198230.311339	2037048885.20945	1911553674.2157	766878878.480438	1026136251.69203	2194209299.50236	1511867514.83919	2675642768.18684	1689386322.35622	1681048064.48609	-0.0071383011446799	0.986834336561121	0.9954303253755	1.29162601596037	Inosine	2.892	267.07362	Nucleosides, nucleotides, and analogues	Purine nucleosides	HASH(0x93a41a0)	58-63-9	HMDB0000195	C00294	ko01100//Metabolic pathways	Global and overview maps	Metabolism
M353T23_NEG	117240800.164758	69570111.3556831	91778502.7741263	79669890.3995577	130631444.057713	85156385.7085216	51999693.000627	43048956.3419555	35593538.7137187	77779924.0495687	73070415.6548049	74587920.7993134	95674522.41006	59346741.4266647	-0.688965976783424	0.0133101667162698	0.209362376463293	1.29098486859727	Rauwolscine	0.386	353.20049	Alkaloids and derivatives	Yohimbine alkaloids	HASH(0x1f0ad60)	146-48-5	HMDB0015464	-	-	-	-
M196T133_POS	47112574.2661945	28582324.1758517	36029183.1828275	23357623.2138393	33504039.1744268	38181835.203416	56942533.0969343	48015401.6799558	59718879.9014914	98667583.5380659	67788593.897406	65226139.1981708	34461263.2027593	66059855.2186707	0.938798222145066	0.00242763864486274	0.10639631294108	1.28929939185001	Bromobutide	2.212	196.0039	--	--	--	--	--	-	-	-	-
M166T353_POS	150775236.275111	376936304.492666	206039386.555999	463657563.245852	161953132.351631	695198626.159064	146892218.379286	47006420.2091318	86071581.8442726	617816839.498618	253850752.546475	368913170.983949	342426708.180054	253425163.910289	-0.434235447363663	0.487044470641606	0.767130019831002	1.2886160989583	Methionine sulfoxide	5.883	166.05327	Organic acids and derivatives	Carboxylic acids and derivatives	Amino acids, peptides, and analogues	3226-65-1	HMDB0002005	C02989	ko01100//Metabolic pathways	Global and overview maps	Metabolism
M609T154_POS	56314026.5981205	137637243.035253	22096336.2459097	48625608.7896666	8973492.94510912	16430357.9279841	6130019.30513747	265194.873056692	6130019.30513747	9926512.96847825	2952899.87165995	6822157.04496625	48346177.5903405	5371133.89473935	-3.17010323854824	0.0516133000781549	0.342427054826586	1.28127468411291	1(2h)-pyrimidineacetamide, n-[(1s,3s,4s)-4-[[2-(2,6-dimethylphenoxy)acetyl]amino]-3-hydroxy-5-phenyl-1-(phenylmethyl)pentyl]tetrahydro-4-hydroxy-.alpha.-(1-methylethyl)-2-oxo-, (.alpha.s)-	2.563	609.36483	--	--	--	--	--	-	-	-	-
M447T68_POS	24604015.9606454	82693559.2231834	40319482.8609943	47827647.9006155	42968348.1661686	37025750.2581355	116644737.25602	121112537.589533	111792214.955138	36815219.3454693	60062953.2225026	70005552.8755223	45906467.3949571	86072202.5406975	0.906849969358133	0.0347155872058002	0.298454069078729	1.28011946830488	Diisodecyl phthalate	1.141	447.34699	Benzenoids	Benzene and substituted derivatives	Benzoic acids and derivatives	-	HMDB0251351	-	-	-	-
M316T225_NEG	908862392.731757	242506172.879902	70740044.6818198	172875328.886102	90834204.7979699	109565912.277752	57477785.3799292	30809187.4623593	40960173.6990265	394057553.297093	135863747.494693	305694266.420434	265897342.709217	160810452.292256	-0.725508178177955	0.486230018694439	0.766836259597582	1.27880561068607	Nateglinide	3.744	316.18788	Organic acids and derivatives	Carboxylic acids and derivatives	Amino acids, peptides, and analogues	105816-04-4	HMDB0014869	-	-	-	-
M243T145_NEG	91792577.1199151	57899435.0491922	78884454.4451607	65961134.3546957	21451448.0750897	692386085.053432	48977793.8502579	124751159.399444	45461048.1888825	88359668.9755027	43979484.7905272	102338482.075809	168062522.349581	75644606.2134039	-1.15168892110829	0.404781979268656	0.719380343654939	1.27804669948149	L-fucose-1-phosphate	2.415	243.01804	Organic oxygen compounds	Organooxygen compounds	Carbohydrates and carbohydrate conjugates	16562-59-7	HMDB0001265	C02985	ko01100//Metabolic pathways	Global and overview maps	Metabolism
M355T162_NEG	43571922.6340234	27846189.3509615	28935251.9485956	18515260.8602506	12650687.7426398	22504258.8818698	51620839.7002877	46976620.8846102	29248523.7704192	108094299.532199	92691634.9519275	46469006.7311428	25670595.2363901	62516820.9284311	1.28412766829255	0.0195287400382481	0.242113119458963	1.27598864867197	Benzenesulfonic acid, 2-[(5-bromo-2-hydroxyphenyl)methylene]hydrazide	2.699	354.95649	--	--	--	--	--	-	-	-	-
M562T342_POS	3183156.84063971	3223686.88848629	3772486.87821023	2896704.60957245	1661310.20786961	3225589.24639535	31999843.226762	37157495.7456251	35916537.1703198	39109273.2811192	10029991.045846	27845061.7977886	2993822.44519561	30343033.7112435	3.3413047671006	9.77947744055042e-05	0.0335653785071421	1.27529776880398	Rhodoxanthin	5.694	562.37414	--	--	--	--	--	-	-	-	-
M445T41_POS	21116270.2583404	17465980.6529227	72041117.6944706	94230650.1156171	92554332.4828395	13020119.1643218	127636789.73359	605617116.106028	21511417.8003553	16127214.8607629	19306767.0314584	46932464.0643244	51738078.394752	139521961.59942	1.43119385188356	0.38249604150502	0.704001212082552	1.27414419849041	Hydrocortisone 21-hemisuccinate	0.690	445.23379	--	--	--	--	--	-	-	-	-
M345T386_NEG	102961213.916066	66050983.8251683	35611649.2321447	78931278.6327486	182126098.856556	58674344.7536444	8040906.04552506	15588264.2013585	34416446.1177554	81404295.371817	26124870.6181452	78626664.5975154	87392594.869388	40700241.1586861	-1.10247369664539	0.087944063004546	0.416262367279798	1.27358556661447	Gibberellic acid	6.430	345.01559	Lipids and lipid-like molecules	Prenol lipids	Diterpenoids	77-06-5	HMDB0003559	C01699	ko01110//Biosynthesis of secondary metabolites	Global and overview maps	Metabolism
M499T224_POS	58734508.0250892	145728108.568008	12820815.661994	51757132.7473712	15881316.5421846	25160657.3863667	1620406.33666372	4443205.23684098	5578166.60083206	14941629.4438429	9214697.23851895	14359560.6470203	51680423.155169	8359610.91728649	-2.62811018135735	0.0601206185768056	0.361511763339815	1.27193521512298	15-ketofluprostenol isopropyl ester	3.733	499.25465	--	--	--	--	--	-	-	-	-
M565T27_2_NEG	40575147.135782	31662722.2210806	11477065.1600979	40060781.3496126	93572588.3859509	25305611.3398511	136904234.805719	119595961.568108	137345841.897627	37204293.2442178	49720752.8145741	33238608.1247008	40442319.2653958	85668282.0758245	1.08289542355934	0.0850822654486432	0.411000188336743	1.27006901944698	Cyasterone	0.443	565.28434	Lipids and lipid-like molecules	Prenol lipids	Triterpenoids	-	HMDB0250618	-	-	-	-
M301T279_NEG	34244760.3079629	34569828.4477618	21863892.4995701	10755158.3027878	30148933.6432839	53994294.4788762	51095145.5875358	61236053.5999894	69878027.6646806	92487368.0332255	53561883.6800101	49911136.8196457	30929477.9467071	63028269.2308479	1.02701656394207	0.00474545677335986	0.140409076732473	1.2691227320764	Neoabietic acid	4.655	301.20223	--	--	--	--	--	C11889	ko01110//Biosynthesis of secondary metabolites	Global and overview maps	Metabolism
M575T36_NEG	81394166.8464997	77542738.2987265	26844253.0360146	53978407.1304403	18081535.9831014	54723469.1219964	20422347.1410308	18995172.6456897	30060886.0118185	19048808.4842232	3477358.25433991	14019268.1940239	52094095.0694631	17670640.1218543	-1.55976554779011	0.0111811771485064	0.195579109904296	1.26827761887635	Oleandrin	0.607	575.32645	--	--	--	--	--	-	-	-	-
M327T88_NEG	117805391.956705	49878021.5604046	72468896.9758277	122899349.002778	26161147.1610378	49302624.2367146	29133905.9868309	30642303.0413119	24384077.8918408	32865975.1479283	23451468.8863178	57909123.8079018	73085905.1489113	33064475.7936886	-1.14431117546319	0.0396430401585401	0.312452824693399	1.26618378630201	Fa 18:2+3o	1.466	327.21797	--	--	--	--	--	-	-	-	-
M444T535_POS	133131107.37097	62019664.3530846	36565707.5716946	40093349.2502924	28315446.7031244	18971162.3430901	119701799.322792	88756470.4625112	90110385.2887239	120552087.519173	72818547.8062222	78205901.3072238	53182739.5987093	95024198.6177744	0.837336856678449	0.0520332350217259	0.34280813007674	1.2635152940415	Pyroglu-trp-lys	8.923	444.20753	--	--	--	--	--	-	-	-	-
M497T32_NEG	587917552.429363	954255373.44733	139119468.962488	391176936.221704	66327399.3017824	509952616.044053	458166762.472411	442275532.542479	669943325.403387	145622827.61738	137997850.444621	143136398.580601	441458224.40112	332857116.176813	-0.407373908701491	0.514318999890851	0.783636586739103	1.26021092491684	(3e,5s,7r,8r,11e,13s,15r,16r)-3,5,7,11,13,15-hexamethyl-8,16-bis(1,3-oxazol-5-ylmethyl)-1,9-dioxacyclohexadeca-3,11-diene-2,10-dione	0.536	497.25847	--	--	--	--	--	-	-	-	-
M201T161_POS	15249101.9189527	14452739.3857524	5391573.75650649	11586433.3155875	5246460.78672136	9172998.19440889	30204348.3640015	35567560.5536778	56251563.6656924	29283642.6562167	47650769.5393941	27442332.1733888	10183217.8929882	37733369.4920619	1.88964741028228	0.000291631182578968	0.0452885705878794	1.25998067511142	.alpha.-cyperone	2.680	201.16374	--	--	--	--	--	-	-	-	-
M838T202_NEG	25498145.2020801	246435.28819894	1052191.43749155	1393816.23710817	26436128.1260978	31863858.7905651	58881113.6570671	44156645.933368	30337874.4119001	39673546.3915107	119883922.567124	24718323.5496553	14415095.8469236	52941904.4184375	1.87682966274236	0.0321410292396742	0.288603239155443	1.25975851514424	Pi 34:0	3.358	837.5499	--	--	--	--	--	-	-	-	-
M464T142_POS	13002782.1777207	11971171.1153136	12633842.334357	15229193.0836133	624685.515882324	6124951.4743812	99771835.6434412	48101911.2165911	45218319.2992582	23004496.7483591	52240884.9419206	4771675.36582539	9931104.28354469	45518187.2025659	2.19641705088138	0.0233227226058743	0.257216959112757	1.25792435975688	Tauroursodeoxycholic acid	2.361	464.28333	Lipids and lipid-like molecules	Steroids and steroid derivatives	Bile acids, alcohols and derivatives	14605-22-2	HMDB0000874	-	-	-	-
M495T62_NEG	46764481.5380747	89002465.3067601	74279517.6380337	85482983.6848478	66155195.8940426	159996445.453711	279808693.544643	75767101.0174172	80756185.534561	312688796.179145	64960780.2408584	81606390.8859487	86946848.2525783	149264657.900429	0.779666975017572	0.235371112698793	0.592303768903279	1.25511454116528	2-[(6,7-dimethoxy-1,2,3,4-tetrahydroisoquinolin-1-yl)methyl]-3-ethyl-9,10-dimethoxy-5-oxido-2,3,4,6,7,11b-hexahydro-1h-benzo[a]quinolizin-5-ium	1.036	495.31051	--	--	--	--	--	-	-	-	-
M488T185_NEG	181462617.367983	304824507.418643	140384163.121218	67593069.4426234	13957758.4210754	187437365.461884	258479210.842918	302217811.060393	261028820.936347	110058556.326493	117597714.570342	237323760.963087	149276580.205571	214450979.116597	0.522660062072741	0.24719524530402	0.603432554771679	1.2542382764244	Borrelidin	3.086	488.31032	--	--	--	--	--	-	-	-	-
M88T337_NEG	3417956350.78557	2383530127.50073	820394034.74699	2205822491.79085	2005134904.12319	2586480460.87061	2211280234.31926	1601618508.30634	2141257877.8177	4026927912.31191	1839630957.44952	2464778542.75736	2236553061.63632	2380915672.16035	0.0902395374847754	0.77580891582125	0.915245348985804	1.254140073842	Sarcosine	5.623	88.0404	Organic acids and derivatives	Carboxylic acids and derivatives	Amino acids, peptides, and analogues	107-97-1	HMDB0000271	C00213	ko01100//Metabolic pathways	Global and overview maps	Metabolism
M219T39_POS	176646383.094325	146061594.297486	118350649.619845	57478219.5759945	189999849.917225	138391467.150399	117191406.924847	268661353.686366	256495659.650052	189764314.28424	171209659.326755	133017096.483026	137821360.609212	189389915.059214	0.458560004600645	0.137688548270229	0.490357772745099	1.2529523749336	Nootkatone	0.645	219.17436	Lipids and lipid-like molecules	Prenol lipids	Sesquiterpenoids	-	HMDB0303909	-	-	-	-
M144T37_2_NEG	12035672.7135451	20166953.1749546	55489965.1008846	253814851.888105	15657152.7227492	42737191.5815452	252618809.010786	148313223.175333	31533623.9544954	178671578.006065	31178375.6525153	140193159.067469	66650297.8636306	130418128.144444	0.968461190470541	0.24723442201724	0.603432554771679	1.25258954884432	4-hydroxyquinoline	0.624	144.04554	Organoheterocyclic compounds	Quinolines and derivatives	Quinolones and derivatives	-	HMDB0246466	-	-	-	-
M381T385_1_POS	112036626.825923	78324995.3792535	36659593.3302944	73157493.262362	217500469.489538	55271020.4941064	7747433.25421812	16442218.5771705	34877882.1555726	104595675.328402	27287928.730471	79508720.7682094	95491699.7969129	45076643.1356739	-1.08299525677408	0.132309360016915	0.482506531030827	1.25067801447157	Endrin aldehyde	6.422	380.87451	Lipids and lipid-like molecules	Prenol lipids	Monoterpenoids	-	HMDB0251805	-	-	-	-
M466T193_NEG	22078172.462066	21120182.5475393	25891808.3678186	22369690.3018968	17425799.4426108	23774554.1898758	95049726.0952004	70601417.8210538	54628883.8844119	39898229.4013363	36975808.5695926	29800733.7222343	22110034.5519679	54492466.5823049	1.30135551577959	0.00950716133686391	0.183350376277039	1.25043075690118	Buprenorphine glucuronide	3.213	466.29465	Organoheterocyclic compounds	Pyridines and derivatives	Bipyridines and oligopyridines	-	HMDB0060928	-	-	-	-
M179T288_POS	51532320.0689426	337264189.529833	152750515.34673	416992176.959642	136827497.419113	77232532.8318744	116863880.320743	245631560.521786	148677434.30845	30855645.6369777	113423991.894873	86895707.7875603	195433205.359356	123724703.411732	-0.659542027470937	0.309796760316418	0.654118183170456	1.25010377276484	Cantharidin	4.804	179.08113	Organoheterocyclic compounds	Furofurans	HASH(0x24152b0)	-	HMDB0249592	-	-	-	-
M335T244_NEG	62160932.7300205	149141976.502425	8215448.99124644	48832343.265158	20751622.0183547	16275693.556317	5757579.5353568	1497201.59066603	2224945.33128035	15843204.5479479	7721500.09476945	12158485.3057996	50896336.1772536	7533819.40097002	-2.75610845136906	0.0713796259526622	0.383690482361789	1.24995116411991	Cyclopiazonic acid	4.072	335.16177	--	--	--	--	--	-	-	-	-
M397T202_2_POS	493629702.184048	295510908.333967	48942117.6074101	109141003.466691	32488971.0373021	110406117.484292	137791156.780618	96066809.8864188	170200579.051816	166531979.961796	28269042.9910301	33323904.102882	181686470.018952	105363912.129093	-0.786070169225877	0.348607741541025	0.682060624728299	1.24960047872821	Diosgenin	3.363	397.3071	Lipids and lipid-like molecules	Prenol lipids	Triterpenoids	-	HMDB0242671	C08898	ko01060//Biosynthesis of plant secondary metabolites	Chemical structure transformation maps	Metabolism
M246T375_POS	78198179.815431	80256012.7242291	60671878.0472198	53837066.6378222	26640582.5493059	25705511.2436345	45429664.8312622	153716825.918156	203050997.464179	73463423.5121031	60708326.2687983	76147011.036915	54218205.1696071	102086041.505236	0.912936355844192	0.108559172928292	0.448976407003001	1.24594535340004	Methanone, [1-(6-fluorohexyl)-1h-indol-3-yl]-1-naphthalenyl-	6.254	246.13358	--	--	--	--	--	-	-	-	-
M309T33_POS	65302270.9730372	69732768.8790041	100251225.147913	86073651.2632139	18077297.1299202	145155604.996978	196356651.924941	168013817.871078	202101806.46531	101951578.928917	48274578.7367128	65457343.2630807	80765469.7316777	130359296.19834	0.690682944538488	0.157023946076981	0.511914867545896	1.24534628842627	16,16-dimethylprostaglandin a2	0.542	309.24247	--	--	--	--	--	-	-	-	-
M377T22_NEG	39663760.2853657	32684390.6271895	4831159.10531896	34077166.0111944	22793671.3455939	1551462.34439434	81898017.5757051	76687210.9607314	131712571.147197	18554912.9273137	35738496.2318409	33433761.3403795	22600268.2865095	63004161.6971946	1.47910722910954	0.0526666243244899	0.344224606842392	1.24503460778884	4.alpha.-mannobiose	0.366	377.07032	--	--	--	--	--	-	-	-	-
M429T195_POS	5902041.32064001	7662739.80492244	3497608.95093227	8442123.51080927	2562329.48991967	19727432.1316923	109846716.336704	25506006.2802648	47641249.7071975	24255182.5044391	41095591.593843	16091181.1136737	7965712.53481933	44072654.5893537	2.46800847377237	0.0293425572348492	0.279143556453204	1.24420527616216	Irbesartan	3.242	429.26132	Benzenoids	Benzene and substituted derivatives	Biphenyls and derivatives	138402-11-6	HMDB0015163	-	-	-	-
M105T373_POS	4729623358.47483	493398785.121268	207846437.765677	260206934.514783	878237580.198501	300653211.916551	1475211603.02208	1754206247.58398	2264955512.62107	566916563.532469	804304363.241702	109068847.833806	1144994384.66527	1162443856.30585	0.0218205156346432	0.982926988526172	0.993428503263266	1.24348156500151	Benzamide	6.209	105.03694	Benzenoids	Benzene and substituted derivatives	Benzoic acids and derivatives	55-21-0	HMDB0004461	C09815	ko01120//Microbial metabolism in diverse environments	Global and overview maps	Metabolism
M313T40_NEG	552650624.986507	481809441.08081	260479772.745309	156099996.720447	155269508.380505	221463355.105182	200238484.772025	224127040.95494	222152883.848606	297057152.986317	250327159.775181	191167368.158347	304628783.169793	230845015.082569	-0.400127683964879	0.326667179510509	0.665522138828341	1.24343033726373	2'-hydroxy-3,4,6'-trimethoxychalcone	0.663	313.10834	--	--	--	--	--	-	-	-	-
M331T160_NEG	928624513.873229	650894703.564254	233514535.361825	584502180.74073	464871690.343985	1070044618.84248	599477476.452711	352015951.3203	918458733.522851	1383602474.21177	544905037.363921	807707253.139938	655408707.121084	767694487.668582	0.228137449802005	0.574066182573125	0.815097356375926	1.24306559850329	21-Hydroxypregnenolone	2.671	331.24923	Lipids and lipid-like molecules	Steroids and steroid derivatives	Hydroxysteroids	1164-98-3	HMDB0004026	-	-	-	-
M591T241_NEG	66328607.4758691	146638178.410821	7222397.08575673	36816603.8591021	19353224.4051537	20685243.4973922	6725759.75872358	284432.742742078	9034220.81668728	8305539.52572104	4498780.82786253	10729978.3431987	49507375.7890158	6596452.0024892	-2.90788131544922	0.0704378269336592	0.381317189081261	1.2430417389631	Urobilinogen	4.020	591.31931	Organoheterocyclic compounds	Tetrapyrroles and derivatives	Bilirubins	17208-65-0	HMDB0004158	-	-	-	-
M171T55_NEG	36233713.8003477	13622362.1256226	269570452.883674	12378907.8787971	9668761.32358143	110681587.655927	13143004.1746424	12960901.3114874	9451078.66149386	6532895.84281692	33047624.9226215	43741494.9817085	75359297.611325	19812833.3157951	-1.92735031208684	0.218597711612544	0.578620112065778	1.24206465501009	Capric acid	0.914	171.13916	Lipids and lipid-like molecules	Fatty Acyls	Fatty acids and conjugates	334-48-5	HMDB0000511	C01571	ko01100//Metabolic pathways	Global and overview maps	Metabolism
M160T341_POS	26594542.9604976	13737847.762441	47151751.7277483	60886382.9626542	60842935.3992319	61307497.8569917	101996013.198529	19154783.2085932	137211004.936458	143527911.224092	20777389.3648731	120229106.45549	45086826.4449275	90482701.3980059	1.00493603656289	0.0939452680146671	0.427017048174356	1.23876876457812	Betonicine	5.680	160.09692	Organic acids and derivatives	Carboxylic acids and derivatives	Amino acids, peptides, and analogues	515-25-3	HMDB0029412	-	-	-	-
M385T39_NEG	40008748.651837	74063144.1773938	123312224.856921	156492333.086828	24235498.6420719	53469984.8979586	208104008.623629	110838565.299154	150557547.194059	100075472.719347	101758963.170979	85007464.8881581	78596989.0521684	126057003.649221	0.681530324772729	0.12203508500813	0.46910782570159	1.23664436731883	Bispyribac	0.658	385.09309	--	--	--	--	--	-	-	-	-
M372T33_POS	31476094.7131194	80003325.3644958	5640926.86635951	67805176.786199	2805355.44960925	34269933.9045091	1042989.96154128	1336643.85774855	1817742.05507738	628206.930353459	6326257.15025128	732785.087913806	37000135.5140487	1980770.84048096	-4.22339666807362	0.0219632767734858	0.25214343837985	1.23607462903402	Pyroglu-Asn-Lys	0.548	372.18328	--	--	--	--	--	-	-	-	-
M103T254_POS	93220922.6397043	183149467.10528	112960253.253422	184814907.057275	133974913.64618	329966028.405336	209564315.996692	107552401.134144	205517862.794966	403395170.829469	224749245.137651	255761448.334584	173014415.3512	234423407.371251	0.438224384775987	0.270159101576869	0.623892716046556	1.23357191196292	Phenylacetaldehyde	4.233	103.05428	Benzenoids	Benzene and substituted derivatives	HASH(0x1db1a30)	6314-97-2	HMDB0041610	C00601	ko01100//Metabolic pathways;ko01120//Microbial metabolism in diverse environments	Global and overview maps	Metabolism
M340T189_NEG	17060943.4536275	32733176.7992561	5566323.24671831	21567940.7168134	34154043.5984549	11472453.2338323	51267826.6384637	49884417.5244333	65899521.9657612	21944511.9486092	49193324.2351536	60443897.3017843	20425813.5081171	49772249.9357009	1.28494806658833	0.00357891710977742	0.123112915584226	1.2327435547972	Ile-Pro-Ile	3.155	340.2129	--	--	--	--	--	-	-	-	-
M164T227_POS	913294879.894394	325566709.558507	120619076.651157	369035574.812912	179468325.837272	87993614.8259548	132493064.48388	150829811.82508	260170911.676199	348879117.700889	234607167.775934	290118418.682036	332663030.263366	236183082.024003	-0.494155917472125	0.472512737482156	0.759929089135083	1.23216934746438	4-oxo-4-(3-pyridyl)butanal	3.780	164.06988	Organic oxygen compounds	Organooxygen compounds	Carbonyl compounds	76014-80-7	HMDB0062406	C19567	ko01100//Metabolic pathways;ko01120//Microbial metabolism in diverse environments	Global and overview maps	Metabolism
M184T61_POS	36264953.4574713	21105859.8301476	16679804.9313996	16452450.5442889	20264981.0038285	22185550.8569834	49708113.0522736	69446008.1452882	30473943.040273	112230463.753579	52337393.3938304	28669257.0501541	22158933.4373532	57144196.4058997	1.36671854234266	0.0224748494152341	0.253718151361318	1.23007585728798	Epinephrine	1.010	184.0969	Benzenoids	Phenols	Benzenediols	51-43-4	HMDB0000068	C00788	ko01100//Metabolic pathways	Global and overview maps	Metabolism
M219T263_POS	291660636.144167	93820405.7890611	79241284.6930225	117125850.254405	170810530.936164	189202133.847196	154890538.062501	60469556.5985573	104047640.830707	434801186.348328	249783049.246053	328999254.252843	156976806.944003	222165204.223165	0.501081458691983	0.350650881329847	0.683890132690213	1.22765798498038	Empenthrin	4.383	219.13385	--	--	--	--	--	-	-	-	-
M433T38_NEG	174448196.417487	6103806.77870346	187360882.386863	95083834.6454263	203256148.734042	531273999.753032	299270484.344729	203213192.834424	151939642.381045	456772480.423603	418063041.463519	156737803.611529	199587811.452592	280999440.843141	0.493543639645613	0.390997661674418	0.708860146050215	1.22698628748988	[(2r)-2-[(e,2s,4r)-4,6-dimethyloct-6-en-2-yl]-6-oxo-2,3-dihydropyran-3-yl] (2e,4e,6s)-8-hydroxy-6-(hydroxymethyl)-4-methylocta-2,4-dienoate	0.638	433.27283	--	--	--	--	--	-	-	-	-
M240T460_POS	166114613.22883	117627279.760868	26143661.3625076	86614594.8281405	98392723.5119909	39368459.6967637	134119360.85477	190046549.724045	197286394.961593	106852639.483847	90886256.8254645	102137567.916122	89043555.3981835	136888128.294307	0.620414229463872	0.121478644105259	0.467684880929225	1.22642915844738	Isoetharine	7.660	240.17067	Benzenoids	Phenols	Benzenediols	530-08-5	HMDB0014366	-	-	-	-
M291T87_NEG	384970047.176007	567774739.818588	101109366.881243	40108086.9037752	46168147.2423494	193646282.17952	599719626.720128	641122653.204238	177351214.452417	318869211.688392	98759207.4017018	50163778.6380215	222296111.700247	314330948.68415	0.499801611680525	0.511663280063582	0.78182911534111	1.22600342354846	Curvularin	1.452	291.12727	--	--	--	--	--	-	-	-	-
M181T212_NEG	425178211.168936	429906346.306362	174201076.712839	209917502.660876	66773567.5066975	218564251.393798	285639779.188243	227642479.331688	271967274.192617	650462784.353548	277628015.519794	287162113.989053	254090159.291585	333417074.429157	0.391987485188832	0.384143095802607	0.704511462340969	1.22598458435288	4-hydroxyisophthalic acid	3.539	181.01773	--	--	--	--	--	C21168	ko01120//Microbial metabolism in diverse environments	Global and overview maps	Metabolism
M146T265_POS	39004417.1732467	55004018.8136232	9569909.64030563	13739262.7365177	86883413.7361847	9097189.20641222	97984461.2096944	98064583.1476807	105408937.498395	68276636.9898582	59519826.9258054	19590263.7362133	35549701.8843817	74807451.5846078	1.0733445227761	0.0592795244514984	0.358465229458389	1.22371797058707	Spermidine	4.416	146.15399	Organic nitrogen compounds	Organonitrogen compounds	Amines	124-20-9	HMDB0001257	C00315	ko01100//Metabolic pathways	Global and overview maps	Metabolism
M271T165_NEG	641978023.383155	406111690.524116	189293594.804742	237549816.460097	124631017.210419	158352291.921061	495936500.781827	300307249.836917	535859355.945305	2169095.66789865	637055853.558917	350017217.185387	292986072.383932	386890878.829375	0.401094631640094	0.460193088124582	0.751758882638308	1.22216531174686	Sempervirine	2.749	271.11884	--	--	--	--	--	-	-	-	-
M234T388_POS	39307892.5467042	88571839.2191626	161284743.144815	19762779.000055	144134768.783664	111911403.142836	157749794.350734	9865595.6172707	156926876.436938	204297627.266428	202563127.996883	155118271.182116	94162237.6395395	147753548.808395	0.649972272477101	0.179446335529267	0.538143554073317	1.22119608086543	Nicotelline	6.462	234.12354	--	--	--	--	--	-	-	-	-
M255T31_NEG	85154720.964212	29192543.9064347	1593740.2659452	29292482.6376445	23744098.6089513	22726857.1068657	66856871.7884106	73977717.8950797	63810272.0959464	117301347.50237	52307242.8522298	40577880.5764175	31950740.5816756	69138555.4517423	1.11364108934461	0.039370897528627	0.311726962384715	1.21903655215699	Cinnavalininate	0.522	255.01823	Organoheterocyclic compounds	Benzoxazines	Phenoxazines	-	HMDB0004078	C05640	ko01100//Metabolic pathways	Global and overview maps	Metabolism
M480T183_POS	155165929.013586	227072694.281657	675162579.337646	193407260.097383	35943634.4640071	451170582.660371	542315974.593897	177647966.812169	168535617.086299	63688750.4909915	203062997.549597	180247967.978895	289653779.975775	222583212.418641	-0.379984705853757	0.576501661312044	0.816773173912152	1.21615639001488	1-(1z-hexadecenyl)-sn-glycero-3-phosphocholine	3.043	480.34476	--	--	--	--	--	-	-	-	-
M478T210_NEG	6016120.45840357	9893050.9172562	2494743.24719709	13362909.1906555	1790497.7474508	1352878.26811031	28031309.3175326	39722789.7656608	16718592.7985379	46755239.0405503	25474619.4208969	30717015.1138266	5818366.63817891	31236594.2428342	2.42455104926151	0.00034395768769517	0.0467657410165409	1.21513218765118	Lpe 18:1	3.507	478.31787	--	--	--	--	--	-	-	-	-
M288T347_2_POS	958519178.763046	642152362.667299	240231448.737747	624609944.49218	926143545.149486	1199037608.92906	614759934.991354	205146811.136562	357010334.310132	1438135430.67753	859302513.503312	1380245738.35748	765115681.45647	809100127.162728	0.0806403568572746	0.864507287607966	0.951099622804079	1.21490256987939	Arg-Leu	5.788	288.20295	Organic acids and derivatives	Carboxylic acids and derivatives	Amino acids, peptides, and analogues	1188-24-5	HMDB0028713	-	-	-	-
M455T353_POS	19351467.2934357	4995025.15227781	2991267.67992219	3367492.40700293	3296759.74905573	14494141.8787607	17497001.8244181	27143974.1841214	28197952.4664114	53273181.7385084	30419582.0866461	54521986.7694244	8082692.36007584	35175613.178255	2.12166773003033	0.00265343517400065	0.109467098362803	1.2118925158284	Methotrexate	5.882	455.18725	Organoheterocyclic compounds	Triazines	1,3,5-triazines	-	HMDB0248287	-	-	-	-
M175T376_POS	335325433.357602	205494580.740862	417570181.545522	290692153.648059	354571462.824499	449188120.078083	179341302.079866	333350998.394159	497810242.450901	270541728.622198	188358576.038553	208619694.897068	342140322.032438	279670423.747124	-0.290860447913071	0.33206161855385	0.669439242797482	1.21165513250602	L-theanine	6.269	175.10698	Organic acids and derivatives	Carboxylic acids and derivatives	Amino acids, peptides, and analogues	3081-61-6	HMDB0034365	-	-	-	-
M259T338_1_NEG	954709715.735723	397153906.358605	107770094.385588	154033044.916346	412636916.822647	778449031.203376	239824743.770719	87596051.5774218	167213806.016367	1715414894.11305	426612531.947194	849020498.654941	467458784.903714	580947087.679949	0.313567599310809	0.701528111568051	0.882316627409981	1.21142749931501	Ile-Glu	5.632	259.13005	Organic acids and derivatives	Carboxylic acids and derivatives	Amino acids, peptides, and analogues	-	HMDB0028906	-	-	-	-
M357T385_2_POS	105122778.712025	78277123.7413103	35824526.9056517	74659472.1342585	199911732.667945	53205038.8078486	7579177.7350211	16391593.6099483	36649214.8188861	101757001.212103	25446310.582262	78924728.2237659	91166778.8281732	44458004.3636644	-1.03606501217036	0.129694765622402	0.479122508343992	1.20978339936148	Tetradifon	6.422	356.91331	Benzenoids	Benzene and substituted derivatives	Benzenesulfonyl compounds	-	HMDB0258890	-	-	-	-
M180T333_POS	37103064.280725	89965188.2169824	32906268.9354062	148329618.745804	21040329.8829154	25950777.1339439	32779214.2281635	25951705.7981231	27302863.7481268	313871252.493168	246923657.498667	74283391.3474446	59215874.5326295	120185347.518949	1.02120513052529	0.300304585450489	0.648030762466896	1.20916205002724	Phenanthridine	5.546	180.07684	Organoheterocyclic compounds	Quinolines and derivatives	Benzoquinolines	-	HMDB0256392	-	-	-	-
M139T275_POS	1177738773.00169	697924414.114509	1058756573.5357	638988897.052255	858457947.905036	868267442.672339	654575746.425889	749526760.743666	994614346.803465	1058737871.46551	1126418912.41885	1253401340.45069	883355674.713588	972879163.051345	0.139266183257142	0.492477578135068	0.770134028764653	1.20851691226843	Salicylic acid	4.584	139.05014	Benzenoids	Benzene and substituted derivatives	Benzoic acids and derivatives	-	HMDB0302214	C00805	ko01100//Metabolic pathways;ko01110//Biosynthesis of secondary metabolites;ko01120//Microbial metabolism in diverse environments;ko01061//Biosynthesis of phenylpropanoids;ko01070//Biosynthesis of plant hormones;ko00621//Dioxin degradation	Chemical structure transformation maps;Global and overview maps;Xenobiotics biodegradation and metabolism	Metabolism
M181T111_1_NEG	248197048.916547	158259406.620351	115691573.268492	100128112.221334	74303560.8157069	198299911.72998	243777598.209719	75816729.9566378	244817607.417033	422407007.308375	121117823.38999	172855190.075934	149146602.262068	213465326.059615	0.51727063500435	0.282322030081779	0.634278060706817	1.20716456454559	S-methyl-3-thioacetaminophen	1.849	181.01778	--	--	--	--	--	-	-	-	-
M281T151_NEG	53406203.4354464	15369996.0064727	5103843.33385968	38713286.5149788	65150371.6824364	142718610.985585	7400007.78844924	11673536.2837447	11446663.0380887	17022936.8381575	7047537.99727048	21629947.9206842	53410385.3264632	12703438.3110658	-2.07190126300177	0.071849437723651	0.384511723006065	1.20689228238332	3'-O-Methylinosine	2.525	281.0896	--	--	--	--	--	-	-	-	-
M417T205_POS	31574303.4101733	30454873.757147	91741025.0946676	40537321.6426281	46728074.5765425	28481418.1250492	65872504.1140169	61066330.5244034	62581271.9082265	96199732.9912039	82694751.6400227	99744771.3403463	44919502.7677013	78026560.4197033	0.796623346225077	0.0207216112458347	0.24803808513952	1.20610774697224	Manoalide	3.409	417.27256	Lipids and lipid-like molecules	Prenol lipids	Terpene lactones	-	HMDB0254329	-	-	-	-
M299T268_NEG	48274308.2258326	29943314.5477619	20729066.888657	34011361.9851853	26218479.6962165	38333706.105932	50831444.1993753	62020302.4260681	72817687.4010679	108123855.979297	70600345.8215919	28758068.9642592	32918372.9082642	65525284.1319432	0.99315867652187	0.0174149191608184	0.230591039021462	1.20540306292968	13,14-dihydro-15-ketotetranorprostaglandin f1.alpha.	4.463	299.18659	--	--	--	--	--	-	-	-	-
M192T128_POS	445879606.866179	15802453.4465758	5620865.99489524	2459210.70718761	8595088.61783398	9362679.27211171	6899107.19564154	10048190.6484021	22444527.2459961	6858005.98990478	2659404.1369091	7804033.04485585	81286650.8174639	9452211.37695158	-3.10429464990912	0.348270157256229	0.682030319228001	1.20514399809676	Rotundine	2.129	192.10539	Alkaloids and derivatives	Protoberberine alkaloids and derivatives	HASH(0x2425208)	-	HMDB0250799	C02890	ko01110//Biosynthesis of secondary metabolites	Global and overview maps	Metabolism
M286T69_NEG	76967597.5761536	104297807.118727	25777722.006751	81759848.0976929	31080194.1882227	66005866.5595262	31460888.4945789	22973719.4832166	38496141.4435508	40109985.221181	19732693.083883	29890683.2261187	64314839.2578456	30444018.4920882	-1.07899284508414	0.0252756175338295	0.266609635125192	1.20270328335247	Alizarin yellow gg	1.153	286.03919	--	--	--	--	--	-	-	-	-
M349T55_POS	1727029.73979795	47352647.4202415	1111171.20223525	49768820.1372194	7140826.22316091	296343366.845717	7726555.27292123	10075737.8948575	12870309.2165052	4959393.0696206	5189971.3054419	10233724.7470628	67240643.5947287	8509281.91773487	-2.9822242375704	0.237393617613325	0.594114292575648	1.20240689914792	Nervonic acid	0.918	349.32154	Lipids and lipid-like molecules	Fatty Acyls	Fatty acids and conjugates	-	HMDB0303950	-	-	-	-
M160T374_NEG	28914333.094324	13442870.0077457	15811225.0290592	48054876.3977485	5551585.49264453	13764090.0557346	68713325.4373537	4887628.9542426	24603895.6293868	135678051.77719	144366661.974225	16820953.2544646	20923163.3462094	65845086.1711438	1.65397479304286	0.112834768579459	0.454349354414829	1.20146648024774	S-carboxymethyl-l-cysteine	6.235	160.02525	Organic acids and derivatives	Carboxylic acids and derivatives	Amino acids, peptides, and analogues	2387-59-9	HMDB0029415	-	-	-	-
M145T343_NEG	60215556.7021386	34300009.8283507	12603230.6532411	40567075.9380018	33116102.1442237	69849143.3940129	29638481.9245034	13749357.1128908	25838862.4068659	454648134.47392	88175836.3017003	58074527.9743739	41775186.4433281	111687533.365709	1.4187499880752	0.34124239260184	0.677104653650344	1.20141415398615	Alpha-ketoglutarate	5.720	145.01413	Organic acids and derivatives	Keto acids and derivatives	Gamma-keto acids and derivatives	328-50-7	HMDB0000208	C00026	ko01100//Metabolic pathways;ko01110//Biosynthesis of secondary metabolites;ko01120//Microbial metabolism in diverse environments;ko01060//Biosynthesis of plant secondary metabolites;ko01061//Biosynthesis of phenylpropanoids;ko01063//Biosynthesis of alkaloids derived from shikimate pathway;ko01070//Biosynthesis of plant hormones;ko01062//Biosynthesis of terpenoids and steroids;ko01064//Biosynthesi…	Chemical structure transformation maps;Global and overview maps	Metabolism
M361T183_NEG	81771648.6771742	64237845.9036093	18658998.820124	49210625.8433855	9168840.92373832	19574583.4444363	2342348.02331131	3728584.80317662	5655464.29153892	12985403.1737216	5092292.70717221	14595187.6847419	40437090.6020779	7399880.11394376	-2.4501053980527	0.0209250983174476	0.249080058217345	1.20119567367407	Secoisolariciresinol	3.058	361.16573	Lignans, neolignans and related compounds	Dibenzylbutane lignans	Dibenzylbutanediol lignans	29388-59-8	HMDB0013692	C18167	ko01100//Metabolic pathways;ko01110//Biosynthesis of secondary metabolites	Global and overview maps	Metabolism
M258T365_NEG	134359888.944608	61903748.0509989	21958539.8677678	26423550.0900568	48467849.705309	106227608.488574	123762966.22842	28631310.2341744	73321172.7251814	188539645.698193	107301158.989759	158049560.345826	66556864.1912191	113267635.703592	0.767076326517827	0.148445931562558	0.504063245369018	1.19668329337853	Lys-Leu	6.083	258.1824	Organic acids and derivatives	Carboxylic acids and derivatives	Amino acids, peptides, and analogues	7369-79-1	HMDB0028955	-	-	-	-
M246T541_POS	56160320.5280952	24056811.6813744	18283214.2353738	35054125.0363191	47272784.3846756	39622017.5440348	44686928.1429401	92625829.209672	87171895.5539564	53215776.1988269	31790391.1178029	113939202.246208	36741545.5683122	70571670.4115677	0.941676842505875	0.0393552592797115	0.311726962384715	1.1964232057543	Tramadol	9.011	246.18115	Benzenoids	Phenol ethers	Anisoles	-	HMDB0259401	-	-	-	-
M307T291_POS	128601164.535157	161751013.625335	53564874.7278308	146903341.885706	23178838.3366464	36194220.153422	39281343.7228204	54398806.3819681	40011199.9926576	46338055.3352414	47482468.1420273	61523454.0174725	91698908.8773495	48172554.5986979	-0.928693135021158	0.113665593879465	0.455762597260598	1.1945196976141	Cimifugin	4.847	307.12208	Organoheterocyclic compounds	Benzopyrans	1-benzopyrans	-	HMDB0250254	-	-	-	-
M403T38_NEG	1699935.90777853	5772089.13400898	30262277.8820832	17584527.5589115	17597210.9168285	17448290.3812717	13516813.0291303	39932336.4719479	8740789.18402852	56319421.0727509	57708503.6520477	120120065.75653	15060721.9634804	49389654.8610726	1.7134179571665	0.0709611715102393	0.382129251111263	1.1933898223594	Osajin	0.641	403.26249	--	--	--	--	--	-	-	-	-
M393T202_NEG	25846957.7332565	30537916.5011111	17823123.6204314	40863077.7418549	17068417.7394909	13507032.626368	69478856.4628952	76652440.5682728	42087045.8749501	42426817.8633039	25933744.9856173	65353134.4683737	24274420.9937521	53655340.0372355	1.14428487793497	0.00890784516968759	0.177922050270652	1.19118819622943	3-methoxylimaprost	3.367	393.26405	--	--	--	--	--	-	-	-	-
M422T165_POS	22906864.5625174	7918190.25791914	5348288.10828122	7455933.45561034	4583894.55666292	12822804.8831138	41103509.3668165	22979889.8243578	49857262.8508277	38814938.2266104	31475387.3177373	26965272.4410108	10172662.6373508	35199376.6712267	1.79085253514518	0.000482203881605349	0.0532716946376149	1.18979502882952	Talatizamine	2.748	422.28988	--	--	--	--	--	-	-	-	-
M376T335_POS	95875168.4771914	88641298.8041607	38723885.7747509	33978116.2686556	17769667.8845353	28356668.3985835	7772492.0152614	6950297.54266275	20224474.7976303	22955560.3162605	18124094.02242	21472007.8231143	50557467.6013129	16249821.0862249	-1.63750036757169	0.0324902350410668	0.290032559602071	1.18803071594408	Piperophos	5.590	376.12161	--	--	--	--	--	-	-	-	-
M378T146_NEG	30398464.5631098	22902384.5801818	11494078.9829868	14449021.2906084	5783770.09323515	15569353.8108248	110630412.804742	94792114.9935402	93713221.9838507	17101910.6627571	5669129.12990634	11404631.9804122	16766178.8868245	55551903.5925348	1.72828242170141	0.0846975349111554	0.410366812069089	1.18672971920917	Atalaphylline	2.432	378.19538	--	--	--	--	--	-	-	-	-
M461T145_POS	6486603.83940436	7188324.28120397	1318925.66359641	3574193.70991675	1481747.7887499	5530282.53391312	39967058.581924	19779573.2078353	52181680.7325651	15777243.5936494	74431130.0312708	8058734.42015315	4263346.30279742	35032570.0945663	3.03863868015727	0.0141989303755212	0.215032955732104	1.18570546366482	Lys-Trp-Lys	2.414	461.30504	--	--	--	--	--	-	-	-	-
M130T119_POS	207347334.684434	86315932.0216089	58456429.5929927	43127926.807587	29263388.4713693	121581052.455476	60248301.7803221	108581504.471693	156507198.852153	334117262.597136	138200043.061426	96838663.7567164	91015344.005578	149082162.419908	0.711925959874438	0.251651219085759	0.607226661753008	1.18145181183246	Quinoline	1.984	130.08633	Organoheterocyclic compounds	Quinolines and derivatives	HASH(0x16aacb0)	91-22-5	HMDB0033731	-	-	-	-
M314T208_2_POS	5943462.12318599	8814609.19153201	3066779.11956675	5969919.5930654	2920472.40165576	5792848.6776713	50201751.3769298	47641018.7518119	61534435.9868223	17182222.8650319	22045394.4776328	6952408.5804902	5418015.1844462	34259538.6731198	2.66066938279625	0.00897671690807725	0.178511085456997	1.1809232464563	N-palmitoylglycine	3.470	314.27744	Organic acids and derivatives	Carboxylic acids and derivatives	Amino acids, peptides, and analogues	158305-64-7	HMDB0013034	-	-	-	-
M355T37_NEG	9449542.29361298	165169982.261575	264525074.924742	275447871.078019	69975765.9892848	150705960.999609	62288357.7945915	79789140.216992	39041802.2813324	41812909.5060788	219741173.191222	134867552.796357	155879032.924474	96256822.6310956	-0.695466179279325	0.273513350820778	0.626232289343022	1.18043188333954	Conessine	0.619	355.32179	Lipids and lipid-like molecules	Steroids and steroid derivatives	Steroidal alkaloids	-	HMDB0250436	-	-	-	-
M427T183_NEG	16188081.6523927	4324778.18581834	1894413.56671891	7522446.2705349	1395558.66998588	839302.419501308	23380310.5126674	16935698.3887802	32234820.5896029	33877991.8461486	45645128.897344	26048984.9196915	5360763.46082534	29687155.8590391	2.46932850043146	0.00042215559703568	0.0519451986952703	1.17921721759007	1-deoxy-d-xylulose 5-phosphate	3.045	427.04793	Organic oxygen compounds	Organooxygen compounds	Carbohydrates and carbohydrate conjugates	190079-18-6	HMDB0001213	C11437	ko01100//Metabolic pathways;ko01110//Biosynthesis of secondary metabolites;ko01060//Biosynthesis of plant secondary metabolites;ko01070//Biosynthesis of plant hormones;ko01062//Biosynthesis of terpenoids and steroids;ko01066//Biosynthesis of alkaloids derived from terpenoid and polyketide	Chemical structure transformation maps;Global and overview maps	Metabolism
M664T152_POS	15263147.1575582	41180428.5659539	35775216.5366884	107828938.668372	40668178.9549885	15505884.883653	1326846.1491703	11955370.8413847	328341.814972391	1621139.48406476	20606769.0049094	15237510.3954979	42703632.4612023	8512662.94833324	-2.32667637936342	0.0381885536097806	0.308538009432619	1.17858725022047	1,2-dipentadecanoyl-sn-glycero-3-phosphoethanolamine	2.527	664.49185	--	--	--	--	--	-	-	-	-
M366T45_POS	30620669.6980478	15764948.1259101	2423893.88325904	8734011.84738222	3778898.86523962	4371795.04648039	46183101.7166914	18785233.9267226	26718931.0038545	69750646.2631713	39710311.69425	35448808.9779657	10949036.2443865	39432838.9304426	1.84859369309593	0.00719605885238877	0.163561182003618	1.17826413567289	Dehydrocorydaline	0.752	366.15961	--	--	--	--	--	-	-	-	-
M226T28_NEG	23123110.7244419	14566216.8819516	3341302.65568001	2177871.21071716	4476587.08322926	14204266.4934366	32355843.3099271	26770463.6909392	26201386.5447941	73915170.7462812	25928058.9897941	45123793.1740452	10314892.5082428	38382452.7426302	1.89571811965651	0.0075933948904183	0.166252407345511	1.17384156807681	2,4,6-trinitrotoluene	0.461	226.0214	Benzenoids	Benzene and substituted derivatives	Nitrobenzenes	-	HMDB0245483	C16391	ko01120//Microbial metabolism in diverse environments	Global and overview maps	Metabolism
M179T384_NEG	178626661.081465	166373733.444764	261748416.678238	176651835.877273	61882771.4888391	211147095.965873	136370838.468366	133337914.906424	131842502.831467	150068559.275332	106263952.481397	133628881.483869	176071752.422742	131918774.907809	-0.416513566953996	0.139728803064521	0.492896309722156	1.17344569832813	Myo-inositol	6.397	179.05624	Organic oxygen compounds	Organooxygen compounds	Alcohols and polyols	87-89-8	HMDB0000211	C00137	ko01100//Metabolic pathways;ko01110//Biosynthesis of secondary metabolites;ko01120//Microbial metabolism in diverse environments	Global and overview maps	Metabolism
M348T212_POS	17273173.5452781	24785537.8240418	9519361.22610765	4080336.70780656	42489239.9947854	4711913.4704821	39419566.8320365	68167268.0236857	84796984.6681893	76937446.4187672	23836795.1628465	10872772.8484891	17143260.4614169	50671805.6590024	1.56354171890823	0.0349866336650599	0.299061692664811	1.17277609379716	Arachidonoyl ethanolamide	3.538	348.28976	Organic nitrogen compounds	Organonitrogen compounds	Amines	94421-68-8	HMDB0004080	-	-	-	-
M136T226_POS	322542777.717273	117393059.032218	38371552.9164901	51194025.7354481	61536754.2443911	107010873.793555	109020257.812811	56443303.5811116	55588238.5880742	70309476.4351395	46211510.6592566	32649383.0690976	116341507.239896	61703695.0242484	-0.914937109463256	0.24759093627623	0.603445350085928	1.1708032535222	2-phenylacetamide	3.770	136.07581	Benzenoids	Benzene and substituted derivatives	Phenylacetamides	103-81-1	HMDB0010715	C02505	ko01100//Metabolic pathways;ko01120//Microbial metabolism in diverse environments	Global and overview maps	Metabolism
M168T49_POS	127671395.727702	124328247.721264	128451211.754378	97001214.1840539	61898858.2593075	169763966.392021	151080413.201522	168314691.680698	109091901.153604	148954424.696126	189832220.145983	166254213.842246	118185815.673121	155587977.453363	0.396673687408672	0.069815219804413	0.380216836111457	1.16926610551259	3-phenoxybenzyl alcohol	0.810	168.06558	Benzenoids	Benzene and substituted derivatives	Diphenylethers	-	HMDB0245967	-	-	-	-
M332T397_POS	145987337.597257	51322567.4643568	34141966.4200112	127200944.313652	78470723.0092776	32425575.8457189	7204290.46017657	3066684.69300144	9837861.74310424	119647659.901789	22257012.1146814	44364184.4348886	78258185.7750456	34396282.2246069	-1.18598902783651	0.133120751068923	0.484119558730113	1.16840381666246	2'-deoxyadenosine 5'-monophosphate	6.609	332.07537	Nucleosides, nucleotides, and analogues	Purine nucleotides	Purine deoxyribonucleotides	653-63-4	HMDB0000905	C00360	ko01100//Metabolic pathways	Global and overview maps	Metabolism
M374T214_2_POS	94425587.9607782	56063664.2780157	25692132.4751966	22678191.5838859	10818166.4861246	9855736.72942253	71326585.7147398	57088034.5836947	75869623.7865744	102902580.970888	35554010.7050697	92171233.2008111	36588913.2522373	72485344.8269629	0.986282772793255	0.0568074041987259	0.352851391503313	1.16694908717494	Oxybutynin n-oxide	3.565	374.24396	--	--	--	--	--	-	-	-	-
M175T39_NEG	64940307.8413582	82874343.4492399	54222927.0350611	31467033.2280499	48495856.1626473	79806554.6280774	44725279.8644773	41725546.9227303	202195690.65885	140925937.237274	90791155.580173	102487928.4793	60301170.390739	103808589.790467	0.783667917597785	0.126959399237662	0.475054125249785	1.16458511916798	2-keto-l-gulonic acid	0.650	175.00711	Organic oxygen compounds	Organooxygen compounds	Carbohydrates and carbohydrate conjugates	91548-32-2	HMDB0011732	-	-	-	-
M168T41_NEG	9150638.13383232	11627677.7676559	7878315.72400525	6203900.11661376	4122084.94312111	10275046.1551876	36792635.6508491	94801456.5120198	58029033.1813481	20302651.2797364	24337998.8729857	9321577.91828312	8209610.47340266	40597558.902537	2.30600730569249	0.0302949437295338	0.281636813560926	1.16246749970246	Cysteate	0.680	167.97956	Organic acids and derivatives	Carboxylic acids and derivatives	Amino acids, peptides, and analogues	-	HMDB0303991	C00506	ko01100//Metabolic pathways	Global and overview maps	Metabolism
M403T112_NEG	22553177.8370287	19641065.5279308	14767235.7197661	39431832.4065496	37523733.4435665	13257375.792364	42375493.3714066	41789736.3175031	29839039.7281607	114594676.771044	47283502.1265879	63794816.1528048	24529070.1212009	56612877.4112512	1.20663770863577	0.0361721907588129	0.303403708063149	1.16245277575864	1-o-(9z-octadecenyl)-sn-glycero-2,3-cyclic-phosphate	1.874	403.24934	--	--	--	--	--	-	-	-	-
M259T28_NEG	39951559.3300074	41923333.455593	21551516.1559822	20427090.3706845	10330130.9660488	37679467.261062	55404120.8770671	52589468.5766704	61701889.7142678	70291166.4519009	47177717.7509528	41406415.3208573	28643849.5898963	54761796.4486194	0.934944378045026	0.00313075132138244	0.116496904432494	1.16060866879593	Mesaconic acid	0.472	259.06463	Lipids and lipid-like molecules	Fatty Acyls	Fatty acids and conjugates	498-24-8	HMDB0000749	C01732	ko01100//Metabolic pathways;ko01120//Microbial metabolism in diverse environments	Global and overview maps	Metabolism
M227T385_POS	97125894.1232356	76897250.1288695	33415139.7745188	70680734.8553177	169864297.41038	52621641.0724498	7018851.71188323	15447454.363719	37783053.7396512	93861026.2408349	25613838.2320751	73370779.2439563	83434159.5607952	42182500.5886866	-0.983993550936279	0.115673727011484	0.458648163357164	1.1577412263179	Fenclorim	6.422	226.98778	--	--	--	--	--	-	-	-	-
M344T344_1_POS	100171986.195388	94403481.0501308	46523584.1247973	59949534.3524567	51005474.3118037	40313012.4094405	91093718.6021313	69076720.6333973	86125764.8937484	141067151.527518	120345600.521837	88423390.8842007	65394512.0740028	99355391.1771388	0.603428683036059	0.0468143123211841	0.332308086425752	1.15526158794802	Clemastine	5.736	344.18161	Benzenoids	Benzene and substituted derivatives	Diphenylmethanes	-	HMDB0254393	-	-	-	-
M119T38_2_POS	414690967.664401	424824330.60749	525065752.631664	441122047.455077	479201754.796385	441319244.293921	370304777.299017	338981890.390296	302771605.187201	575758537.971831	416101448.229895	400220958.561242	454370682.908156	400689869.60658	-0.181383716217503	0.232901044327171	0.590993403288469	1.15490431091013	Zerumbone	0.627	119.08565	Lipids and lipid-like molecules	Prenol lipids	Sesquiterpenoids	-	HMDB0245523	-	-	-	-
M567T129_NEG	11586772.4957232	14587812.9332564	10130204.7471754	38498981.0570545	158486648.465189	2546636.49118673	19024550.6071535	13702618.1276186	30465012.8743308	73357348.3579583	538988995.049887	14035795.382619	39306176.0315975	114929053.399928	1.54791562839811	0.413917319936957	0.724829248228567	1.1545221329739	Chenodeoxycholic acid 24-acyl-.beta.-d-glucuronide	2.156	567.29982	--	--	--	--	--	-	-	-	-
M423T21_1_NEG	32514647.4318807	14389320.6095419	2142001.24031647	9211365.10670658	10183192.98317	4550169.00303531	32369646.5507241	37341552.8418622	39463117.2250715	52721583.8622918	21633204.0751048	39472377.8257171	12165116.0624418	37166913.7301286	1.61126881000866	0.0020911385993066	0.100813519582302	1.15415597457127	Cefuroxime	0.356	423.05484	Organoheterocyclic compounds	Lactams	Beta lactams	55268-75-2	HMDB0015244	-	-	-	-
M361T186_2_NEG	32209632.4173068	29294989.1594258	24110790.7057252	19182847.0905492	29678460.9997949	27795758.0189959	48387287.4413713	57199564.6945494	56528028.735264	50418856.2448253	44570123.4950754	38743854.4158303	27045413.0652996	49307952.5044859	0.866436414696203	7.58683400879184e-05	0.0328754649161616	1.15374034368003	2-methoxy-6-pentadecylbenzoic acid	3.097	361.28624	--	--	--	--	--	-	-	-	-
M174T380_NEG	77680875.821059	53132526.3564651	22940765.2854384	40082601.6486845	18915929.8244432	73906453.813529	102717559.605289	40833951.0051531	54817438.72651	161209983.537917	95560796.0947763	64235451.9110287	47776525.4582699	86562530.146779	0.857440730694725	0.0879754354776999	0.416280537045506	1.152618210512	L-citrulline	6.340	174.08843	Organic acids and derivatives	Carboxylic acids and derivatives	Amino acids, peptides, and analogues	372-75-8	HMDB0000904	C00327	ko01100//Metabolic pathways;ko01110//Biosynthesis of secondary metabolites	Global and overview maps	Metabolism
M243T215_NEG	134391991.524209	97826639.2937998	70605063.8459415	67082248.2927829	5772309.85971941	40241944.0055172	99169379.8205467	87917507.8743295	99015637.5926464	161551600.500381	116825679.775779	88657806.8957323	69320032.8036616	108856268.743236	0.651080248568147	0.0952247122240629	0.429246160840885	1.15261818941268	Leu-Ile	3.589	243.16019	Organic acids and derivatives	Carboxylic acids and derivatives	Amino acids, peptides, and analogues	-	HMDB0028932	-	-	-	-
M418T136_POS	64011376.0843344	79590021.0344171	14138275.0772439	51176148.8564189	3115841.58230943	32106858.8105594	8845296.17392883	8301663.05315514	8590359.86308294	8790946.55551632	6970257.16119653	14919533.7249616	40689753.5742139	9403009.42197356	-2.11347107453276	0.0272072833858426	0.273157528463311	1.15056098226139	N-oleoyldopamine	2.263	418.34596	Benzenoids	Phenols	Benzenediols	-	HMDB0255218	-	-	-	-
M565T190_NEG	2993010.91292999	13312257.564779	3725114.97466086	18344936.5419903	16900263.0625895	1109416.4724303	32854405.1691516	45138452.4519133	25204223.9328016	23654671.5394879	35863845.9275625	31756645.6334425	9397499.92156333	32412040.7757266	1.78618095731416	0.000424983258096462	0.0519451986952703	1.15040309625658	Mesoporphyrin ix	3.163	565.26975	Organoheterocyclic compounds	Tetrapyrroles and derivatives	Porphyrins	493-90-3	HMDB0002379	-	-	-	-
M175T171_NEG	435004153.931533	485002419.904098	162844478.658249	311304102.235218	69276198.997694	152721395.417581	136478088.635348	258230719.938542	177992183.480958	491433706.25457	441377783.488396	445164874.097401	269358791.524062	325112892.649203	0.271411614900817	0.561061173146113	0.808445667886483	1.14772132136226	Vitamin c	2.843	175.02486	Organoheterocyclic compounds	Dihydrofurans	Furanones	50-81-7	HMDB0000044	C00072	ko01100//Metabolic pathways;ko01110//Biosynthesis of secondary metabolites;ko01120//Microbial metabolism in diverse environments	Global and overview maps	Metabolism
M291T231_POS	93646115.2294922	116242988.578041	23797499.6613749	39689742.2202786	29837979.7245972	33200861.9876573	23576006.9957546	14416123.958164	12207127.8389915	33282312.6576108	14635276.1442872	28071691.2526572	56069197.9002402	21031423.1412442	-1.41466195466794	0.0564796956458993	0.352053381412797	1.14735386447825	Equilin	3.846	291.13404	--	--	--	--	--	-	-	-	-
M668T264_2_POS	28048591.3363548	49981684.2227088	10983164.797971	35506830.7854495	23138797.6020886	17907592.5982991	788149.927473763	291808.739973225	296203.33436786	4720048.22945609	5397931.97573326	6954373.23980391	27594443.5571453	3074752.57446802	-3.16583556735523	0.00168334492075759	0.0930014938649522	1.14657473427978	S4:18(p3:16/f1:2)	4.408	668.36577	--	--	--	--	--	-	-	-	-
M404T39_POS	112780856.645492	132095647.277055	102471897.596845	127877522.325764	118344672.992463	108332663.580688	91183985.574302	89444442.5224338	80797872.1038313	117331319.031814	84317653.2861792	81404251.6986531	116983876.736384	90746587.3695356	-0.366394409525145	0.00479993534209712	0.141398095285944	1.14651412349196	Latrunculin a	0.645	404.20684	Phenylpropanoids and polyketides	Macrolides and analogues	HASH(0x1a76428)	-	HMDB0253989	-	-	-	-
M399T373_NEG	76907733.6865451	25503577.9223738	462577.384151628	392345.368415171	18113333.5014581	10502745.1890239	9770365.4083107	17179445.6952148	401621599.714119	4865683.26212367	78289077.8353839	3403337.63693163	21980385.5086613	85854918.2586806	1.96568409279495	0.350719992355979	0.683949714538131	1.1436434528571	4'-demethylpodophyllotoxin	6.212	399.11765	--	--	--	--	--	-	-	-	-
M331T297_NEG	109797105.358712	58450645.995839	15160194.9206834	1086130.50302381	502170.549985267	50273952.5878675	3546875.92305363	1469968.35076118	9386711.46441315	3414300.75855805	1184447.07455931	2469995.85015741	39211699.9860185	3578716.57025045	-3.45376999608431	0.0673355765763905	0.3765562945136	1.14141893671199	2'-Deoxyinosine 5'-monophosphate	4.944	331.03425	Nucleosides, nucleotides, and analogues	Purine nucleotides	Purine deoxyribonucleotides	3393-18-8	HMDB0006555	-	-	-	-
M159T300_NEG	33070773.4509	33287258.3777002	9170714.23649953	64577430.4202619	382015602.037338	9882252.41888099	28559870.7349994	14641752.5145442	12631831.3044214	31051382.7306511	36890563.6268053	35604024.0557522	88667338.4902634	26563237.4945289	-1.7389717798028	0.320430412694954	0.661272803818105	1.13975502400848	2,3-dihydroxynaphthalene	4.993	159.02997	--	--	--	--	--	C16213	ko01120//Microbial metabolism in diverse environments	Global and overview maps	Metabolism
M123T293_2_POS	3384339.38574184	6534687.33985685	4418726.05197375	50694604.2277283	882119912.064515	9353292.21528598	97515470.9523637	50888779.5511865	5704580.27429965	121005352.038507	23521135.9597268	84984842.354432	159417593.547517	63936693.5217526	-1.31809481358411	0.5275373463044	0.790552998204879	1.13737522932329	2-acetylpyrazine	4.880	123.05537	Organic oxygen compounds	Organooxygen compounds	Carbonyl compounds	22047-25-2	HMDB0031861	-	-	-	-
M519T343_POS	105094195.903473	101795493.313478	81261705.8028347	110104364.261445	87402018.3092854	63345347.346887	91471329.5151567	146424916.769169	222694819.263551	178875712.664618	134315837.462209	34154239.1676401	91500520.8229005	134656142.473724	0.557428180924889	0.153023387629447	0.508081193495229	1.13680106644121	Gomisin c	5.720	519.17997	Phenylpropanoids and polyketides	Tannins	Hydrolyzable tannins	-	HMDB0258170	-	-	-	-
M204T329_POS	172243332.963518	100080280.492783	54104919.861571	406261307.512328	34486294.2957388	555499702.181851	66412768.4135311	208314429.037327	166567529.030947	114837986.694542	54918529.9947415	308866517.140993	220445972.884632	153319626.71868	-0.523882731204871	0.496891506562302	0.77291122832443	1.13578424922382	Acetylcarnitine	5.482	204.13428	Lipids and lipid-like molecules	Fatty Acyls	Fatty acid esters	-	HMDB0240773	-	-	-	-
M379T339_NEG	179954955.908048	77220806.0334744	45295378.4418673	71096709.7752099	39647541.0792695	54414468.4710676	129222454.519521	112787904.691484	151319022.733109	155925589.538755	84097400.2914919	82260051.039614	77938309.9514894	119268737.135662	0.61381137870662	0.128460446125669	0.477415481002462	1.13398809444866	3-dehydroquinic acid	5.653	379.10702	Organic acids and derivatives	Hydroxy acids and derivatives	Alpha hydroxy acids and derivatives	10534-44-8	HMDB0012710	C00944	ko01100//Metabolic pathways;ko01110//Biosynthesis of secondary metabolites	Global and overview maps	Metabolism
M299T395_1_POS	100751233.888712	87546282.6756904	62023854.2586931	71893378.29403	1688542.32758156	2492358.07847241	103746025.764917	122200032.57206	131952461.020238	25414786.2522735	91113716.3709643	92581574.1392856	54399274.9205299	94501432.6866231	0.79674877929577	0.114389728753895	0.456844723160718	1.13237281786342	Olomoucine	6.588	299.16017	Organoheterocyclic compounds	Imidazopyrimidines	Purines and purine derivatives	101622-51-9	HMDB0035233	-	-	-	-
M350T211_POS	13842309.0301878	15023193.0325246	7191981.93075663	4057592.34146331	24237673.6595591	3723922.23314981	35273474.8368479	40484893.4413915	61787628.0863842	58784868.218088	24301798.8561415	10447835.2465437	11346112.0379402	38513416.4475661	1.76316309220132	0.0108292383693921	0.192333834843014	1.13163382973877	Prostaglandin f2.alpha. dimethylamine	3.515	350.30551	--	--	--	--	--	-	-	-	-
M279T165_POS	975980309.952128	648557366.505061	238320045.494061	469325917.817117	230899394.7631	989841742.927621	456381228.09042	176447382.961995	177224341.424074	1936919897.70655	776350953.674357	714131895.426898	592154129.576515	706242616.547382	0.25419114134652	0.712785512097418	0.888163608738427	1.12987637148158	Leu-Phe	2.757	279.17025	Organic acids and derivatives	Carboxylic acids and derivatives	Amino acids, peptides, and analogues	-	HMDB0302841	-	-	-	-
M477T239_POS	16826165.828936	3364843.37598507	1239642.96499634	1391751.66065429	1466413.923463	1293456.87690666	19746123.4934325	39637097.9943168	149064011.258868	1030404.25246112	46061323.5467059	4977063.02922715	4263712.43849023	43419337.2625019	3.34815565985928	0.112671185804956	0.454211528107958	1.12869286499312	Panaxatriol	3.979	477.40528	Lipids and lipid-like molecules	Prenol lipids	Triterpenoids	-	HMDB0038244	-	-	-	-
M804T157_1_NEG	4580167.21883009	42957053.6167088	56739747.0645625	204630733.589288	13475864.5060509	56191571.5306612	4820792.2633513	12317827.8943009	12862523.7972784	14404373.1138271	10580234.1069631	61769661.1608011	63095856.2543502	19459235.3894203	-1.69709023752813	0.188044497895157	0.548594144907297	1.12746520056572	Caperatic acid	2.623	803.53166	--	--	--	--	--	-	-	-	-
M609T220_NEG	15431461.0147808	26083075.4362122	11011144.0266987	1663491.5297706	4134330.7884608	1055800.65004352	44604721.797791	25654480.8003206	26231137.4970456	53208017.4006188	32745748.3224828	24134672.6671874	9896550.57432777	34429796.414241	1.79865998113361	0.00292230637702024	0.11258125926349	1.12730125176226	Hederacoside c	3.665	609.31349	Lipids and lipid-like molecules	Prenol lipids	Terpene glycosides	-	HMDB0253064	-	-	-	-
M318T323_POS	246379533.316203	221375869.56979	121763988.458002	133626485.045295	152570780.630133	73589392.435215	80470154.1260191	79835148.2547409	130980891.170087	168098089.696041	154440525.088173	60525461.8022673	158217674.909106	112391711.689555	-0.493375127893822	0.183637952905342	0.54358938329164	1.12690221406466	Obatoclax	5.379	318.18125	--	--	--	--	--	-	-	-	-
M517T135_POS	12742255.7199648	8101740.0708668	20719656.3881512	11699555.1577178	10202412.7961172	23826862.013063	43420797.3492897	36925780.4849352	29715773.004818	66537851.6764381	43797308.4605957	18866941.6031153	14548747.0243135	39877408.7631987	1.45467675649864	0.00487782732391644	0.141699245392084	1.12676916953751	Trp-Arg-Arg	2.247	517.29113	--	--	--	--	--	-	-	-	-
M333T206_NEG	91014716.6322137	74775071.0904902	9475640.91052816	37067666.9972669	13070829.5501162	13763611.067791	1327210.67042487	1664177.54335161	2966723.9578479	20896343.0761111	6529816.25021425	8714890.50467943	39861256.041401	7016527.00043819	-2.50615815514538	0.0488424375678205	0.336869332467885	1.12551702481874	Difucol hexamethyl ether	3.438	333.14607	--	--	--	--	--	-	-	-	-
M342T171_NEG	552068760.140592	189500544.895822	33183600.5499302	197180904.369653	228275734.262743	187244180.519411	36966236.2251824	12421300.9603827	27105847.0369129	556324463.1126	75271760.9912328	202213794.362843	231242287.456359	151717233.781526	-0.60802027600124	0.488716809043166	0.768232741896536	1.12550321957193	Lisinopril (8r,s)-diketopiperazine	2.851	342.2399	--	--	--	--	--	-	-	-	-
M683T239_POS	45543404.2744417	99058510.1788175	7636225.40400065	31847038.999199	14485376.2230052	17900062.1918952	115312.952613245	7205196.25115653	131588.06505959	5745871.70409699	3467309.44567627	7657787.33758938	36078436.2118932	4053844.29269867	-3.15377422622951	0.0430747256180591	0.322952217933045	1.12508352686116	Methyllycaconitine	3.980	683.36502	--	--	--	--	--	-	-	-	-
M144T278_POS	16046714.0022073	12871302.8610803	15077228.0927089	26785040.6282596	13498364.3734415	11644534.4689472	39662012.9975825	54562096.2626948	42070243.3613383	33060431.6423532	46351129.1770982	20227752.9267441	15987197.4044408	39322277.7279685	1.29842983871372	0.00134339956470876	0.0825898688912252	1.12351014973365	Stachydrine	4.630	144.1019	Organic acids and derivatives	Carboxylic acids and derivatives	Amino acids, peptides, and analogues	471-87-4	HMDB0004827	-	-	-	-
M296T258_POS	43898810.4177782	19746267.2047465	12897777.915075	12664915.0302829	12645933.5737395	16771324.7669296	48031043.0557332	40117491.1135987	41974598.2498576	69876984.1006937	40738873.117143	31056526.2297414	19770838.1514253	45299252.6444613	1.19611321562242	0.00590349927176984	0.153979674837246	1.12214388635453	Heliotrine	4.307	296.19676	--	--	--	--	--	-	-	-	-
M261T82_POS	17394336.0791753	13923102.5473188	8267669.70261913	20937843.6260467	15236549.4353972	18572442.793198	45035724.063128	46120619.580623	73832301.3760209	27328269.7671389	49480951.5633437	13037858.5769827	15721990.6972925	42472620.8212062	1.43374923329887	0.0114031621901371	0.1971411553412	1.12064286166969	.gamma.-linolenoyl ethanolamide	1.371	261.22134	--	--	--	--	--	-	-	-	-
M805T488_POS	1187062.64830046	357444.103412698	182907.189553752	42006.5611741828	172190.084754412	2626269.74977689	95031053.3372329	15643847.566575	32833311.9761591	50644403.0781036	1698793.96736642	45665.5153400484	761313.389495399	32649512.5734628	5.42242719199863	0.0559850830874725	0.351330413131409	1.11962178329477	Carbamic acid, [3',6'-bis(acetyloxy)-3-oxospiro[isobenzofuran-1(3h),9'-[9h]xanthen]-5-yl]-, 2-[[(5z,8z,11z,14z)-1-oxo-5,8,11,14-eicosatetraenyl]amino]ethyl ester	8.135	805.34469	--	--	--	--	--	-	-	-	-
M287T295_NEG	20492878.6901425	17029638.2620565	7656835.55887755	16440581.9415402	87963509.8576591	261679855.299089	11510320.7903233	18194146.5071153	13006053.000097	18009425.2572174	10630793.5852259	34628717.6698747	68543883.2682275	17663242.8016423	-1.95627769601233	0.238678614070637	0.595057502377666	1.1175716025589	Estriol	4.924	287.15015	Lipids and lipid-like molecules	Steroids and steroid derivatives	Estrane steroids	547-81-9	HMDB0000347	C05141	ko01100//Metabolic pathways;ko07226//Progesterone, androgen and estrogen receptor agonists/antagonists	Global and overview maps;Target-based classification: Nuclear receptors	Drug Development;Metabolism
M523T152_POS	725616.158043948	59506951.1436822	32954104.7731946	138422839.474741	46556750.8310498	21991732.1291234	4108234.01607728	22992181.9138091	2896718.85168531	3371037.77121633	23534059.333817	25128999.1904775	50026332.4183058	13671871.8461804	-1.8714769088395	0.0997931499081926	0.437484969006659	1.11724259793681	2-mohma [dmed-fahfa]	2.527	523.47236	--	--	--	--	--	-	-	-	-
M268T220_POS	133526794.594514	77915595.4298627	41848311.3540138	54347970.0178476	53608018.6690761	72283921.6263891	104527420.839689	104930042.532304	108124047.419872	133222959.597093	89704314.5810957	89110039.2261996	72255101.9486172	104936470.699376	0.538344808791442	0.0532070918040092	0.344945668285967	1.11391892085812	Auramine o	3.661	268.16556	Benzenoids	Benzene and substituted derivatives	Diphenylmethanes	-	HMDB0248724	-	-	-	-
M139T65_NEG	61726687.8810398	48138766.8278284	26216497.6587179	29449636.6902076	29269696.8718978	36222082.0702242	69909873.1696488	89640529.6823924	75455003.703971	73113626.021987	42946207.648873	44524066.5533714	38503894.6666526	65931551.1300406	0.775964641429945	0.0155254301283883	0.221041974472326	1.11376118038444	Benzoic acid, 2-fluoro-	1.081	139.00657	--	--	--	--	--	C02359	ko01100//Metabolic pathways;ko01120//Microbial metabolism in diverse environments	Global and overview maps	Metabolism
M663T201_NEG	57232592.211633	66485004.5757276	2302418.68169867	62792951.9008429	222722.784445622	7816927.55784613	3297177.18705069	2535028.16981997	3129596.84491574	597949.722357647	485450.16172915	219545.196930555	32808769.618699	1710791.21380063	-4.26134588336618	0.0406933899624241	0.315153823790857	1.11370564148547	[(2r,3r,4s,5s,6r)-3-acetyloxy-2-(acetyloxymethyl)-5-butanoyloxy-6-[(2s,3r)-2,3,4-trihydroxybutoxy]oxan-4-yl] 14-hydroxytetradecanoate	3.355	663.34233	--	--	--	--	--	-	-	-	-
M178T323_1_POS	22426403.0729336	25533777.5536555	24787456.9256477	25737530.8411726	20948751.7256765	23862091.0959067	50007751.6820359	36494285.2549787	39696292.1465375	40577151.6364195	86499024.7993311	43086651.7468343	23882668.5358321	49393526.2110228	1.04835792110797	0.00776620088430511	0.167884226065745	1.11166782452953	N-methyl-d-glucamine	5.389	178.10749	Organic oxygen compounds	Organooxygen compounds	Carbohydrates and carbohydrate conjugates	-	HMDB0240291	-	-	-	-
M223T309_POS	69219299.3990493	44058174.0955568	33543412.8794031	42157927.3125275	34522203.7432231	4420263.9857589	77481386.9066841	79698205.9432807	99722293.0277567	17280467.6641998	77148874.7252534	67615791.4516909	37986880.2359198	69824503.2864776	0.878232173519743	0.0489598716219629	0.337097875703653	1.10743270426777	Zectran	5.145	223.14404	--	--	--	--	--	-	-	-	-
M285T29_NEG	26590613.9797626	22404423.2576646	32409346.4419007	16885926.8278434	21049786.5023893	31337580.9098214	50142966.9854157	59443102.470362	50380850.9576186	38013034.2804382	49374373.6035058	34388507.0397664	25112946.319897	46957139.2228511	0.90291321810186	0.000666220516555448	0.0596622679925956	1.10669313857307	Omega-hydroxyemodin	0.491	285.04058	Benzenoids	Anthracenes	Anthraquinones	481-73-2	HMDB0034444	-	-	-	-
M182T227_POS	8351566.86379208	4092199.03357937	5760694.13122844	29299772.7995836	7813774.88101955	28473479.7341734	6409987.03407347	7178391.73493172	61818114.5000131	72885016.5031334	52376556.8042979	59394684.7316185	13965247.9072294	43343791.884678	1.63398418739579	0.0444371805527509	0.327710483867748	1.10532392720004	N-hexanoyl-l-homoserine lactone	3.781	182.1151	--	--	--	--	--	-	-	-	-
M340T208_NEG	24815933.8889878	12175115.7269405	54501548.5927257	3823135.19760813	3877061.63781734	17992302.1289508	66125213.5140649	66241034.7802241	85108044.866409	15471881.7363481	29982409.2278557	35591300.2409312	19530849.5288384	49753314.0609722	1.34903792340105	0.0472110838264119	0.332906293459418	1.10441170022205	Desethyleneciprofloxacin	3.465	340.08057	--	--	--	--	--	-	-	-	-
M207T36_1_NEG	244517492.045786	208318083.284748	345862326.554625	314402650.75613	364720727.94647	445929768.609304	403552063.497354	318743242.037296	216627442.225033	747931609.84505	185315581.9621	481936460.879085	320625174.866177	392351066.740986	0.291257415114505	0.450666627339674	0.745547579735011	1.10201296194249	2-naphthalenesulfonic acid	0.601	206.99694	Benzenoids	Naphthalenes	Naphthalene sulfonic acids and derivatives	-	HMDB0255446	-	-	-	-
M488T279_POS	22870779.2469742	111412845.516854	13745794.1438472	45742030.7823992	14446017.4741118	20627760.8103806	3134600.5543227	2965348.4515015	3824340.65639513	7510255.57763226	8408086.03094856	7419011.77366662	38140871.3290945	5543607.17407779	-2.78244086712998	0.0609501110369357	0.362998377991202	1.10157461314728	Calcimycin	4.650	488.23929	--	--	--	--	--	-	-	-	-
M314T45_POS	3933959.1210935	57624223.6865614	42555496.4311392	72423075.7315168	174707686.172	62430729.6815064	178446492.742471	131874398.204634	148791352.461868	9420183.63332423	125873364.47014	92506540.5225496	68945861.8039695	114485388.672498	0.731627616955405	0.202930357329155	0.562402205488453	1.10151678745374	R-palmitoyl-(2-methyl) ethanolamide	0.745	314.30551	--	--	--	--	--	-	-	-	-
M292T286_POS	24546927.5840136	21664355.9039573	17007533.8517242	14857355.3058803	9232304.78990731	17152490.0402599	37972197.5732277	50104555.5293189	43384583.7196503	43855438.0844198	24851385.7701671	32844521.1562251	17410161.2459571	38835446.9721681	1.15744450587361	0.000526199271709361	0.0552221470068113	1.09902088553766	L-bunolol	4.769	292.1906	--	--	--	--	--	-	-	-	-
M436T185_NEG	175563134.232338	243296894.78085	901258645.629194	267328732.512329	113915668.830194	533014502.317021	893842831.220788	469641274.155367	283415744.57729	143074962.515658	323093099.373913	211976088.65666	372396263.050321	387507333.416613	0.0573850173484117	0.928429844178981	0.973914456411492	1.09762450154222	1-(1z-hexadecenyl)-sn-glycero-3-phosphoethanolamine	3.087	436.28362	Lipids and lipid-like molecules	Glycerophospholipids	Glycerophosphoethanolamines	174062-72-7	HMDB0011152	-	-	-	-
M307T113_NEG	40810557.6918473	73111593.2647214	28421645.0799684	79751511.3379931	17277586.6813034	72015762.8773879	21331754.3113099	16698945.3165129	20837500.4528262	29089987.7922961	22390771.4808834	31320314.6301504	51898109.4888702	23611545.6639965	-1.13618949930256	0.0282390108929214	0.276630972741255	1.09687668306667	3-cyclopentene-1-octanoic acid, 2-(3-hydroxy-1-penten-1-yl)-5-oxo-	1.884	307.19172	--	--	--	--	--	-	-	-	-
M194T38_POS	174931938.572152	46043310.6821102	17124058.385711	34099863.46392	47359047.3986454	16456823.1008532	17559421.2999873	8828971.961359	14310966.1860253	19114373.3490902	11237848.7515086	27244359.5859376	56002506.9338986	16382656.8556513	-1.77332206551789	0.137702148657604	0.490357772745099	1.09645800951571	N-methyl-3,4-methylenedioxyamphetamine	0.626	194.11748	Organoheterocyclic compounds	Benzodioxoles	HASH(0x1a8f430)	-	HMDB0254382	-	-	-	-
M301T161_POS	35936850.9666145	19478213.1144505	7594880.22776974	13373382.4856924	12189284.5053639	14319916.0393654	31131311.2867409	33853733.5804852	46928731.139073	65483330.2732302	45959111.8961662	26190797.3992387	17148754.5565427	41591169.262489	1.278173441185	0.00641387523376831	0.158180961934829	1.09511278827861	8(9)-epoxy-5z,11z,14z,17z-eicosatetraenoic acid	2.681	301.21626	--	--	--	--	--	-	-	-	-
M313T358_POS	82816369.095468	102702001.474713	33051035.7721636	58523334.3431874	203182385.254074	73125371.828192	34981613.37218	78382178.5348642	50559860.4363122	48797043.8124748	67842548.1562545	32289395.260896	92233416.294633	52142106.595497	-0.822840665341793	0.143631700907931	0.498039400695982	1.09508653856001	Aflatoxin b1	5.959	313.07963	Phenylpropanoids and polyketides	Coumarins and derivatives	Furanocoumarins	1162-65-8	HMDB0006552	C06800	ko01100//Metabolic pathways;ko01110//Biosynthesis of secondary metabolites	Global and overview maps	Metabolism
M321T317_NEG	19354895.040565	24090017.1575461	15128508.0053228	20234277.1234977	15117879.4522849	40053317.2663218	52813803.1143017	60960513.3746033	78450510.4191513	17922536.0313437	86245689.657673	16713295.446305	22329815.6742564	52184391.340563	1.22464701050901	0.0398367446625545	0.313337528434845	1.09480853472167	Dynasore	5.288	321.08299	Benzenoids	Naphthalenes	Naphthalenecarboxylic acids and derivatives	-	HMDB0251652	-	-	-	-
M804T131_POS	6216201.60917502	2519466.97689568	2107810.95413899	2387604.52371431	1288321.37853167	1255182.75892149	15332134.0060084	17108551.6031141	31138442.0581736	40043255.7045859	46467148.5878398	7161386.65180284	2629098.03356286	26208486.4352541	3.31739419592628	0.00399140172081337	0.12992915282188	1.09402244441996	(4r)-4-((5s,7r,9s,10s,13r,14s,17r)-7-hydroxy-10,13-dimethyl-3-oxohexadecahydro-1h-cyclopenta[a]phenanthren-17-yl)pentanoic acid	2.179	803.54292	--	--	--	--	--	-	-	-	-
[truncated: 3,018 more rows]
