# Supplementary material for: The role of the microbiota and metabolites in the treatment of pulmonary fibrosis with UC-MSCs: Integrating fecal metabolomics and 16S rDNA analysis
Source: PLoS One. 2025 Jan 9;20(1):e0313989. doi: 10.1371/journal.pone.0313989 (PMC11717254; doi:10.1371/journal.pone.0313989)
Supplement: S1 Data — (ZIP) [file pone.0313989.s003.zip › Fig 7C.xlsx]

## Sheet: Sheet1
ID	MS2_name	HMDB	CAS	C_ID	SuperClass	Class	SubClass	Control-1	Control-2	Control-3	Control-4	Control-5	Control-6	Model-1	Model-2	Model-3	Model-4	Model-5	Model-6	control_mean	case_mean	log2_FC(case_mean/control_mean)	Pvalue	FDR	VIP	RT	m/z	Pathway	KEGG_B_class	KEGG_A_class
M148T295_1_POS	Ephedrine	HMDB0015451	299-42-3	C01575	Benzenoids	Benzene and substituted derivatives	Phenylpropanes	4.00473e+10	4.71686e+10	4.86474e+10	4.25288e+10	4.41401e+10	4.24348e+10	5.15063e+10	2.09198e+10	1.32966e+10	1.46401e+10	1.45143e+10	7.13469e+09	4.41612e+10	2.03353e+10	-1.11879	0.00484547	0.0858865	31.5688	4.924	148.133	ko01100//Metabolic pathways;ko01110//Biosynthesis of secondary metabolites;ko01063//Biosynthesis of alkaloids derived from shikimate pathway	Chemical structure transformation maps;Global and overview maps	Metabolism
M165T123_NEG	Phenyllactic acid	HMDB0000779	828-01-3	C01479	Phenylpropanoids and polyketides	Phenylpropanoic acids	HASH(0x22917a8)	1.76656e+10	1.22857e+10	2.85489e+10	2.92578e+10	2.28087e+10	2.75921e+10	7.80651e+09	9.35909e+09	8.24061e+09	7.84731e+09	8.42805e+09	1.4053e+10	2.30264e+10	9.28911e+09	-1.30968	0.000924222	0.0389798	25.0367	2.052	165.056	ko01110//Biosynthesis of secondary metabolites	Global and overview maps	Metabolism
M160T377_4_POS	Dl-2-aminocaprylic acid	HMDB0000991	644-90-6	-	Organic acids and derivatives	Carboxylic acids and derivatives	Amino acids, peptides, and analogues	4.94307e+09	1.71919e+10	1.60576e+10	1.14547e+10	1.45741e+10	1.54434e+10	7.13736e+09	9.83393e+09	1.91568e+09	3.5735e+09	1.02869e+10	3.64977e+09	1.32775e+10	6.0662e+09	-1.13012	0.0116766	0.132144	16.8498	6.28	160.133	-	-	-
M271T66_NEG	16-hydroxyhexadecanoic acid	HMDB0006294	506-13-8	C18218	Lipids and lipid-like molecules	Fatty Acyls	Fatty acids and conjugates	4.78025e+08	6.1235e+08	8.91806e+08	1.88553e+09	1.32969e+09	8.90928e+08	2.43319e+09	7.66755e+09	2.51048e+09	1.10186e+10	2.88429e+09	9.42022e+09	1.01472e+09	5.98906e+09	2.56125	0.0106297	0.12625	14.0117	1.099	271.228	ko01100//Metabolic pathways	Global and overview maps	Metabolism
M132T340_3_POS	Creatine	HMDB0000064	57-00-1	C00300	Organic acids and derivatives	Carboxylic acids and derivatives	Amino acids, peptides, and analogues	6.04964e+09	7.48819e+08	1.30639e+09	8.94781e+08	2.79946e+09	2.56592e+09	7.08218e+09	6.07902e+09	9.30009e+09	8.05233e+09	2.01758e+08	1.15326e+10	2.39417e+09	7.04132e+09	1.55632	0.025181	0.1874	12.8317	5.661	132.077	ko01100//Metabolic pathways	Global and overview maps	Metabolism
M95T107_NEG	Methylphosphonic acid	HMDB0240714	-	C20396	Organic acids and derivatives	Organic phosphonic acids and derivatives	Organic phosphonic acids	4.08183e+09	5.6275e+09	5.32915e+09	1.99546e+09	3.13847e+09	4.13021e+09	1.72479e+09	1.42171e+09	5.57424e+08	8.19911e+08	1.13988e+09	1.36686e+09	4.05043e+09	1.17176e+09	-1.7894	0.000567475	0.0300114	11.6285	1.791	94.9809	ko01100//Metabolic pathways	Global and overview maps	Metabolism
M529T68_NEG	Proscillaridin	HMDB0256851	-	-	Lipids and lipid-like molecules	Steroids and steroid derivatives	Steroid lactones	9.32869e+08	7.33899e+08	5.7845e+08	7.43497e+08	6.69401e+08	6.12399e+08	7.84383e+09	9.3207e+09	9.05836e+08	3.97225e+09	2.91892e+08	3.49336e+09	7.11752e+08	4.30464e+09	2.59645	0.0361319	0.222031	11.0575	1.135	529.285	-	-	-
M407T190_1_NEG	Cholic acid	HMDB0000619	81-25-4	C00695	Lipids and lipid-like molecules	Steroids and steroid derivatives	Bile acids, alcohols and derivatives	1.01191e+10	3.81748e+09	1.87949e+09	4.59238e+09	9.94979e+09	4.16709e+09	1.2034e+09	2.64308e+09	8.40114e+08	5.51039e+09	1.92396e+09	3.97015e+08	5.75422e+09	2.08632e+09	-1.46366	0.0445266	0.243983	10.9151	3.163	407.28	ko01100//Metabolic pathways;ko00121//Secondary bile acid biosynthesis	Global and overview maps;Lipid metabolism	Metabolism
M118T269_3_POS	Betaine	HMDB0000043	6915-17-9	C00719	Organic acids and derivatives	Carboxylic acids and derivatives	Amino acids, peptides, and analogues	1.35947e+09	3.29056e+09	1.73639e+09	1.04749e+09	1.88266e+09	1.62557e+09	4.73969e+09	3.60093e+09	3.63261e+09	5.99506e+09	4.17889e+09	3.70489e+09	1.82369e+09	4.30868e+09	1.24039	0.000531706	0.0294532	10.7962	4.485	118.087	ko01100//Metabolic pathways	Global and overview maps	Metabolism
M357T161_2_POS	Glycodeoxycholic acid	HMDB0000631	360-65-6	-	Lipids and lipid-like molecules	Steroids and steroid derivatives	Bile acids, alcohols and derivatives	3.71213e+09	1.73448e+09	7.83382e+08	4.31551e+09	4.5211e+09	1.88577e+09	3.93138e+08	6.32901e+08	7.15335e+07	2.90762e+08	2.50846e+08	7.75282e+07	2.82539e+09	2.86118e+08	-3.30377	0.00269493	0.0648103	10.4651	2.681	357.279	-	-	-
M391T161_NEG	Deoxycholic acid	HMDB0000626	83-44-3	C04483	Lipids and lipid-like molecules	Steroids and steroid derivatives	Bile acids, alcohols and derivatives	3.47486e+09	1.51272e+09	2.80932e+09	7.29998e+09	4.42505e+09	1.61132e+09	6.54143e+08	1.84514e+09	1.33453e+09	9.25857e+08	2.13842e+08	2.87793e+08	3.52221e+09	8.76884e+08	-2.00602	0.0163251	0.154215	9.92511	2.681	391.286	ko00121//Secondary bile acid biosynthesis	Lipid metabolism	Metabolism
M427T159_NEG	Dethiobiotin	HMDB0003581	533-48-2	C01909	Lipids and lipid-like molecules	Fatty Acyls	Fatty acids and conjugates	2.96942e+09	1.8907e+09	6.57871e+08	3.22839e+09	3.96599e+09	2.0752e+09	5.56875e+08	7.79456e+08	1.60447e+08	4.23992e+08	2.70378e+08	1.23988e+08	2.4646e+09	3.85856e+08	-2.67522	0.00167295	0.0514116	9.60292	2.642	427.262	ko01100//Metabolic pathways	Global and overview maps	Metabolism
M182T35_2_NEG	4-pyridoxic acid	HMDB0000017	82-82-6	C00847	Organoheterocyclic compounds	Pyridines and derivatives	Pyridinecarboxylic acids and derivatives	2.58612e+09	3.07411e+09	3.4863e+09	2.52303e+09	2.9301e+09	2.73318e+09	1.45685e+09	6.45096e+08	1.04891e+09	4.02374e+08	2.03884e+09	5.8837e+08	2.88881e+09	1.03007e+09	-1.48773	8.48074e-05	0.0116843	9.58218	0.581	182.046	ko01100//Metabolic pathways;ko01120//Microbial metabolism in diverse environments	Global and overview maps	Metabolism
M230T372_2_POS	Icaridin	HMDB0253340	-	-	Organoheterocyclic compounds	Piperidines	Piperidinecarboxylic acids and derivatives	2.44093e+09	1.23029e+09	3.37627e+09	4.3434e+09	2.4346e+09	1.78463e+09	4.44662e+08	6.45673e+08	5.23987e+08	6.26482e+08	8.9959e+08	3.54665e+08	2.60168e+09	5.8251e+08	-2.15909	0.00140778	0.0481347	9.50175	6.207	230.186	-	-	-
M192T286_2_POS	Diethyltoluamide	HMDB0250930	-	-	Benzenoids	Benzene and substituted derivatives	Toluenes	3.85059e+09	4.08213e+09	4.38021e+09	3.82713e+09	3.86602e+09	3.59214e+09	5.85034e+09	1.30099e+09	6.43507e+08	7.64151e+08	8.04433e+08	4.01557e+08	3.93304e+09	1.6275e+09	-1.27299	0.0230726	0.179412	9.09405	4.771	192.159	-	-	-
M499T218_NEG	Adouetine x	HMDB0034216	19542-37-1	-	Organic acids and derivatives	Carboxylic acids and derivatives	Amino acids, peptides, and analogues	8.25742e+09	2.5274e+09	1.54191e+09	1.33659e+09	1.1642e+09	1.77833e+09	9.47582e+07	4.53268e+08	2.82492e+08	3.09322e+08	2.5454e+08	5.57137e+07	2.76764e+09	2.41682e+08	-3.51747	0.0471903	0.252101	9.03952	3.633	499.307	-	-	-
M407T124_NEG	DL-tryptophan	HMDB0030396	1954-12-06	-	Organoheterocyclic compounds	Indoles and derivatives	Indolyl carboxylic acids and derivatives	3.62211e+08	3.56621e+08	3.34628e+08	3.82213e+08	3.78506e+08	3.5463e+08	1.46137e+09	3.01507e+09	2.78044e+09	1.71183e+09	5.15089e+08	2.94861e+09	3.61468e+08	2.07207e+09	2.51913	0.00196811	0.0557021	8.66877	2.069	407.175	-	-	-
M89T216_POS	Pyruvate	HMDB0000243	127-17-3	C00022	Organic acids and derivatives	Keto acids and derivatives	Alpha-keto acids and derivatives	6.09637e+08	2.90553e+09	2.85899e+09	3.6353e+09	3.40344e+09	3.12352e+09	3.07458e+09	2.80206e+08	2.5067e+08	1.65003e+08	8.93505e+08	2.53354e+08	2.75607e+09	8.19554e+08	-1.7497	0.0131286	0.139568	8.63234	3.593	89.042	ko01100//Metabolic pathways;ko01110//Biosynthesis of secondary metabolites;ko01120//Microbial metabolism in diverse environments;ko01060//Biosynthesis of plant secondary metabolites;ko01061//Biosynthesis of phenylpropanoids;ko01063//Biosynthesis of alkaloids derived from shikimate pathway;ko01070//Biosynthesis of plant hormones;ko01062//Biosynthesis of terpenoids and steroids;ko01064//Biosynthesi…	Chemical structure transformation maps;Global and overview maps;Xenobiotics biodegradation and metabolism	Metabolism
M254T162_NEG	Ganciclovir	HMDB0015139	82410-32-0	-	Organoheterocyclic compounds	Imidazopyrimidines	Purines and purine derivatives	3.15551e+09	6.63974e+08	4.00602e+09	5.73988e+09	2.45735e+09	8.7949e+08	1.04551e+09	1.35996e+09	1.01157e+09	1.38092e+09	2.37879e+08	5.52744e+08	2.81704e+09	9.31429e+08	-1.59666	0.0419322	0.23667	7.86273	2.701	254.07	-	-	-
M316T287_POS	Flusilazole	HMDB0039815	85509-19-9	-	Benzenoids	Benzene and substituted derivatives	Halobenzenes	8.94214e+07	1.41713e+09	1.4651e+09	3.30607e+09	2.3454e+09	1.68889e+09	3.91899e+08	1.55374e+08	2.35402e+08	1.87318e+08	2.98894e+08	1.59923e+08	1.71867e+09	2.38135e+08	-2.85144	0.00703736	0.102753	7.77249	4.781	316.1	-	-	-
