# Supplementary material for: The role of the microbiota and metabolites in the treatment of pulmonary fibrosis with UC-MSCs: Integrating fecal metabolomics and 16S rDNA analysis
Source: PLoS One. 2025 Jan 9;20(1):e0313989. doi: 10.1371/journal.pone.0313989 (PMC11717254; doi:10.1371/journal.pone.0313989)
Supplement: S1 Data — (ZIP) [file pone.0313989.s003.zip › Fig 7D.xlsx]

## Sheet: Sheet1
ID	MS2_name	HMDB	CAS	C_ID	SuperClass	Class	SubClass	Model-1	Model-2	Model-3	Model-4	Model-5	Model-6	UC-MSCs-M-1	UC-MSCs-M-2	UC-MSCs-M-3	UC-MSCs-M-4	UC-MSCs-M-5	UC-MSCs-M-6	control_mean	case_mean	log2_FC(case_mean/control_mean)	Pvalue	FDR	VIP	RT	m/z	Pathway	KEGG_B_class	KEGG_A_class
M148T295_1_POS	Ephedrine	HMDB0015451	299-42-3	C01575	Benzenoids	Benzene and substituted derivatives	Phenylpropanes	5.15063e+10	2.09198e+10	1.32966e+10	1.46401e+10	1.45143e+10	7.13469e+09	4.39177e+10	4.4319e+10	5.15408e+10	4.54394e+10	4.05389e+10	3.86646e+10	2.03353e+10	4.407e+10	1.11581	0.00550966	0.149669	34.3087	4.924	148.133	ko01100//Metabolic pathways;ko01110//Biosynthesis of secondary metabolites;ko01063//Biosynthesis of alkaloids derived from shikimate pathway	Chemical structure transformation maps;Global and overview maps	Metabolism
M407T190_1_NEG	Cholic acid	HMDB0000619	81-25-4	C00695	Lipids and lipid-like molecules	Steroids and steroid derivatives	Bile acids, alcohols and derivatives	1.2034e+09	2.64308e+09	8.40114e+08	5.51039e+09	1.92396e+09	3.97015e+08	1.16061e+10	1.43999e+10	1.3349e+10	8.16579e+09	1.08331e+10	1.13973e+10	2.08632e+09	1.16252e+10	2.47822	9.44596e-06	0.0160168	24.4272	3.163	407.28	ko01100//Metabolic pathways;ko00121//Secondary bile acid biosynthesis	Global and overview maps;Lipid metabolism	Metabolism
M391T161_NEG	Deoxycholic acid	HMDB0000626	83-44-3	C04483	Lipids and lipid-like molecules	Steroids and steroid derivatives	Bile acids, alcohols and derivatives	6.54143e+08	1.84514e+09	1.33453e+09	9.25857e+08	2.13842e+08	2.87793e+08	1.06721e+10	8.09209e+09	4.74159e+09	4.0951e+09	2.0844e+10	2.48717e+09	8.76884e+08	8.48866e+09	3.27508	0.020286	0.246831	18.2553	2.681	391.286	ko00121//Secondary bile acid biosynthesis	Lipid metabolism	Metabolism
M265T389_POS	Thiamine	HMDB0303167	-	C00378	Organoheterocyclic compounds	Diazines	Pyrimidines and pyrimidine derivatives	1.1756e+10	6.13777e+09	3.19942e+09	6.92263e+09	9.82375e+08	2.52815e+09	1.20011e+10	1.17235e+10	1.09796e+10	1.20279e+10	1.02774e+10	9.03009e+09	5.25439e+09	1.10066e+10	1.06677	0.00608182	0.154876	16.8379	6.488	265.112	ko01100//Metabolic pathways	Global and overview maps	Metabolism
M271T66_NEG	16-hydroxyhexadecanoic acid	HMDB0006294	506-13-8	C18218	Lipids and lipid-like molecules	Fatty Acyls	Fatty acids and conjugates	2.43319e+09	7.66755e+09	2.51048e+09	1.10186e+10	2.88429e+09	9.42022e+09	7.63275e+08	5.42804e+08	5.12725e+08	2.34334e+09	1.7515e+09	4.02652e+09	5.98906e+09	1.65669e+09	-1.85402	0.0267894	0.271951	13.7171	1.099	271.228	ko01100//Metabolic pathways	Global and overview maps	Metabolism
M357T161_2_POS	Glycodeoxycholic acid	HMDB0000631	360-65-6	-	Lipids and lipid-like molecules	Steroids and steroid derivatives	Bile acids, alcohols and derivatives	3.93138e+08	6.32901e+08	7.15335e+07	2.90762e+08	2.50846e+08	7.75282e+07	2.86492e+09	3.02361e+09	5.10398e+09	2.37248e+09	4.81661e+09	2.34126e+09	2.86118e+08	3.42048e+09	3.57951	0.000105139	0.0335654	13.6379	2.681	357.279	-	-	-
M166T162_1_NEG	Guanidinoethyl sulfonate	HMDB0003584	543-18-0	-	Organic acids and derivatives	Organic sulfonic acids and derivatives	Organosulfonic acids and derivatives	8.23222e+08	3.39906e+08	3.48894e+08	6.85e+08	5.34972e+08	3.20587e+09	1.05399e+10	8.31861e+09	5.36448e+09	3.13347e+09	2.88165e+09	2.53532e+08	9.89645e+08	5.08195e+09	2.3604	0.0297706	0.280029	13.2666	2.696	166.018	-	-	-
M254T162_NEG	Ganciclovir	HMDB0015139	82410-32-0	-	Organoheterocyclic compounds	Imidazopyrimidines	Purines and purine derivatives	1.04551e+09	1.35996e+09	1.01157e+09	1.38092e+09	2.37879e+08	5.52744e+08	6.56698e+09	4.96226e+09	3.62963e+09	2.78491e+09	4.49115e+09	5.61895e+08	9.31429e+08	3.83281e+09	2.04088	0.00695523	0.161224	11.9759	2.701	254.07	-	-	-
M230T372_2_POS	Icaridin	HMDB0253340	-	-	Organoheterocyclic compounds	Piperidines	Piperidinecarboxylic acids and derivatives	4.44662e+08	6.45673e+08	5.23987e+08	6.26482e+08	8.9959e+08	3.54665e+08	4.30896e+09	4.00696e+09	4.44881e+09	1.85309e+09	1.86448e+09	1.35629e+09	5.8251e+08	2.9731e+09	2.35161	0.00222148	0.104484	11.2615	6.207	230.186	-	-	-
M427T159_NEG	Dethiobiotin	HMDB0003581	533-48-2	C01909	Lipids and lipid-like molecules	Fatty Acyls	Fatty acids and conjugates	5.56875e+08	7.79456e+08	1.60447e+08	4.23992e+08	2.70378e+08	1.23988e+08	1.60592e+09	2.07589e+09	4.22158e+09	1.88546e+09	1.69466e+09	2.4997e+09	3.85856e+08	2.33054e+09	2.59453	0.000829567	0.0667432	10.3967	2.642	427.262	ko01100//Metabolic pathways	Global and overview maps	Metabolism
M192T286_2_POS	Diethyltoluamide	HMDB0250930	-	-	Benzenoids	Benzene and substituted derivatives	Toluenes	5.85034e+09	1.30099e+09	6.43507e+08	7.64151e+08	8.04433e+08	4.01557e+08	3.92333e+09	3.65129e+09	4.33949e+09	4.35815e+09	3.18308e+09	3.18474e+09	1.6275e+09	3.77335e+09	1.21319	0.0349272	0.298934	9.34435	4.771	192.159	-	-	-
M202T182_1_NEG	Indole-3-pyruvic acid	HMDB0060484	392-12-1	C00331	Organoheterocyclic compounds	Indoles and derivatives	Indolyl carboxylic acids and derivatives	3.35942e+09	2.1908e+09	8.08926e+08	1.682e+09	5.87984e+08	8.13405e+08	3.2289e+09	2.57173e+09	3.03418e+09	4.30515e+09	3.57123e+09	2.77218e+09	1.57376e+09	3.24723e+09	1.045	0.00787771	0.168915	9.00269	3.037	202.029	ko01100//Metabolic pathways	Global and overview maps	Metabolism
M407T124_NEG	DL-tryptophan	HMDB0030396	1954-12-06	-	Organoheterocyclic compounds	Indoles and derivatives	Indolyl carboxylic acids and derivatives	1.46137e+09	3.01507e+09	2.78044e+09	1.71183e+09	5.15089e+08	2.94861e+09	4.84875e+08	4.5992e+08	4.62194e+08	8.29679e+08	4.49136e+08	5.13847e+08	2.07207e+09	5.33275e+08	-1.95812	0.00412165	0.132139	8.85119	2.069	407.175	-	-	-
M144T389_POS	N-methyl-l-glutamic acid	HMDB0062660	35989-16-3	C01046	Organic acids and derivatives	Carboxylic acids and derivatives	Amino acids, peptides, and analogues	2.66698e+09	1.36774e+09	7.14746e+08	1.55515e+09	2.35891e+08	5.66464e+08	2.64369e+09	2.56279e+09	2.42167e+09	3.17841e+09	2.28116e+09	2.07138e+09	1.18449e+09	2.52652e+09	1.09288	0.00642636	0.158181	8.119	6.488	144.048	ko01100//Metabolic pathways;ko01120//Microbial metabolism in diverse environments	Global and overview maps	Metabolism
M154T155_POS	N-acetylhistamine	HMDB0013253	673-49-4	-	Organic acids and derivatives	Carboxylic acids and derivatives	Carboxylic acid derivatives	7.75469e+07	3.01014e+07	2.2961e+07	5.10844e+07	7.12686e+08	6.37015e+08	3.33218e+09	1.54487e+09	3.30561e+09	9.31885e+08	8.30912e+08	3.56624e+08	2.55232e+08	1.71701e+09	2.75002	0.0232239	0.257217	8.06276	2.581	154.097	-	-	-
M161T133_NEG	D-psicose	HMDB0250793	-	-	Organic oxygen compounds	Organooxygen compounds	Carbohydrates and carbohydrate conjugates	1.64738e+08	4.80148e+07	1.74929e+07	8.79256e+07	2.8269e+07	1.86166e+07	1.32135e+09	1.46066e+09	1.88454e+09	7.84922e+08	3.62251e+08	1.41056e+09	6.08428e+07	1.20405e+09	4.30666	0.00043997	0.0519452	8.06085	2.22	161.046	-	-	-
M405T195_2_NEG	3-dehydrocholic acid	HMDB0304121	-	-	Lipids and lipid-like molecules	Steroids and steroid derivatives	Bile acids, alcohols and derivatives	7.39588e+08	5.92417e+08	3.01596e+08	6.7621e+08	3.10342e+08	5.93514e+08	4.21439e+09	9.21995e+08	2.55761e+09	1.18622e+09	1.566e+09	8.94231e+08	5.35611e+08	1.89007e+09	1.81918	0.0295137	0.27959	7.61556	3.246	405.265	-	-	-
M118T376_POS	5-aminovaleric acid	HMDB0003355	660-88-8	C00431	Organic acids and derivatives	Carboxylic acids and derivatives	Amino acids, peptides, and analogues	5.46064e+08	5.00682e+08	8.62725e+08	5.69634e+08	3.46853e+08	5.01574e+08	3.54633e+09	1.77647e+09	8.37896e+08	1.03556e+09	9.72735e+08	2.66348e+09	5.54589e+08	1.80541e+09	1.70284	0.0199176	0.244472	7.41107	6.267	118.086	ko01100//Metabolic pathways;ko01120//Microbial metabolism in diverse environments	Global and overview maps	Metabolism
M182T35_2_NEG	4-pyridoxic acid	HMDB0000017	82-82-6	C00847	Organoheterocyclic compounds	Pyridines and derivatives	Pyridinecarboxylic acids and derivatives	1.45685e+09	6.45096e+08	1.04891e+09	4.02374e+08	2.03884e+09	5.8837e+08	1.94853e+09	4.08757e+09	2.53095e+09	2.30964e+09	1.70388e+09	1.17689e+09	1.03007e+09	2.29291e+09	1.15443	0.0252397	0.266557	7.35208	0.581	182.046	ko01100//Metabolic pathways;ko01120//Microbial metabolism in diverse environments	Global and overview maps	Metabolism
M153T84_NEG	4-mercaptobenzoic acid	HMDB0246485	-	-	Benzenoids	Benzene and substituted derivatives	Benzoic acids and derivatives	3.35506e+08	3.61566e+08	2.08218e+08	2.40125e+08	7.38386e+08	5.86236e+08	1.33463e+09	9.84164e+08	1.23492e+09	2.45239e+09	1.05689e+09	1.07688e+09	4.11673e+08	1.35665e+09	1.72048	0.00284445	0.111236	7.00846	1.396	152.986	-	-	-
