# Supplementary material for: The role of the microbiota and metabolites in the treatment of pulmonary fibrosis with UC-MSCs: Integrating fecal metabolomics and 16S rDNA analysis
Source: PLoS One. 2025 Jan 9;20(1):e0313989. doi: 10.1371/journal.pone.0313989 (PMC11717254; doi:10.1371/journal.pone.0313989)
Supplement: S1 Data — (ZIP) [file pone.0313989.s003.zip › Fig 7E.xls]

Pathway_name	Total Cmpd	Hits	Statistic Q	Expected Q	Raw p	Holm p	FDR	MS2_name	ID
Vitamin B6 Metabolism	20	8	73.29	9.0909	8.536e-05	0.0081092	0.0081092	4-Pyridoxic acid,Pyridoxine,Pyridoxamine,Pyridoxal 5'-phosphate,Flavin Mononucleotide,Pyridoxal,Pyridoxamine 5'-phosphate,Phosphoric acid	M169T406_POS,M170T127_POS,M182T35_2_NEG,M246T276_NEG,M247T244_NEG,M333T321_NEG,M501T284_POS,M97T403_NEG
Biotin Metabolism	8	3	52.188	9.0909	0.0016475	0.15487	0.047528	Biotin,L-Lysine,Biocytin	M145T530_NEG,M145T593_NEG,M245T262_1_POS,M373T346_POS
Mitochondrial Beta-Oxidation of Long Chain Saturated Fatty Acids	28	5	48.953	9.0909	0.0030394	0.28267	0.047528	Adenosine monophosphate,L-Carnitine,Stearic acid,Stearoylcarnitine,Acetyl-CoA	M162T264_POS,M162T346_2_POS,M283T40_2_NEG,M303T93_2_POS,M346T407_NEG,M428T33_POS
Phenylacetate Metabolism	9	2	58.566	9.0909	0.0035157	0.32345	0.047528	Adenosine monophosphate,Alpha-N-Phenylacetyl-L-glutamine	M263T388_NEG,M346T407_NEG
Caffeine Metabolism	24	6	48.726	9.0909	0.0040478	0.36835	0.047528	Acetyl-CoA,Caffeine,3,7-Dimethyluric acid,1,3,7-Trimethyluric acid,Theobromine,7-Methyluric acid	M181T321_POS,M183T271_POS,M195T147_NEG,M195T154_POS,M211T208_POS,M303T93_2_POS
Phosphatidylinositol Phosphate Metabolism	17	4	45.515	9.0909	0.0046275	0.41648	0.047528	Cytidine monophosphate,myo-Inositol,Inositol 1,4,5-trisphosphate,DG(16:0/18:1(9Z)/0:0)	M179T384_NEG,M324T37_2_POS,M419T591_NEG,M618T160_POS
Retinol Metabolism	37	4	38.091	9.0909	0.0049141	0.43736	0.047528	Glycerophosphocholine,Acetyl-CoA,Retinal,4-Hydroxyretinoic acid	M119T91_POS,M243T370_POS,M258T377_POS,M303T93_2_POS
Thyroid hormone synthesis	13	1	55.415	9.0909	0.0054876	0.48291	0.047528	L-Tyrosine	M182T293_POS
Pantothenate and CoA Biosynthesis	21	6	54.077	9.0909	0.0060884	0.52969	0.047528	Adenosine monophosphate,Cytidine monophosphate,Pantothenic acid,Flavin Mononucleotide,Pantetheine,Pantothenol	M206T379_POS,M206T79_1_POS,M218T259_2_NEG,M277T260_NEG,M324T37_2_POS,M346T407_NEG,M437T259_NEG,M501T284_POS
Beta Oxidation of Very Long Chain Fatty Acids	17	8	29.153	9.0909	0.0065666	0.56473	0.047528	L-Carnitine,L-Acetylcarnitine,Capric acid,Caproic acid,Dodecanoic acid,Acetyl-CoA,Tetracosanoic acid,Hexacosanoic acid	M117T357_POS,M162T264_POS,M162T346_2_POS,M171T55_NEG,M199T44_NEG,M204T300_POS,M204T329_POS,M303T93_2_POS,M369T187_POS,M397T24_POS,M610T278_POS
Glycine and Serine Metabolism	59	23	42.785	9.0909	0.0077343	0.65742	0.047528	Betaine,Adenosine monophosphate,Creatine,Glycine,Guanidoacetic acid,Glyceric acid,L-Glutamic acid,L-Threonine,Oxoglutaric acid,Pyruvic acid,Sarcosine,Phosphoserine,L-Arginine,L-Methionine,S-Adenosylhomocysteine,5-Aminolevulinic acid,Pyruvaldehyde,S-Adenosylmethionine,Acetyl-CoA,Pyridoxal 5'-phosphate,5,10-Methylene-THF,Tetrahydrofolic acid,D-Serine	M105T296_NEG,M116T269_NEG,M118T269_3_POS,M118T354_NEG,M130T624_NEG,M132T340_3_POS,M145T343_NEG,M146T374_NEG,M148T279_NEG,M175T349_1_POS,M184T272_NEG,M246T276_NEG,M303T93_2_POS,M346T407_NEG,M383T310_NEG,M397T292_NEG,M446T419_POS,M456T400_NEG,M71T213_NEG,M74T355_NEG,M88T337_NEG,M88T33_POS,M89T216_POS
Mitochondrial Beta-Oxidation of Short Chain Saturated Fatty Acids	27	5	38.861	9.0909	0.00892	0.74928	0.047528	Adenosine monophosphate,L-Carnitine,Caproic acid,L-Octanoylcarnitine,Acetyl-CoA	M117T357_POS,M162T264_POS,M162T346_2_POS,M288T396_POS,M303T93_2_POS,M346T407_NEG
Gluconeogenesis	35	8	44.038	9.0909	0.0106	0.87983	0.047528	Biotin,Oxoglutaric acid,Pyruvic acid,Phosphoenolpyruvic acid,Malic acid,2,3-Diphosphoglyceric acid,Glucose 6-phosphate,Phosphoric acid	M133T573_NEG,M145T343_NEG,M245T262_1_POS,M259T283_NEG,M265T30_NEG,M335T592_NEG,M89T216_POS,M97T403_NEG
Glycolysis	25	5	44.067	9.0909	0.010613	0.87983	0.047528	Pyruvic acid,Phosphoenolpyruvic acid,2,3-Diphosphoglyceric acid,Glucose 6-phosphate,Phosphoric acid	M259T283_NEG,M265T30_NEG,M335T592_NEG,M89T216_POS,M97T403_NEG
Bile Acid Biosynthesis	65	16	39.049	9.0909	0.010909	0.88363	0.047528	Taurocholic acid,Cholesterol,Glycine,Glycocholic acid,Palmitic acid,Taurine,Chenodeoxycholic acid,Cholic acid,Deoxycholic acid,Deoxycholic acid glycine conjugate,Lithocholic acid glycine conjugate,Lithocholic acid,Taurodeoxycholic acid,Taurochenodesoxycholic acid,24-Hydroxycholesterol,25-Hydroxycholesterol	M124T284_NEG,M255T40_2_NEG,M357T161_2_POS,M375T86_NEG,M391T161_NEG,M391T210_NEG,M403T33_POS,M407T190_1_NEG,M420T158_POS,M425T33_POS,M456T251_POS,M464T182_NEG,M480T59_NEG,M498T140_NEG,M514T167_NEG,M74T355_NEG
Plasmalogen Synthesis	26	3	45.884	9.0909	0.010977	0.88363	0.047528	Cytidine monophosphate,Stearic acid,Citicoline	M283T40_2_NEG,M324T37_2_POS,M489T254_POS
Estrone Metabolism	24	9	36.21	9.0909	0.011708	0.92497	0.047528	Estrone,Estradiol,Estriol,Uridine 5'-diphosphate,2-Hydroxyestrone,S-Adenosylhomocysteine,S-Adenosylmethionine,Estrone sulfate,Estrone glucuronide	M271T162_NEG,M287T295_NEG,M287T411_POS,M349T156_NEG,M383T310_NEG,M397T292_NEG,M403T118_NEG,M445T273_NEG,M541T215_POS
Amino Sugar Metabolism	33	13	42.662	9.0909	0.011712	0.92497	0.047528	L-Glutamic acid,N-Acetyl-D-glucosamine,N-Acetylneuraminic acid,Pyruvic acid,Phosphoenolpyruvic acid,Uridine diphosphate-N-acetylglucosamine,Uridine 5'-diphosphate,N-Acetyl-D-Glucosamine 6-Phosphate,N-Acetylmannosamine,Acetyl-CoA,Glucosamine 6-phosphate,N-Acetyl-glucosamine 1-phosphate,Chitobiose	M146T374_NEG,M202T340_1_NEG,M220T254_NEG,M222T253_2_POS,M260T165_POS,M260T253_POS,M282T272_1_POS,M290T315_NEG,M300T249_NEG,M303T93_2_POS,M335T592_NEG,M341T221_1_POS,M403T118_NEG,M606T403_NEG,M89T216_POS
Urea Cycle	29	11	40.933	9.0909	0.012696	0.9776	0.047528	Adenosine monophosphate,Argininosuccinic acid,Fumaric acid,L-Glutamic acid,L-Aspartic acid,Oxoglutaric acid,Pyruvic acid,L-Arginine,Citrulline,Pyridoxal 5'-phosphate,Phosphoric acid	M115T24_NEG,M134T197_POS,M145T343_NEG,M146T374_NEG,M174T380_NEG,M175T349_1_POS,M246T276_NEG,M289T79_NEG,M346T407_NEG,M89T216_POS,M97T403_NEG
Pyruvaldehyde Degradation	10	3	47.45	9.0909	0.01295	0.98424	0.047528	Glutathione,Pyruvic acid,Pyruvaldehyde	M306T254_NEG,M71T213_NEG,M89T216_POS
Transfer of Acetyl Groups into Mitochondria	22	4	47.102	9.0909	0.013058	0.98424	0.047528	Biotin,L-Malic acid,Pyruvic acid,Acetyl-CoA	M133T406_NEG,M245T262_1_POS,M303T93_2_POS,M89T216_POS
Pyruvate Metabolism	48	9	46.185	9.0909	0.013072	0.98424	0.047528	Biotin,Adenosine monophosphate,Glutathione,L-Malic acid,Pyruvic acid,Phosphoenolpyruvic acid,Pyruvaldehyde,Acetyl-CoA,Phosphoric acid	M133T406_NEG,M245T262_1_POS,M303T93_2_POS,M306T254_NEG,M335T592_NEG,M346T407_NEG,M71T213_NEG,M89T216_POS,M97T403_NEG
Ethanol Degradation	19	2	47.128	9.0909	0.013209	0.98424	0.047528	Adenosine monophosphate,Acetyl-CoA	M303T93_2_POS,M346T407_NEG
Alanine Metabolism	17	7	44.597	9.0909	0.013266	0.98424	0.047528	Biotin,Adenosine monophosphate,Glycine,L-Glutamic acid,Oxoglutaric acid,Pyruvic acid,Pyridoxal 5'-phosphate	M145T343_NEG,M146T374_NEG,M245T262_1_POS,M246T276_NEG,M346T407_NEG,M74T355_NEG,M89T216_POS
Glucose-Alanine Cycle	13	4	44.645	9.0909	0.013268	0.98424	0.047528	L-Glutamic acid,Oxoglutaric acid,Pyruvic acid,Pyridoxal 5'-phosphate	M145T343_NEG,M146T374_NEG,M246T276_NEG,M89T216_POS
Cysteine Metabolism	26	6	43.884	9.0909	0.013465	0.98424	0.047528	Adenosine monophosphate,L-Glutamic acid,Oxoglutaric acid,Pyruvic acid,Pyridoxal 5'-phosphate,Phosphoric acid	M145T343_NEG,M146T374_NEG,M246T276_NEG,M346T407_NEG,M89T216_POS,M97T403_NEG
Ammonia Recycling	32	12	43.433	9.0909	0.013508	0.98424	0.047528	Biotin,Adenosine monophosphate,Glycine,L-Glutamic acid,L-Histidine,L-Aspartic acid,Oxoglutaric acid,Pyruvic acid,Pyridoxal 5'-phosphate,5,10-Methylene-THF,Tetrahydrofolic acid,Phosphoric acid	M134T197_POS,M145T343_NEG,M146T374_NEG,M156T406_POS,M245T262_1_POS,M246T276_NEG,M346T407_NEG,M446T419_POS,M456T400_NEG,M74T355_NEG,M89T216_POS,M97T403_NEG
Mitochondrial Beta-Oxidation of Medium Chain Saturated Fatty Acids	27	3	36.996	9.0909	0.015892	1	0.053919	Adenosine monophosphate,Dodecanoic acid,Acetyl-CoA	M199T44_NEG,M303T93_2_POS,M346T407_NEG
Spermidine and Spermine Biosynthesis	18	6	32.046	9.0909	0.018504	1	0.060616	L-Methionine,Pyruvaldehyde,S-Adenosylmethionine,Spermidine,Putrescine,Pyridoxal 5'-phosphate	M146T265_POS,M148T279_NEG,M246T276_NEG,M397T292_NEG,M71T213_NEG,M89T412_POS
Porphyrin Metabolism	40	10	40.898	9.0909	0.023244	1	0.073608	Bilirubin,Glycine,Protoporphyrin IX,Porphobilinogen,Uridine 5'-diphosphate,Coproporphyrin III,Coproporphyrin I,Biliverdin,5-Aminolevulinic acid,Pyridoxal 5'-phosphate	M130T624_NEG,M225T185_1_NEG,M246T276_NEG,M403T118_NEG,M561T147_NEG,M583T218_POS,M585T421_POS,M653T413_NEG,M655T259_POS,M74T355_NEG
Thiamine Metabolism	9	3	39.844	9.0909	0.027709	1	0.084914	Adenosine monophosphate,Thiamine,Thiamine monophosphate	M265T389_POS,M343T91_1_NEG,M346T407_NEG
Steroidogenesis	43	13	25.961	9.0909	0.033112	1	0.098302	Cortexolone,Deoxycorticosterone,Aldosterone,Cholesterol,Tetrahydrocorticosterone,17-Hydroxyprogesterone,Corticosterone,Progesterone,Cortisone,5a-Pregnane-3,20-dione,21-Hydroxypregnenolone,11b-Hydroxyprogesterone,22b-Hydroxycholesterol	M297T34_POS,M299T197_POS,M307T256_POS,M313T83_NEG,M329T120_NEG,M329T255_NEG,M329T437_POS,M331T160_NEG,M331T311_POS,M345T290_NEG,M347T53_POS,M359T122_NEG,M403T227_POS,M425T33_POS
Arginine and Proline Metabolism	53	21	33.32	9.0909	0.03589	1	0.10332	Tetrahydrobiopterin,Adenosine monophosphate,Argininosuccinic acid,Creatine,Glycine,Guanidoacetic acid,Fumaric acid,L-Glutamic acid,L-Aspartic acid,Oxoglutaric acid,Succinic acid,L-Arginine,Citrulline,S-Adenosylhomocysteine,S-Adenosylmethionine,Pyridoxal 5'-phosphate,Phosphocreatine,Flavin Mononucleotide,Phosphoric acid,4-Hydroxy-L-glutamic acid,D-Proline	M114T306_NEG,M115T24_NEG,M116T269_NEG,M117T362_2_NEG,M132T340_3_POS,M134T197_POS,M144T307_NEG,M145T343_NEG,M146T374_NEG,M174T380_NEG,M175T349_1_POS,M210T268_NEG,M242T387_POS,M246T276_NEG,M289T79_NEG,M346T407_NEG,M383T310_NEG,M397T292_NEG,M501T284_POS,M74T355_NEG,M97T403_NEG
Sphingolipid Metabolism	40	7	29.592	9.0909	0.066	1	0.1692	O-Phosphoethanolamine,Sphingosine,Sphingosine 1-phosphate,Uridine 5'-diphosphate,Sulfate,Pyridoxal 5'-phosphate,CerP(d18:1/12:0)	M140T188_NEG,M239T404_2_NEG,M246T276_NEG,M282T103_2_POS,M378T38_NEG,M403T118_NEG,M544T113_POS
Selenoamino Acid Metabolism	28	6	20.903	9.0909	0.068815	1	0.1692	Adenosine monophosphate,Adenosine,Pyridoxal 5'-phosphate,Phosphoric acid,Selenomethionine,Selenocystine	M196T29_1_NEG,M246T276_NEG,M268T175_POS,M335T386_NEG,M346T407_NEG,M97T403_NEG
Beta-Alanine Metabolism	34	12	19.633	9.0909	0.073195	1	0.1692	Carnosine,Beta-Alanine,L-Glutamic acid,L-Histidine,L-Aspartic acid,Anserine,Oxoglutaric acid,Pantothenic acid,Uracil,Acetyl-CoA,Pyridoxal 5'-phosphate,Flavin Mononucleotide	M111T91_2_NEG,M134T197_POS,M145T343_NEG,M146T374_NEG,M156T406_POS,M218T259_2_NEG,M225T87_2_NEG,M239T38_NEG,M246T276_NEG,M303T93_2_POS,M437T259_NEG,M501T284_POS,M90T259_POS
Steroid Biosynthesis	48	10	26.91	9.0909	0.077411	1	0.1692	7-Dehydrocholesterol,Cholesterol,Palmitic acid,Mevalonic acid,Dimethylallylpyrophosphate,Lathosterol,Acetyl-CoA,Lanosterin,Geranyl-PP,Isopentenyl pyrophosphate	M147T91_NEG,M245T180_NEG,M247T435_POS,M255T40_2_NEG,M303T93_2_POS,M313T267_NEG,M383T210_NEG,M387T210_POS,M425T33_POS,M425T603_NEG
D-Arginine and D-Ornithine Metabolism	11	1	27.732	9.0909	0.078573	1	0.1692	D-Ornithine	M131T380_NEG
Fatty acid Metabolism	43	5	26.234	9.0909	0.081726	1	0.1692	Adenosine monophosphate,L-Carnitine,Palmitic acid,L-Palmitoylcarnitine,Acetyl-CoA	M162T264_POS,M162T346_2_POS,M255T40_2_NEG,M303T93_2_POS,M346T407_NEG,M400T171_POS,M422T144_POS
Sulfate/Sulfite Metabolism	22	4	20.168	9.0909	0.083014	1	0.1692	Estrone,Phenol,Estrone sulfate,Sulfate	M239T404_2_NEG,M349T156_NEG,M541T215_POS,M95T423_POS
Glycerolipid Metabolism	25	5	26.353	9.0909	0.086927	1	0.1692	Glycerol 3-phosphate,Glycerol,Glyceric acid,Palmitic acid,Hydroquinone	M105T296_NEG,M111T178_POS,M171T97_NEG,M255T40_2_NEG,M91T613_NEG
Warburg Effect	58	15	19.781	9.0909	0.08757	1	0.1692	Biotin,Fumaric acid,L-Glutamic acid,L-Malic acid,Isocitric acid,Oxoglutaric acid,Pyruvic acid,Succinic acid,Phosphoenolpyruvic acid,D-Ribulose 5-phosphate,Acetyl-CoA,6-Phosphogluconic acid,D-Erythrose 4-phosphate,Glucose 6-phosphate,Phosphoric acid	M115T24_NEG,M117T362_2_NEG,M133T406_NEG,M145T343_NEG,M146T374_NEG,M173T23_NEG,M199T58_NEG,M229T128_NEG,M245T262_1_POS,M259T283_NEG,M275T205_NEG,M303T93_2_POS,M335T592_NEG,M89T216_POS,M97T403_NEG
Cardiolipin Biosynthesis	11	2	26.367	9.0909	0.087698	1	0.1692	Cytidine monophosphate,Glycerol 3-phosphate	M171T97_NEG,M324T37_2_POS
De Novo Triacylglycerol Biosynthesis	9	1	26.36	9.0909	0.087775	1	0.1692	Glycerol 3-phosphate	M171T97_NEG
Glycerol Phosphate Shuttle	11	3	26.35	9.0909	0.087796	1	0.1692	Glycerol 3-phosphate,Phosphoric acid,Hydroquinone	M111T178_POS,M171T97_NEG,M97T403_NEG
Mitochondrial Electron Transport Chain	19	3	25.635	9.0909	0.089448	1	0.1692	Glycerol 3-phosphate,Fumaric acid,Succinic acid	M115T24_NEG,M117T362_2_NEG,M171T97_NEG
Fatty Acid Elongation In Mitochondria	35	2	25.975	9.0909	0.089541	1	0.1692	Palmitic acid,Acetyl-CoA	M255T40_2_NEG,M303T93_2_POS
Valine, Leucine and Isoleucine Degradation	60	13	23.032	9.0909	0.09097	1	0.1692	Alpha-ketoisovaleric acid,Biotin,L-Glutamic acid,L-Isoleucine,Oxoglutaric acid,Succinic acid,3-Methyl-2-oxovaleric acid,L-Leucine,Ketoleucine,L-Valine,Acetyl-CoA,Pyridoxal 5'-phosphate,Pyridoxal	M115T67_NEG,M116T202_NEG,M116T294_NEG,M117T362_2_NEG,M129T56_1_NEG,M129T86_NEG,M130T184_NEG,M130T270_NEG,M132T205_POS,M145T343_NEG,M146T374_NEG,M245T262_1_POS,M246T276_NEG,M303T93_2_POS,M333T321_NEG
Tryptophan Metabolism	60	21	18.717	9.0909	0.091146	1	0.1692	Tetrahydrobiopterin,L-Glutamic acid,Indoleacetic acid,Oxoglutaric acid,Serotonin,5-Hydroxy-L-tryptophan,L-Kynurenine,Kynurenic acid,5-Hydroxyindoleacetic acid,Xanthurenic acid,S-Adenosylhomocysteine,S-Adenosylmethionine,Acetyl-CoA,N-Acetylserotonin,Melatonin,3-Hydroxyanthranilic acid,Pyridoxal 5'-phosphate,Cinnavalininate,6-Hydroxymelatonin,Formylanthranilic acid,N-Methyltryptamine	M136T97_POS,M145T343_NEG,M146T374_NEG,M164T581_NEG,M174T39_NEG,M175T179_POS,M177T143_POS,M188T213_NEG,M190T207_1_NEG,M204T42_NEG,M208T245_NEG,M217T317_NEG,M219T300_NEG,M221T131_POS,M231T226_NEG,M241T93_1_POS,M242T387_POS,M246T276_NEG,M247T377_NEG,M255T31_NEG,M303T93_2_POS,M383T310_NEG,M397T292_NEG
Citric Acid Cycle	32	8	20.323	9.0909	0.095628	1	0.1692	Biotin,Fumaric acid,L-Malic acid,Isocitric acid,Oxoglutaric acid,Pyruvic acid,Succinic acid,Acetyl-CoA	M115T24_NEG,M117T362_2_NEG,M133T406_NEG,M145T343_NEG,M173T23_NEG,M245T262_1_POS,M303T93_2_POS,M89T216_POS
Galactose Metabolism	38	12	22.071	9.0909	0.097382	1	0.1692	Melibiose,Galactitol,Glycerol,myo-Inositol,Sorbitol,Sucrose,Uridine 5'-diphosphate,Maltotriose,Glucose 6-phosphate,Raffinose,Stachyose,Galactinol	M163T299_NEG,M179T384_NEG,M181T320_NEG,M221T338_NEG,M259T283_NEG,M341T114_NEG,M341T433_NEG,M403T118_NEG,M503T442_NEG,M527T444_POS,M667T266_POS,M91T613_NEG
Alpha Linolenic Acid and Linoleic Acid Metabolism	19	3	24.99	9.0909	0.097417	1	0.1692	Linoleic acid,Alpha-Linolenic acid,Stearidonic acid	M277T37_POS,M279T36_POS,M279T40_2_NEG
Glutamate Metabolism	49	16	19.661	9.0909	0.098007	1	0.1692	Biotin,Adenosine monophosphate,Glycine,Glutathione,L-Glutamic acid,L-Aspartic acid,Oxoglutaric acid,Pyruvic acid,Succinic acid,N-Acetyl-D-Glucosamine 6-Phosphate,Acetyl-CoA,Glucosamine 6-phosphate,Succinic acid semialdehyde,Guanosine monophosphate,Pyridoxal 5'-phosphate,Phosphoric acid	M101T96_NEG,M117T362_2_NEG,M134T197_POS,M145T343_NEG,M146T374_NEG,M245T262_1_POS,M246T276_NEG,M260T165_POS,M282T272_1_POS,M300T249_NEG,M303T93_2_POS,M306T254_NEG,M346T407_NEG,M362T375_NEG,M74T355_NEG,M89T216_POS,M97T403_NEG
Fatty Acid Biosynthesis	35	10	19.824	9.0909	0.099601	1	0.1692	Biotin,Butyric acid,Palmitic acid,3-Hydroxybutyric acid,Capric acid,Caproic acid,Dodecanoic acid,Malonic acid,Myristic acid,Acetyl-CoA	M103T225_NEG,M103T371_NEG,M117T357_POS,M171T55_NEG,M199T44_NEG,M227T41_NEG,M245T262_1_POS,M255T40_2_NEG,M303T93_2_POS,M87T123_NEG
Phospholipid Biosynthesis	29	6	21.11	9.0909	0.10283	1	0.1692	Choline,Glycerol 3-phosphate,Acetylcholine,Citicoline,LysoPC(16:0),LysoPE(16:0/0:0)	M104T303_1_POS,M146T369_2_POS,M171T97_NEG,M452T195_NEG,M489T254_POS,M534T191_POS
Folate Metabolism	29	8	19.796	9.0909	0.10374	1	0.1692	Folic acid,L-Glutamic acid,Dihydrofolic acid,5-Methyltetrahydrofolic acid,Pyridoxal 5'-phosphate,5,10-Methylene-THF,Folinic acid,Tetrahydrofolic acid	M146T374_NEG,M246T276_NEG,M293T205_NEG,M311T347_NEG,M446T419_POS,M454T187_NEG,M456T400_NEG,M466T351_POS,M482T154_POS
Arachidonic Acid Metabolism	69	13	24.039	9.0909	0.10516	1	0.1692	Glutathione,L-Glutamic acid,Leukotriene C4,Prostaglandin I2,5,6-DHET,Prostaglandin A2,Leukotriene D4,Prostaglandin G2,Thromboxane B2,6-Ketoprostaglandin E1,11-Dehydro-thromboxane B2,15-Deoxy-d-12,14-PGJ2,20-Hydroxyeicosatetraenoic acid	M146T374_NEG,M306T254_NEG,M321T40_2_POS,M335T41_POS,M339T279_POS,M349T212_NEG,M351T36_1_NEG,M351T453_POS,M367T163_NEG,M500T172_NEG,M631T186_NEG,M648T408_POS,M739T144_NEG
Pentose Phosphate Pathway	29	7	19.329	9.0909	0.10544	1	0.1692	Adenosine monophosphate,D-Ribose,D-Ribulose 5-phosphate,Deoxyribose 5-phosphate,6-Phosphogluconic acid,D-Erythrose 4-phosphate,Glucose 6-phosphate	M149T213_NEG,M199T58_NEG,M213T170_NEG,M229T128_NEG,M259T283_NEG,M275T205_NEG,M346T407_NEG
Starch and Sucrose Metabolism	31	5	23.455	9.0909	0.10558	1	0.1692	D-Glucuronic acid,Sucrose,Uridine 5'-diphosphate,Glucose 6-phosphate,Pyridoxal 5'-phosphate	M193T294_NEG,M246T276_NEG,M259T283_NEG,M341T114_NEG,M403T118_NEG
Fructose and Mannose Degradation	32	4	23.398	9.0909	0.10731	1	0.1692	L-Fucose,Sorbitol,Mannose 6-phosphate,Phosphoric acid	M181T320_NEG,M259T254_2_NEG,M327T339_1_NEG,M97T403_NEG
Nucleotide Sugars Metabolism	20	1	23.68	9.0909	0.10864	1	0.1692	Glucose 6-phosphate	M259T283_NEG
Inositol Metabolism	33	5	20.236	9.0909	0.13254	1	0.19988	D-Glucuronic acid,myo-Inositol,Glucose 6-phosphate,Inositol 1,4,5-trisphosphate,Phosphoric acid	M179T384_NEG,M193T294_NEG,M259T283_NEG,M419T591_NEG,M97T403_NEG
Inositol Phosphate Metabolism	26	4	20.237	9.0909	0.13255	1	0.19988	myo-Inositol,Glucose 6-phosphate,Inositol 1,4,5-trisphosphate,Phosphoric acid	M179T384_NEG,M259T283_NEG,M419T591_NEG,M97T403_NEG
Pterine Biosynthesis	29	8	18.882	9.0909	0.13635	1	0.20239	Tetrahydrobiopterin,Dihydrobiopterin,Folic acid,Sepiapterin,Neopterin,Dihydrofolic acid,Tetrahydrofolic acid,7,8-Dihydroneopterin	M218T145_POS,M236T159_NEG,M238T282_NEG,M242T387_POS,M256T154_POS,M311T347_NEG,M446T419_POS,M466T351_POS
Catecholamine Biosynthesis	20	11	16.655	9.0909	0.17034	1	0.24896	Dihydrobiopterin,Ascorbic acid,Epinephrine,Dopamine,L-Tyrosine,L-Dopa,Norepinephrine,S-Adenosylhomocysteine,S-Adenosylmethionine,Dehydroascorbic acid,Pyridoxal 5'-phosphate	M152T162_NEG,M168T126_NEG,M175T171_NEG,M175T174_POS,M179T80_NEG,M182T293_POS,M184T61_POS,M235T533_NEG,M238T282_NEG,M246T276_NEG,M383T310_NEG,M397T292_NEG
Homocysteine Degradation	9	1	17.215	9.0909	0.17987	1	0.2589	Pyridoxal 5'-phosphate	M246T276_NEG
Tyrosine Metabolism	72	24	13.612	9.0909	0.21007	1	0.29786	Tetrahydrobiopterin,Ascorbic acid,Epinephrine,Dopamine,Homogentisic acid,Fumaric acid,L-Glutamic acid,L-Tyrosine,L-Dopa,L-Aspartic acid,Oxoglutaric acid,Norepinephrine,Vanillylmandelic acid,Tyramine,4-Hydroxyphenylpyruvic acid,S-Adenosylhomocysteine,Pyrocatechol,S-Adenosylmethionine,5,6-Dihydroxyindole-2-carboxylic acid,Dehydroascorbic acid,Vanylglycol,Pyridoxal 5'-phosphate,3,4-Dihydroxymandelic…	M109T713_NEG,M115T24_NEG,M134T197_POS,M138T226_POS,M145T343_NEG,M146T374_NEG,M152T162_NEG,M162T270_POS,M165T212_NEG,M167T80_NEG,M168T126_NEG,M175T171_NEG,M175T174_POS,M179T80_NEG,M181T445_POS,M182T293_POS,M183T125_NEG,M184T61_POS,M194T574_POS,M235T533_NEG,M242T387_POS,M246T276_NEG,M383T310_NEG,M395T40_NEG,M397T292_NEG
Histidine Metabolism	43	13	13.732	9.0909	0.22047	1	0.30173	1-Methylhistidine,Carnosine,Adenosine monophosphate,Beta-Alanine,L-Glutamic acid,L-Histidine,Anserine,Histamine,S-Adenosylhomocysteine,S-Adenosylmethionine,Pyridoxal 5'-phosphate,Tetrahydrofolic acid,Imidazoleacetic acid	M112T423_2_POS,M124T621_POS,M127T303_POS,M146T374_NEG,M156T406_POS,M225T87_2_NEG,M239T38_NEG,M246T276_NEG,M346T407_NEG,M383T310_NEG,M397T292_NEG,M446T419_POS,M90T259_POS
Ubiquinone Biosynthesis	20	2	14.081	9.0909	0.22182	1	0.30173	S-Adenosylhomocysteine,S-Adenosylmethionine	M383T310_NEG,M397T292_NEG
Phenylalanine and Tyrosine Metabolism	28	9	14.187	9.0909	0.22281	1	0.30173	Adenosine monophosphate,Homogentisic acid,Fumaric acid,L-Glutamic acid,L-Tyrosine,L-Phenylalanine,Oxoglutaric acid,4-Hydroxyphenylpyruvic acid,Pyridoxal 5'-phosphate	M115T24_NEG,M145T343_NEG,M146T374_NEG,M166T254_2_POS,M167T80_NEG,M181T445_POS,M182T293_POS,M246T276_NEG,M346T407_NEG
Purine Metabolism	74	23	13.597	9.0909	0.2255	1	0.30173	Adenine,Adenosine monophosphate,Adenosine,Cyclic AMP,Deoxyinosine,Deoxyguanosine,Deoxyadenosine,Glycine,Guanine,Fumaric acid,L-Glutamic acid,Hypoxanthine,L-Aspartic acid,Inosine,Uric acid,Xanthine,Xanthosine,Deoxyadenosine monophosphate,2'-Deoxyguanosine 5'-monophosphate,Guanosine monophosphate,Tetrahydrofolic acid,Phosphoric acid,IDP	M115T24_NEG,M134T197_POS,M136T166_3_POS,M137T174_3_POS,M146T374_NEG,M151T217_NEG,M152T227_POS,M167T51_NEG,M251T309_1_NEG,M252T150_2_POS,M266T228_NEG,M267T174_2_NEG,M268T175_POS,M275T184_2_POS,M283T217_NEG,M330T354_POS,M332T397_POS,M346T407_NEG,M362T375_NEG,M370T352_POS,M427T386_2_NEG,M446T419_POS,M74T355_NEG,M97T403_NEG
Riboflavin Metabolism	20	3	12.882	9.0909	0.23837	1	0.31451	Adenosine monophosphate,Flavin Mononucleotide,Hydroquinone	M111T178_POS,M346T407_NEG,M501T284_POS
Taurine and Hypotaurine Metabolism	12	3	12.613	9.0909	0.25721	1	0.33473	Taurine,Pyridoxal 5'-phosphate,Cysteic acid	M124T284_NEG,M168T342_NEG,M168T41_NEG,M246T276_NEG
Aspartate Metabolism	35	14	10.815	9.0909	0.30786	1	0.39522	Adenosine monophosphate,Argininosuccinic acid,Beta-Alanine,Fumaric acid,L-Glutamic acid,L-Aspartic acid,Oxoglutaric acid,L-Arginine,Malonic acid,N-Acetyl-L-aspartic acid,Ureidosuccinic acid,Citrulline,Pyridoxal 5'-phosphate,D-Aspartic acid	M103T371_NEG,M115T24_NEG,M115T345_NEG,M134T197_POS,M145T343_NEG,M146T374_NEG,M158T66_NEG,M174T337_1_NEG,M174T380_NEG,M175T349_1_POS,M246T276_NEG,M289T79_NEG,M346T407_NEG,M90T259_POS
Vitamin K Metabolism	14	2	9.6262	9.0909	0.32609	1	0.41304	Propionic acid,Vitamin K1	M449T172_NEG,M73T361_NEG,M73T365_NEG
Androstenedione Metabolism	24	5	9.4814	9.0909	0.33688	1	0.4211	Androstenedione,Estrone,Uridine 5'-diphosphate,19-Hydroxyandrost-4-ene-3,17-dione,Adrenosterone	M285T194_NEG,M299T282_NEG,M303T431_POS,M403T118_NEG,M541T215_POS
Betaine Metabolism	21	8	8.6812	9.0909	0.35516	1	0.4354	Betaine,Adenosine,Choline,L-Methionine,S-Adenosylhomocysteine,S-Adenosylmethionine,5-Methyltetrahydrofolic acid,Tetrahydrofolic acid	M104T303_1_POS,M118T269_3_POS,M148T279_NEG,M268T175_POS,M383T310_NEG,M397T292_NEG,M446T419_POS,M482T154_POS
Methionine Metabolism	43	16	8.6339	9.0909	0.35749	1	0.4354	Betaine,Adenosine monophosphate,Adenosine,Choline,Glycine,Sarcosine,L-Methionine,S-Adenosylhomocysteine,S-Adenosylmethionine,Spermidine,5-Methyltetrahydrofolic acid,Putrescine,Pyridoxal 5'-phosphate,5,10-Methylene-THF,Tetrahydrofolic acid,Methionine sulfoxide	M104T303_1_POS,M118T269_3_POS,M146T265_POS,M148T279_NEG,M166T353_POS,M246T276_NEG,M268T175_POS,M346T407_NEG,M383T310_NEG,M397T292_NEG,M446T419_POS,M456T400_NEG,M482T154_POS,M74T355_NEG,M88T337_NEG,M89T412_POS
Methylhistidine Metabolism	4	3	7.8982	9.0909	0.3806	1	0.45769	L-Histidine,S-Adenosylhomocysteine,S-Adenosylmethionine	M156T406_POS,M383T310_NEG,M397T292_NEG
Propanoate Metabolism	42	12	8.9282	9.0909	0.39602	1	0.47028	2-Hydroxybutyric acid,Biotin,Adenosine monophosphate,Beta-Alanine,L-Glutamic acid,Oxoglutaric acid,Propionic acid,L-Valine,Acetyl-CoA,Pyridoxal 5'-phosphate,Phosphoric acid,Pantetheine	M103T185_NEG,M116T202_NEG,M116T294_NEG,M145T343_NEG,M146T374_NEG,M245T262_1_POS,M246T276_NEG,M277T260_NEG,M303T93_2_POS,M346T407_NEG,M73T361_NEG,M73T365_NEG,M90T259_POS,M97T403_NEG
Androgen and Estrogen Metabolism	33	10	6.8971	9.0909	0.43438	1	0.50457	Androstenedione,Dehydroepiandrosterone,Estrone,Estradiol,Uridine 5'-diphosphate,17-Hydroxyprogesterone,Estrone sulfate,Sulfate,Dihydrotestosterone,19-Hydroxyandrost-4-ene-3,17-dione	M215T161_POS,M239T404_2_NEG,M271T162_NEG,M285T194_NEG,M287T231_2_NEG,M303T431_POS,M331T311_POS,M349T156_NEG,M403T118_NEG,M541T215_POS
Lysine Degradation	30	9	6.7444	9.0909	0.43552	1	0.50457	L-Glutamic acid,L-Lysine,Oxoglutaric acid,Oxoadipic acid,Saccharopine,Aminoadipic acid,L-Pipecolic acid,Acetyl-CoA,Pyridoxal 5'-phosphate	M130T303_POS,M144T283_POS,M145T343_NEG,M145T530_NEG,M145T593_NEG,M146T374_NEG,M159T202_1_NEG,M246T276_NEG,M257T194_NEG,M303T93_2_POS
Threonine and 2-Oxobutanoate Degradation	20	3	5.1175	9.0909	0.51222	1	0.58628	Biotin,L-Threonine,Pyridoxal 5'-phosphate	M118T354_NEG,M245T262_1_POS,M246T276_NEG
Malate-Aspartate Shuttle	10	5	4.1441	9.0909	0.53623	1	0.59449	L-Glutamic acid,L-Aspartic acid,Oxoglutaric acid,Malic acid,Pyridoxal 5'-phosphate	M133T573_NEG,M134T197_POS,M145T343_NEG,M146T374_NEG,M246T276_NEG
Phosphatidylcholine Biosynthesis	14	5	3.9099	9.0909	0.53815	1	0.59449	Cytidine monophosphate,Choline,O-Phosphoethanolamine,S-Adenosylhomocysteine,S-Adenosylmethionine	M104T303_1_POS,M140T188_NEG,M324T37_2_POS,M383T310_NEG,M397T292_NEG
Phosphatidylethanolamine Biosynthesis	12	3	3.9092	9.0909	0.53817	1	0.59449	Cytidine monophosphate,Choline,O-Phosphoethanolamine	M104T303_1_POS,M140T188_NEG,M324T37_2_POS
Pyrimidine Metabolism	59	18	4.5781	9.0909	0.55683	1	0.60803	Deoxycytidine,Beta-Alanine,Dihydrothymine,Cytidine,Cytidine monophosphate,Orotic acid,Thymine,Uridine 5'-monophosphate,Uridine 5'-diphosphate,Uridine,Uracil,Ureidosuccinic acid,Dihydrofolic acid,dCMP,Flavin Mononucleotide,5,10-Methylene-THF,CDP,Phosphoric acid	M111T219_NEG,M111T91_2_NEG,M125T79_NEG,M129T156_POS,M158T66_NEG,M195T29_NEG,M226T282_NEG,M242T348_NEG,M243T166_NEG,M250T208_POS,M323T332_NEG,M324T37_2_POS,M384T18_NEG,M403T118_NEG,M456T400_NEG,M466T351_POS,M501T284_POS,M90T259_POS,M97T403_NEG
Glutathione Metabolism	21	6	3.9202	9.0909	0.67575	1	0.7295	Glycine,Glutathione,L-Glutamic acid,Pyroglutamic acid,Phosphoric acid,gamma-Glutamylalanine	M128T281_NEG,M146T374_NEG,M219T386_POS,M306T254_NEG,M74T355_NEG,M97T403_NEG
Nicotinate and Nicotinamide Metabolism	37	8	3.3333	9.0909	0.70311	1	0.75051	Adenosine monophosphate,L-Glutamic acid,Nicotinamide ribotide,S-Adenosylhomocysteine,Nicotinic acid mononucleotide,S-Adenosylmethionine,Nicotinic acid,Phosphoric acid	M124T210_POS,M146T374_NEG,M333T378_NEG,M334T407_NEG,M346T407_NEG,M383T310_NEG,M397T292_NEG,M97T403_NEG
Lactose Synthesis	20	3	1.145	9.0909	0.7534	1	0.79525	Uridine 5'-monophosphate,Uridine 5'-diphosphate,Phosphoric acid	M323T332_NEG,M403T118_NEG,M97T403_NEG
Butyrate Metabolism	19	4	1.7013	9.0909	0.78155	1	0.8159	Butyric acid,Adenosine monophosphate,Succinic acid,Acetyl-CoA	M117T362_2_NEG,M303T93_2_POS,M346T407_NEG,M87T123_NEG
Oxidation of Branched Chain Fatty Acids	26	7	0.097553	9.0909	0.93127	1	0.93695	Ascorbic acid,L-Carnitine,L-Acetylcarnitine,Oxoglutaric acid,Succinic acid,Propionylcarnitine,Acetyl-CoA	M117T362_2_NEG,M145T343_NEG,M162T264_POS,M162T346_2_POS,M175T171_NEG,M204T300_POS,M204T329_POS,M235T533_NEG,M303T93_2_POS,M435T238_POS,M610T278_POS
Phytanic Acid Peroxisomal Oxidation	26	4	0.095458	9.0909	0.93177	1	0.93695	Ascorbic acid,Oxoglutaric acid,Succinic acid,Acetyl-CoA	M117T362_2_NEG,M145T343_NEG,M175T171_NEG,M235T533_NEG,M303T93_2_POS
Ketone Body Metabolism	13	2	0.081799	9.0909	0.93345	1	0.93695	Succinic acid,Acetyl-CoA	M117T362_2_NEG,M303T93_2_POS
Carnitine Synthesis	22	10	0.094633	9.0909	0.93695	1	0.93695	Ascorbic acid,L-Carnitine,Glycine,L-Lysine,Oxoglutaric acid,Succinic acid,S-Adenosylhomocysteine,S-Adenosylmethionine,N6,N6,N6-Trimethyl-L-lysine,Pyridoxal 5'-phosphate	M117T362_2_NEG,M145T343_NEG,M145T530_NEG,M145T593_NEG,M162T264_POS,M162T346_2_POS,M175T171_NEG,M189T535_POS,M235T533_NEG,M246T276_NEG,M383T310_NEG,M397T292_NEG,M74T355_NEG
