# Supplementary material for: The role of the microbiota and metabolites in the treatment of pulmonary fibrosis with UC-MSCs: Integrating fecal metabolomics and 16S rDNA analysis
Source: PLoS One. 2025 Jan 9;20(1):e0313989. doi: 10.1371/journal.pone.0313989 (PMC11717254; doi:10.1371/journal.pone.0313989)
Supplement: S1 Data — (ZIP) [file pone.0313989.s003.zip › HYP content.xlsx]

## Sheet: Sheet1
	Control			Model			UC-MSCs-L			UC-MSCs-M			UC-MSCs-H
	0.0965	0.4528	0.2162	0.074	0.4639	1.6762	0.0991	0.4807	1.5895	0.0828	0.4512	0.7526	0.0906	0.4628	0.9272
	0.0811	0.4014	0.1961	0.075	0.4319	2.0063	0.0986	0.4084	1.3324	0.0925	0.4325	0.9459	0.0914	0.4536	0.9613
	0.0725	0.4326	0.1883	0.0828	0.4925	1.7916	0.0855	0.4549	1.7217	0.0923	0.4153	0.6002	0.0921	0.4351	1.1541
	0.0913	0.4756	0.2082	0.0969	0.4705	2.1286	0.0924	0.4231	1.5328	0.0916	0.4528	0.8521	0.0925	0.4267	1.0625
	0.1033	0.4227	0.1914	0.0971	0.4722	1.6685	0.0901	0.4623	1.2651	0.0903	0.4401	0.6514	0.0926	0.4523	0.8324
	0.0885	0.4763	0.1652	0.0823	0.5128	1.9653	0.0952	0.4712	1.6583	0.0813	0.4826	0.8628	0.0911	0.4629	0.9125
	0.0912	0.4206	0.1827	0.0811	0.4623	1.9426	0.0973	0.4296	1.4216	0.0964	0.4533	0.8533	0.0912	0.4621	0.9728
	0.0896	0.4728	0.1935	0.0914	0.5102	1.8325	0.0961	0.4658	1.6359	0.0917	0.4352	0.7104	0.0903	0.4512	0.9665
	Control	Model	UC-MSCs-L	UC-MSCs-M	UC-MSCs-H
	0.335953	4.10926	3.90566	1.81813	2.24772
	0.359038	5.41132	3.98257	2.51	2.40171
	0.321577	4.17086	4.42934	1.57245	3.09621
	0.304189	5.43817	4.35561	2.10548	2.90245
	0.27583	4.18928	3.1569	1.60406	2.05671
	0.197782	4.37398	4.15718	1.94742	2.20925
	0.277778	4.88326	3.98525	2.12076	2.37692
	0.271138	4.15735	4.165	1.80116	2.42782
Average	0.292911	4.59169	4.01719	1.93493	2.46485
STD	0.0463933	0.533989	0.367524	0.288723	0.332087
