# Supplementary material for: The role of the microbiota and metabolites in the treatment of pulmonary fibrosis with UC-MSCs: Integrating fecal metabolomics and 16S rDNA analysis
Source: PLoS One. 2025 Jan 9;20(1):e0313989. doi: 10.1371/journal.pone.0313989 (PMC11717254; doi:10.1371/journal.pone.0313989)
Supplement: S1 Data — (ZIP) [file pone.0313989.s003.zip › IL-6.xlsx]

## Sheet: 吸收结果
检测结果 测量
2023-06-09 19:13:27
终点法
波长: 450 nm
	1	2	3	4	5	6
A	0.077	0.209	0.947	0.838	0.385	0.656
B	0.117	0.185	0.754	0.642	0.304	0.592
C	0.181	0.195	0.675	0.871	0.383	0.415
D	0.245	0.208	0.933	0.825	0.281	0.577
E	0.362	0.216	0.583	0.608	0.286	0.382
F	0.642	0.209	0.671	0.684	0.418	0.557
G	0.045	0.187	0.849	0.744	0.388	0.405		空白孔	0.0455
H	0.046	0.175	1.034	0.818	0.498	0.526
	减去空白后
	标曲	ctr	blm	Low	medium	high
A	0.0315	0.1635	0.9015	0.7925	0.3395	0.6105
B	0.0715	0.1395	0.7085	0.5965	0.2585	0.5465
C	0.1355	0.1495	0.6295	0.8255	0.3375	0.3695
D	0.1995	0.1625	0.8875	0.7795	0.2355	0.5315
E	0.3165	0.1705	0.5375	0.5625	0.2405	0.3365
F	0.5965	0.1635	0.6255	0.6385	0.3725	0.5115
G		0.1415	0.8035	0.6985	0.3425	0.3595
H		0.1295	0.9885	0.7725	0.4525	0.4805
标曲	0	15.625	31.25	62.5	125	250
	0.0315	0.0715	0.1355	0.1995	0.3165	0.5965
		Control	Model	UC-MSCs-L	UC-MSCs-M	UC-MSCs-H
		52.9545	388.409	338.864	132.955	256.136
		42.0455	300.682	249.773	96.1364	227.045
		46.5909	264.773	353.864	132.045	146.591
		52.5	382.045	332.955	85.6818	220.227
		56.1364	222.955	234.318	87.9545	131.591
		52.9545	262.955	268.864	147.955	211.136
		42.9545	343.864	296.136	134.318	142.045
		37.5	427.955	329.773	184.318	197.045
	Average	47.9545	324.205	300.568	125.17	191.477
	STD	6.64054	72.4144	45.0441	33.7987	45.8797
	TSTD		3.80923e-08	0.446145	1.82693e-05	0.000305485
						0.00535621

## Sheet: 原始数据 450 nm
原始数据
2023-06-09 19:13:27
孔	波长[nm]	原始吸收	检测时间
A 1	450	0.077	0.11
A 2	450	0.209	0.13
A 3	450	0.947	0.15
A 4	450	0.838	0.17
A 5	450	0.385	0.18
A 6	450	0.656	0.2
B 1	450	0.117	0.72
B 2	450	0.185	0.7
B 3	450	0.754	0.68
B 4	450	0.642	0.66
B 5	450	0.304	0.65
B 6	450	0.592	0.63
C 1	450	0.181	1.36
C 2	450	0.195	1.38
C 3	450	0.675	1.4
C 4	450	0.871	1.42
C 5	450	0.383	1.44
C 6	450	0.415	1.46
D 1	450	0.245	1.97
D 2	450	0.208	1.95
D 3	450	0.933	1.94
D 4	450	0.825	1.92
D 5	450	0.281	1.9
D 6	450	0.577	1.88
E 1	450	0.362	2.62
E 2	450	0.216	2.64
E 3	450	0.583	2.65
E 4	450	0.608	2.67
E 5	450	0.286	2.69
E 6	450	0.382	2.71
F 1	450	0.642	3.23
F 2	450	0.209	3.21
F 3	450	0.671	3.19
F 4	450	0.684	3.17
F 5	450	0.418	3.15
F 6	450	0.557	3.13
G 1	450	0.045	3.87
G 2	450	0.187	3.89
G 3	450	0.849	3.91
G 4	450	0.744	3.93
G 5	450	0.388	3.94
G 6	450	0.405	3.96
H 1	450	0.046	4.48
H 2	450	0.175	4.46
H 3	450	1.034	4.44
H 4	450	0.818	4.42
H 5	450	0.498	4.41
H 6	450	0.526	4.39

## Sheet: 基本信息
程序信息
		执行时间	2023-06-09 19:13:27
		名称	Multiskan Sky
		序列号:	1530-801225
		固件版本	1.0.58
		版本	1.51.29.0
		设置温度	37 °C
		比色杯	否
		孵育器为开？	否
程序设置
		试验类型	测量
		板型模板	96孔板
		波长[nm]	450
		测量类型	终点法
		振荡	是
		振荡持续时间	00:00:10

## Sheet: 板布局
	1	2	3	4	5	6
A	X	X	X	X	X	X
B	X	X	X	X	X	X
C	X	X	X	X	X	X
D	X	X	X	X	X	X
E	X	X	X	X	X	X
F	X	X	X	X	X	X
G	X	X	X	X	X	X
H	X	X	X	X	X	X

## Sheet: 运行日志
开始时间	2023-06-09 19:13:08	2023-06-09 19:13:08
温度	23	2023-06-09 19:13:08
温度	23	2023-06-09 19:13:21
温度	23	2023-06-09 19:13:27
结束时间	2023-06-09 19:13:27	2023-06-09 19:13:27
