# Supplementary material for: The role of the microbiota and metabolites in the treatment of pulmonary fibrosis with UC-MSCs: Integrating fecal metabolomics and 16S rDNA analysis
Source: PLoS One. 2025 Jan 9;20(1):e0313989. doi: 10.1371/journal.pone.0313989 (PMC11717254; doi:10.1371/journal.pone.0313989)
Supplement: S1 Data — (ZIP) [file pone.0313989.s003.zip › LEFSE analysis.xls]

feature	level	log_hm	class_hm	LDA score	p value
Bacteria.Firmicutes.Bacilli.Lactobacillales.Streptococcaceae	Family	4.16340773953	UC-MSCs-M	3.77581386421	0.001357189609
Bacteria.Proteobacteria.Gammaproteobacteria.Burkholderiales	Order	3.63850606616	Control	3.16137868963	0.0111415265195
Bacteria.Firmicutes.Bacilli.Lactobacillales.Lactobacillaceae.Lactobacillus	Genus	5.3445424883	UC-MSCs-M	4.76439998676	0.0232782945229
Bacteria.Desulfobacterota.Desulfovibrionia	Class	4.56259093457	UC-MSCs-M	4.25721792233	0.0453399266599
Bacteria.Firmicutes.Bacilli.Erysipelotrichales.Erysipelotrichaceae.Faecalibaculum	Genus	3.86647460361	UC-MSCs-M	3.531064673	0.0214483992559
Bacteria.Proteobacteria.Gammaproteobacteria.Pseudomonadales.Moraxellaceae.Acinetobacter	Genus	4.13032735949	UC-MSCs-M	3.89625542708	0.0319224918349
Bacteria.Firmicutes.Clostridia.Clostridia_vadinBB60_group	Order	3.64599569769	Control	3.23415466166	0.0241095753774
Bacteria.Bacteroidota.Bacteroidia.Bacteroidales.Tannerellaceae	Family	3.86216140059	Model	3.54144762557	0.00391140103137
Bacteria.Bacteroidota.Bacteroidia.Bacteroidales	Order	5.75231536608	Model	4.88404520197	0.00334010048885
Bacteria.Firmicutes.Bacilli.Erysipelotrichales.Erysipelotrichaceae.Ileibacterium	Genus	3.95069009556	Control	3.55933945014	0.0027539009585
Bacteria.Firmicutes.Bacilli.Erysipelotrichales.Erysipelotrichaceae.Clostridium_innocuum_group	Genus	3.35493189506	Model	3.12490011498	0.0258430450596
Bacteria.Actinobacteriota	Phylum	4.28563161638	UC-MSCs-M	3.83748823109	0.0188590903638
Bacteria.Proteobacteria.Gammaproteobacteria.Oceanospirillales.Saccharospirillaceae	Family	2.11115026435	Model	3.11142842386	0.00432345283803
Bacteria.Bacteroidota.Bacteroidia.Bacteroidales.Marinifilaceae.Odoribacter	Genus	3.8405273926	UC-MSCs-M	3.5156356712	0.0119514749099
Bacteria.Firmicutes.Bacilli.Lactobacillales.Streptococcaceae.Streptococcus	Genus	4.15869818966	UC-MSCs-M	3.80040841454	0.000627184999487
Bacteria.Bacteroidota.Bacteroidia.Bacteroidales.Prevotellaceae	Family	4.94240617268	Model	4.5340482107	0.00332062473959
Bacteria.Proteobacteria.Gammaproteobacteria.Oceanospirillales.Saccharospirillaceae.Litoribrevibacter	Genus	1.85863732171	Model	3.41079235283	0.0108397424153
Bacteria.Desulfobacterota.Desulfovibrionia.Desulfovibrionales.Desulfovibrionaceae	Family	4.56259093457	UC-MSCs-M	4.25721797337	0.0453399266599
Bacteria.Proteobacteria.Gammaproteobacteria.Pseudomonadales	Order	4.13083358839	UC-MSCs-M	3.89626119222	0.0294130804748
Bacteria.Firmicutes.Clostridia.Peptostreptococcales_Tissierellales.Peptostreptococcaceae.Romboutsia	Genus	3.5682090636	UC-MSCs-M	3.23125637939	0.0029975037719
Bacteria.Bacteroidota.Bacteroidia	Class	5.75386021736	Model	4.88542430609	0.00362506506839
Bacteria.Bacteroidota.Bacteroidia.Bacteroidales.Marinifilaceae	Family	3.8405273926	UC-MSCs-M	3.5156356712	0.0119514749099
Bacteria.Bacteroidota.Bacteroidia.Bacteroidales.Bacteroidaceae	Family	4.40646386022	Model	4.07083392517	0.00233795296872
Bacteria.Bacteroidota.Bacteroidia.Bacteroidales.Tannerellaceae.Parabacteroides	Genus	3.86216140059	Model	3.54144762557	0.00391140103137
Bacteria.Firmicutes.Clostridia.Oscillospirales.Eubacterium_coprostanoligenes_group	Family	3.99892366629	Model	3.6516422511	0.00255230033596
Bacteria.Firmicutes	Phylum	5.62703904923	Control	4.73397355301	0.0178921749944
Bacteria.Firmicutes.Bacilli.Erysipelotrichales.Erysipelotrichaceae.Dubosiella	Genus	4.87216179435	Control	4.54960737304	0.00332062473959
Bacteria.Bacteroidota	Phylum	5.75386021736	Model	4.88540570127	0.00362506506839
Bacteria.Actinobacteriota.Actinobacteria.Bifidobacteriales.Bifidobacteriaceae	Family	4.10766323029	UC-MSCs-M	3.74447130729	0.00206776585905
Bacteria.Proteobacteria.Gammaproteobacteria.Enterobacterales.Enterobacteriaceae.Escherichia_Shigella	Genus	4.35529621228	Model	4.03410763602	0.00388859409308
Bacteria.Bacteroidota.Bacteroidia.Bacteroidales.Bacteroidaceae.Bacteroides	Genus	4.40646386022	Model	4.07083392517	0.00233795296872
Bacteria.Proteobacteria.Gammaproteobacteria.Burkholderiales.Sutterellaceae.Parasutterella	Genus	3.62600434231	Control	3.16919040112	0.0111415265195
Bacteria.Actinobacteriota.Actinobacteria	Class	4.10921640485	UC-MSCs-M	3.74479388284	0.00206776585905
Bacteria.Firmicutes.Clostridia.Peptostreptococcales_Tissierellales.Peptostreptococcaceae	Family	3.57904172333	UC-MSCs-M	3.23910115545	0.0029975037719
Bacteria.Desulfobacterota.Desulfovibrionia.Desulfovibrionales.Desulfovibrionaceae.Desulfovibrio	Genus	4.55986221099	UC-MSCs-M	4.25951633846	0.0453399266599
Bacteria.Actinobacteriota.Actinobacteria.Bifidobacteriales	Order	4.10766323029	UC-MSCs-M	3.74447130729	0.00206776585905
Bacteria.Bacteroidota.Bacteroidia.Bacteroidales.Prevotellaceae.Prevotellaceae_UCG_001	Genus	4.72742995602	Model	4.33332538023	0.00442248894532
Bacteria.Bacteroidota.Bacteroidia.Bacteroidales.Rikenellaceae.Alistipes	Genus	4.51944064368	Control	4.01817788868	0.0319224918349
Bacteria.Actinobacteriota.Actinobacteria.Bifidobacteriales.Bifidobacteriaceae.Bifidobacterium	Genus	4.10766323029	UC-MSCs-M	3.74447130729	0.00206776585905
Bacteria.Firmicutes.Bacilli.Erysipelotrichales.Erysipelotrichaceae.Allobaculum	Genus	4.59734448118	Control	4.21991851515	0.0100283501578
Bacteria.Desulfobacterota	Phylum	4.56259093457	UC-MSCs-M	4.25721792233	0.0453399266599
Bacteria.Firmicutes.Clostridia.Christensenellales.Christensenellaceae.Christensenellaceae_R_7_group	Genus	1.86567653746	UC-MSCs-M	3.15332086168	0.00875543672839
Bacteria.Firmicutes.Bacilli.Erysipelotrichales	Order	5.11326612923	Control	4.70909456713	0.00595927161546
Bacteria.Bacteroidota.Bacteroidia.Bacteroidales.Prevotellaceae.Prevotellaceae_NK3B31_group	Genus	3.61296607677	UC-MSCs-M	3.22539895623	0.0342431407005
Bacteria.Proteobacteria.Gammaproteobacteria.Burkholderiales.Sutterellaceae	Family	3.62600434231	Control	3.16919040112	0.0111415265195
Bacteria.Proteobacteria.Gammaproteobacteria.Enterobacterales.Enterobacteriaceae.Klebsiella	Genus	3.82595096242	Model	3.50760049284	0.00458041848719
Bacteria.Proteobacteria.Gammaproteobacteria.Pseudomonadales.Moraxellaceae	Family	4.13032735949	UC-MSCs-M	3.89625542708	0.0319224918349
Bacteria.Firmicutes.Clostridia.Lachnospirales.Lachnospiraceae.Acetatifactor	Genus	1.80594212338	Control	3.43622140604	0.0382412764441
Bacteria.Proteobacteria.Gammaproteobacteria.Oceanospirillales.Saccharospirillaceae.Litoribacillus	Genus	1.38629046823	Model	3.62150163642	0.0287285964887
Bacteria.Bacteroidota.Bacteroidia.Bacteroidales.Prevotellaceae.Alloprevotella	Genus	4.44505515051	Model	4.10447048593	0.00255230033596
Bacteria.Firmicutes.Bacilli.Lactobacillales.Enterococcaceae	Family	3.62218134286	Model	3.24455694067	0.0209525048603
Bacteria.Firmicutes.Bacilli	Class	5.53972098912	Control	4.96929167596	0.0214483992559
Bacteria.Firmicutes.Bacilli.Erysipelotrichales.Erysipelatoclostridiaceae	Family	4.10428170438	Model	3.82530497965	0.0087151703061
Bacteria.Proteobacteria.Gammaproteobacteria.Oceanospirillales	Order	2.11115026435	Model	3.10876164789	0.00432345283803
Bacteria.Firmicutes.Clostridia.Lachnospirales.Lachnospiraceae.Eubacterium_fissicatena_group	Genus	3.41510171379	Model	3.11156511955	0.00844573866978
Bacteria.Firmicutes.Bacilli.Erysipelotrichales.Erysipelatoclostridiaceae.Erysipelotrichaceae_UCG_003	Genus	1.20112430838	UC-MSCs-M	3.60419002481	0.0345016487491
Bacteria.Fusobacteriota.Fusobacteriia.Fusobacteriales.Fusobacteriaceae.Cetobacterium	Genus	1.61738483892	Control	3.46372280636	0.0327696398605
Bacteria.Proteobacteria.Gammaproteobacteria.Vibrionales.Vibrionaceae.Photobacterium	Genus	2.18869399288	Control	3.00516341518	0.00314257778756
Bacteria.Desulfobacterota.Desulfovibrionia.Desulfovibrionales	Order	4.56259093457	UC-MSCs-M	4.25721792233	0.0453399266599
Bacteria.Firmicutes.Clostridia.Peptostreptococcales_Tissierellales	Order	3.60203114322	UC-MSCs-M	3.24489687187	0.00293687450479
Bacteria.Firmicutes.Bacilli.Lactobacillales	Order	5.37359118333	UC-MSCs-M	4.79496691332	0.0246801898882
Bacteria.Proteobacteria.Gammaproteobacteria.Enterobacterales.Enterobacteriaceae	Family	4.46896181354	Model	4.14501560025	0.00432023947409
Bacteria.Firmicutes.Bacilli.Lactobacillales.Lactobacillaceae	Family	5.3445424883	UC-MSCs-M	4.76426257009	0.0232782945229
Bacteria.Firmicutes.Bacilli.Erysipelotrichales.Erysipelotrichaceae	Family	5.11032274806	Control	4.70827201113	0.00337939533814
Bacteria.Firmicutes.Clostridia.Clostridia_UCG_014	Order	4.86336327471	Model	4.47915381193	0.0140777760076
Bacteria.Firmicutes.Bacilli.Erysipelotrichales.Erysipelotrichaceae.Turicibacter	Genus	3.75365407343	UC-MSCs-M	3.3826910565	0.00755409907242
Bacteria.Firmicutes.Bacilli.Lactobacillales.Enterococcaceae.Enterococcus	Genus	3.62218134286	Model	3.24455694067	0.0209525048603
Bacteria.Actinobacteriota.Coriobacteriia.Coriobacteriales.Coriobacteriales_Incertae_Sedis	Family	1.86373943287	UC-MSCs-M	3.2353639045	0.017258734541
Bacteria.Firmicutes.Bacilli.Erysipelotrichales.Erysipelatoclostridiaceae.Erysipelatoclostridium	Genus	4.10353925548	Model	3.82822045166	0.00624469240131
Bacteria.Proteobacteria.Gammaproteobacteria.Enterobacterales	Order	4.47155945395	Model	4.1450159004	0.00471632612319
