# Supplementary material for: The role of the microbiota and metabolites in the treatment of pulmonary fibrosis with UC-MSCs: Integrating fecal metabolomics and 16S rDNA analysis
Source: PLoS One. 2025 Jan 9;20(1):e0313989. doi: 10.1371/journal.pone.0313989 (PMC11717254; doi:10.1371/journal.pone.0313989)
Supplement: S1 Data — (ZIP) [file pone.0313989.s003.zip › mice weight and survival rates.xlsx]

## Sheet: Sheet1
Control	1	2	3	4	5	6	7	8	9	10	11	12	13	14	15	Average	Body Weight %	STD	%STD
Day0	23.9	23.8	25.1	26.2	23.8	24.2	23.7	23	23.9	24.1	22.2	24.2	23.7	24.1	23.6	23.9667	100	0.878852	3.66697
Day1	24.6	24.1	25.5	26.6	24.5	24.9	24.6	23.4	23.9	24.8	22.9	24.1	24.2	24.3	24	24.4267	101.919	0.863106	3.60127
Day3	24.3	24.5	25.4	26.8	24.6	25.2	24.3	23.3	24.3	24.8	22.5	24.6	24	24.6	24	24.48	102.142	0.954837	3.98402
Day5	25.2	24	25.6	26.5	24.4	25.5	24.2	23.5	24.4	25	22.9	24.3	24.7	24.5	22.9	24.5067	102.253	0.98232	4.09869
Day7	25.9	25.1	26	27.5	24.9	25.1	24.9	24.3	24.9	25.5	23.7	25	25.1	25	26.1	25.2667	105.424	0.873962	3.64657
Day9	26.5	25.1	26.5	29.8	25	25.9	25.4	24.2	24.9	25.9	24	25.4	25.4	25.1	26.1	25.68	107.149	1.35182	5.64043
Day11	26.5	25.3	27.2	28.4	25.9	26	25.2	24.8	25.5	25.8	23.4	25.8	26	25	26.5	25.82	107.733	1.13023	4.71585
Day13	26.3	25.5	26.6	28.3	26.1	26.2	25.1	24.9	25.7	25.9	23.5	25.3	26.1	25.2	26.4	25.8067	107.677	1.04024	4.34035
Day15	26.8	25.1	26.7	28.4	26.2	26	25.3	24.7	25.6	26.5	23.7	25.8	26.2	25.3	26.8	25.94	108.234	1.09466	4.56743
Day17	27.6	25.2	26.7	28.7	26.5	26.2	25.8	24.6	25.7	26.3	23.8	26.6	26.3	25.2	27.4	26.1733	109.207	1.22151	5.09671
Day19	28	25	26.9	29	26.6	26.3	25.8	24.8	25.9	26.1	24.1	27	26.2	25.4	28.1	26.3467	109.93	1.31956	5.50581
Day21	28.4	25.3	27.2	29.1	26.8	26.2	26.3	25	26.1	26.3	24.4	27.6	26.3	25.8	28.2	26.6	110.987	1.30548	5.44707
Model	21	22	23	24	25	26	27	28	29	30	31	32	33	34	35	Average	Body Weight %	STD	%STD
Day0	23.5	22.7	24.6	24	23	25.4	22.9	22.4	22.3	24.8	23.1	23.7	24.8	25.1	22.4	23.6467	99.9999	1.06896	4.52053
Day1	22.7	22.5	23.5	23.7	22.3	22.9	22.9	24	23.2	24.4	22.6	22.5	24	24.9	21.7	23.1867	98.0546	0.877388	3.7104
Day3	22.6	22.7	23.2	23	21.9	23.4	22.3	24.1	22.9	24.2	21.8	23.2	22.2	24.8	21.7	22.9333	96.9832	0.917813	3.88136
Day5	21.2	20.8	21.1	21.7	20.7	22.2	21.7	22.3	21.8	23.7	20.4	22.8	23.3	23.2	20	21.7933	92.1623	1.11833	4.72934
Day7	20.8	20.2	19.1	20.4	22	23.1	18.6	23.6	22.6	22.4	19.1	23.4	22.3	22.4	19.4	21.2933	90.0478	1.71941	7.27126
Day9	20	19.5	18.7	19.1	20.8	22.6	17.3	22.9	22.1	21.3	17.6	22.6	21.4	22	18.8	20.4467	86.4673	1.86849	7.90168
Day11	20.8	18.9	18.5	18.3	22.1	22.3	15.9	22.7	21.8	20.8		16.7	23.7	21.2	18.3	20.1429	85.1825	2.37445	10.0414
Day13	20.5	18.3	17.6	17.5	22.5	21.6		22.6	21.7	19.5			17.3	20.6	16.9	19.7167	83.3802	2.13534	9.0302
Day15	19.6	17.7	16.5		22.7	21.2		22.5	21.6	18.9				20	16	19.67	83.1829	2.38889	10.1024
Day17	18.7	16.2			21.2	20.8		21.8	20.5					19	15.5	19.2125	81.2481	2.32958	9.85163
Day19	17.4				21.3	19.5		20.7	20.4					18.4		19.6167	82.9573	1.48515	6.28057
Day21					21.1	19.2		20.3	19.7							20.075	84.8956	0.818026	3.45937
	18	17	15	13			10			16	9	11	13	19	17
UC-MSCs-L	41	42	43	44	45	46	47	48	49	50	51	52	53	54	55	Average	Body Weight %	STD	%STD
Day0	23	22.8	23.5	24.8	25.4	25.1	24.1	22.9	23.6	24.6	22.2	23.8	23	23.3	22.9	23.6667	99.9999	0.946925	4.00109
Day1	23	22.3	23.5	24.2	25	24.5	23.9	22.1	23.4	24.2	21.6	24	22.6	23.1	21.4	23.2533	98.2534	1.08158	4.57004
Day3	22.3	21.5	23.2	24	23.8	24.7	23.9	21.8	23	24	21.5	22.7	22.4	22.7	21.4	22.86	96.5914	1.05614	4.46255
Day5	21.4	19.1	21.8	23.1	22.4	23.2	22.1	20.5	21.6	22.4	20.2	21.8	20.9	21.4	20	21.46	90.6759	1.15499	4.88023
Day7	21.5	18.5	23.3	23.5	22	23.5	22.8	20.1	21.9	23.6	20.8	22.1	21.1	19.4	20.7	21.6533	91.4928	1.56792	6.62502
Day9	21.2	17.8	23.1	23.9	21.3	23.1	22	18.2	20.9	23	20.1	21.3	24.4	21.3	20.1	21.4467	90.6196	1.90521	8.05015
Day11	20.1	16.7	24	23.2	19.7	23.7	22.5	16.3	22.2	23.9	21.7	21.5	21.7	22.4	20	21.3067	90.028	2.37681	10.0429
Day13	18.6	16.3	23.5	22.6	18.3	23.3	22.6		21.8	23.5	21.5	19.9	21.2	21.2	18.2	20.8929	88.2796	2.28556	9.65729
Day15	17.3		23	20.5	17.8	23	22		21.3	22.9	21.6	18.4	21.7	20.7	17.3	20.5769	86.9446	2.15915	9.12315
Day17			21.4	18.3		21.8	21.7		20.7	21.3	21.3	17.3	22.6	18.3		20.47	86.4928	1.81295	7.66033
Day19			18.7	17.1		20.7	21.5		20.2	20.7	21.4	16.2	22.3	17.9		19.67	83.1126	2.06508	8.72568
Day21			17.6			19.8	21.2		19.8	20.1	21.2		22.6	7.3		20.3286	85.8953	4.82937	20.4058
	15	8	20	19	12			10				18			14
UC-MSCs-M	56	57	58	59	60	61	62	63	64	65	66	67	68	69	70	Average	Body Weight %	STD	%STD
Day0	24	24.1	23.4	22.9	26	23.5	24.6	22.3	24.1	21.5	24.8	24	24.5	23.4	23	23.74	100	1.08812	4.58348
Day1	23.5	23.2	22.5	22.3	25.9	23	23.9	22	23	21.1	24.3	24	24	22.7	22.2	23.1733	97.613	1.15972	4.88509
Day3	23.4	23.3	22.9	22.4	25	22.4	23.3	21.5	22.8	21	23.1	24	23	22.5	22.2	22.8533	96.2651	0.961299	4.04928
Day5	23.1	23.9	22.4	20.8	24.5	21.8	22.8	21.9	22.3	19.3	22.3	23.6	20.5	23.4	22.9	22.3667	94.2151	1.37304	5.78366
Day7	22.7	22.5	22	20.4	23.7	21.7	22	21.5	21.7	19.8	22.2	23.4	21.6	22.6	21.1	21.9267	92.3617	1.02502	4.31769
Day9	23.4	23.7	23.5	20.6	24.3	21.4	22.8	21.5	21.9	19.5	22.5	23.9	19.3	22.9	22.6	22.2533	93.7377	1.54035	6.4884
Day11	23.6	24.4	23.1	20.1	23.7	20.5	23.2	22.3	22.2	19.9	22.9	23.5	18.9	23.6	22.9	22.32	94.0185	1.66399	7.00922
Day13	23.4	24.8	23.3	18.5	22.2	19.7	23.6	22	22.3	18.5	22.2	23.4	18.6	22.6	23	21.8733	92.137	2.04676	8.62158
Day15	23.5	24.3	23	17.6	21.2	18.8	23.3	21.8	21.7		21.6	23.1	17.2	22.7	23.3	21.65	91.1963	2.24422	9.45334
Day17	23.2	24.8	23.5		20.1	18.2	22.6	22.5	20.7		19.1	23.3	16.4	22.1	23.6	21.5462	90.7589	2.47036	10.4059
Day19	23.8	25	23.9		19.8	17.9	22	21.9	20.2		17.3	23.9		23.6	24.3	21.9667	92.5302	2.59872	10.9466
Day21	24.5	25.2	24.2		19.3		22.3	22	19.7			24.2		24.2	24.5	22.8444	96.2277	2.10103	8.85017
				15		19				14	18		17
UC-MSCs-H	71	72	73	74	75	76	77	78	79	80	81	82	83	84	85	Average	Body Weight %	STD	%STD
Day0	23.5	23.9	23.8	24	24	24.5	22.6	24.6	22.9	23.5	23.5	23.5	24.3	23.5	24.6	23.78	100	0.585784	2.46335
Day1	23.1	23.2	22.9	22.5	23.6	23.8	22.2	23.8	22.3	22.2	23.2	23	23.6	23.1	23.9	23.0933	97.1124	0.586109	2.46471
Day3	23	22.2	22.1	22.1	22.9	22.8	21.1	24.1	21.3	22.1	22	22.3	23.1	23	23.3	22.4933	94.5893	0.782365	3.29001
Day5	22.9	22.1	22	22	22.8	22.7	21	24	21.2	22	21.9	22.2	23	22.9	23.2	22.3933	94.1688	0.782365	3.29001
Day7	22.2	21.9	20.4	21.1	22	22.1	20.6	23.1	20.8	20.8	22	22.1	21.9	22.7	22.4	21.74	91.4214	0.807819	3.39705
Day9	21.7	21.6	19.7	20.6	22.7	21.8	20	23.7	19.8	21	21.2	20.6	20.4	22.8	23	21.3733	89.8795	1.24411	5.23175
Day11	21.4	20.8	19.5	20.8	21.8	22.4	19.7	24.2	19	21.5	20.7	19.7	19.7	22.9	23.4	21.1667	89.0104	1.55134	6.52373
Day13	20.8	19.7	18.6	20.6	20.5	21.3	19.4	24.2	17.8	21.8	20.3	18.9	18.9	22.4	23.8	20.6	86.6274	1.85896	7.81731
Day15	20.5	18.8		20.7	19.6	21.8	18.8	24.3	17.2	21.1	19.7	18	18.1	22	23.5	20.2929	85.3358	2.09962	8.82935
Day17	20.5	17.8		21.4	19.5	22.3	17.6	23.5		19.3	18.2	17.2	17.6	21.9	22.6	19.9538	83.9102	2.20364	9.26678
Day19	20.2			21.8	19.1	22.5		23.4		19	17.2		16.8	21.7	22	20.37	85.6602	2.27305	9.55868
Day21	19.8			21.6	19.8	22.1		23.2		18.8				21.5	22.3	21.1375	88.8877	1.50801	6.34152
	21	17	13	21	21	21	16	21	15	21	19	17	18	21	21
