# Supplementary material for: The role of the microbiota and metabolites in the treatment of pulmonary fibrosis with UC-MSCs: Integrating fecal metabolomics and 16S rDNA analysis
Source: PLoS One. 2025 Jan 9;20(1):e0313989. doi: 10.1371/journal.pone.0313989 (PMC11717254; doi:10.1371/journal.pone.0313989)
Supplement: S1 Data — (ZIP) [file pone.0313989.s003.zip › Model-vs-UC-MSCs-M.PLS-DA.xls]

sample	t1(21_1%)	t2(12_6%)
Model-1	-408125.637183883	-35633.6730226925
Model-2	-479913.011335713	144079.738953212
Model-3	-309080.452180323	-334941.768503001
Model-4	-533303.459919544	152971.258546062
Model-5	-423277.184427068	-156691.3241915
Model-6	-438026.317626227	-106615.209256423
UC-MSCs-M-1	584765.205167471	-410256.526694858
UC-MSCs-M-2	434638.241501243	-252589.272442467
UC-MSCs-M-3	509882.101865501	-247464.701180385
UC-MSCs-M-4	422496.872556217	448848.365943279
UC-MSCs-M-5	414292.903340945	136389.466850652
UC-MSCs-M-6	225650.738241388	661903.644998125
