# Supplementary material for: The role of the microbiota and metabolites in the treatment of pulmonary fibrosis with UC-MSCs: Integrating fecal metabolomics and 16S rDNA analysis
Source: PLoS One. 2025 Jan 9;20(1):e0313989. doi: 10.1371/journal.pone.0313989 (PMC11717254; doi:10.1371/journal.pone.0313989)
Supplement: S1 Data — (ZIP) [file pone.0313989.s003.zip › renamed_05f96.xls]

OTU	Control	Model
OTU000179	2	82.5
OTU000260	1.1666666666667	37.333333333333
OTU000287	1.8333333333333	32.166666666667
OTU000263	23	9.6666666666667
OTU000350	2.3333333333333	24.333333333333
OTU000388	1.1666666666667	20.166666666667
OTU000422	1.1666666666667	16
OTU000453	1.3333333333333	11.666666666667
OTU000473	10	1
OTU000443	9.3333333333333	2
OTU000486	2	9.3333333333333
OTU000405	5.6666666666667	5.1666666666667
OTU000538	2.3333333333333	8.5
OTU000502	1.5	7.5
OTU000413	3.5	5.6666666666667
OTU000565	7.5	1.6666666666667
OTU000547	1.8333333333333	6.6666666666667
OTU000516	1.5	5.5
OTU000574	2.5	4.8333333333333
OTU000519	4.8333333333333	1.8333333333333
OTU000530	2.5	4.1666666666667
OTU000630	1.3333333333333	5.1666666666667
OTU000624	2.6666666666667	3.3333333333333
OTU000623	1.8333333333333	3.6666666666667
OTU000406	4	1.1666666666667
OTU000651	4.5	1
OTU000652	1.6666666666667	3.5
OTU000478	4.5	1
OTU000657	1.6666666666667	3.5
OTU000723	1	4.1666666666667
OTU000472	1.8333333333333	3
OTU000705	2	3.1666666666667
OTU000605	1.1666666666667	3.1666666666667
OTU000684	2.8333333333333	2
OTU000683	1.6666666666667	2.1666666666667
OTU000305	1.3333333333333	2.8333333333333
OTU000364	2.8333333333333	1
OTU000622	3	1.1666666666667
OTU000642	2.1666666666667	1.3333333333333
OTU000458	1.5	1.5
OTU000603	1	2.3333333333333
OTU000700	1.5	1.8333333333333
OTU000854	2.5	1
OTU000755	1	2.1666666666667
OTU000758	1	2
OTU000764	2.1666666666667	1.1666666666667
OTU000788	1.5	1.5
OTU000515	1.3333333333333	1.1666666666667
OTU000757	1.3333333333333	1.3333333333333
OTU000908	1.1666666666667	1.8333333333333
OTU000712	1	1.5
OTU000813	1.8333333333333	1.1666666666667
OTU000898	1.1666666666667	1.1666666666667
OTU000708	1	1
OTU000881	1.3333333333333	1
OTU000962	1.1666666666667	1.1666666666667
OTU000892	1.3333333333333	1.3333333333333
OTU001053	1.3333333333333	1.1666666666667
OTU001112	1	1.1666666666667
