# Supplementary material for: The role of the microbiota and metabolites in the treatment of pulmonary fibrosis with UC-MSCs: Integrating fecal metabolomics and 16S rDNA analysis
Source: PLoS One. 2025 Jan 9;20(1):e0313989. doi: 10.1371/journal.pone.0313989 (PMC11717254; doi:10.1371/journal.pone.0313989)
Supplement: S1 Data — (ZIP) [file pone.0313989.s003.zip › renamed_224d6.xlsx]

## Sheet: 吸收结果
检测结果 测量
2023-06-05 16:01:33
终点法
波长: 450 nm
	标曲	control	BLM	低	中	高
	1	2	3	4	5	6
A	0.107	0.311	1.346	0.918	0.421	0.723
B	0.203	0.296	1.435	1.221	0.509	0.825
C	0.328	0.238	1.33	1.424	0.526	0.706
D	0.529	0.319	1.49	0.829	0.733	0.911
E	0.94	0.283	1.16	1.129	0.628	1.028
F	1.66	0.276	0.972	1.125	0.687	0.867
G	0.047	0.302	1.395	0.791	0.709	0.735
H	0.045	0.298	1.638	1.157	0.573	0.671		空白孔	0.046
	减去空白孔之后
	标曲	control	BLM	低	中	高
A	0.061	0.265	1.3	0.872	0.375	0.677
B	0.157	0.25	1.389	1.175	0.463	0.779
C	0.282	0.192	1.284	1.378	0.48	0.66
D	0.483	0.273	1.444	0.783	0.687	0.865
E	0.894	0.237	1.114	1.083	0.582	0.982
F	1.614	0.23	0.926	1.079	0.641	0.821
G		0.256	1.349	0.745	0.663	0.689
H		0.252	1.592	1.111	0.527	0.625
标曲	0	15.6	31.3	62.5	125	250
	0.061	0.157	0.282	0.483	0.894	1.614
	TNF-α浓度	Control	Model	UC-MSCs-L	UC-MSCs-M	UC-MSCs-H
		29.9677	196.903	127.871	47.7097	96.4194
		27.5484	211.258	176.742	61.9032	112.871
		18.1935	194.323	209.484	64.6452	93.6774
		31.2581	220.129	113.516	98.0323	126.742
		25.4516	166.903	161.903	81.0968	145.613
		24.3226	136.581	161.258	90.6129	119.645
		28.5161	204.806	107.387	94.1613	98.3548
		27.871	244	166.419	72.2258	88.0323
	Average	26.6411	196.863	153.073	76.2984	110.169
	STD	4.07757	32.8884	34.5431	17.7132	19.7074
			7.76375e-10	0.0211069	2.85357e-07	1.66713e-05
						0.00281102

## Sheet: 原始数据 450 nm
原始数据
2023-06-05 16:01:33
孔	波长[nm]	原始吸收	检测时间
A 1	450	0.107	0
A 2	450	0.311	0.01
A 3	450	1.346	0.03
A 4	450	0.918	0.05
A 5	450	0.421	0.07
A 6	450	0.723	0.09
B 1	450	0.203	0.83
B 2	450	0.296	0.81
B 3	450	1.435	0.79
B 4	450	1.221	0.77
B 5	450	0.509	0.75
B 6	450	0.825	0.73
C 1	450	0.328	1.25
C 2	450	0.238	1.27
C 3	450	1.33	1.29
C 4	450	1.424	1.31
C 5	450	0.526	1.32
C 6	450	0.706	1.34
D 1	450	0.529	2.08
D 2	450	0.319	2.06
D 3	450	1.49	2.04
D 4	450	0.829	2.02
D 5	450	0.733	2.01
D 6	450	0.911	1.99
E 1	450	0.94	2.5
E 2	450	0.283	2.52
E 3	450	1.16	2.54
E 4	450	1.129	2.56
E 5	450	0.628	2.58
E 6	450	1.028	2.6
F 1	450	1.66	3.33
F 2	450	0.276	3.31
F 3	450	0.972	3.3
F 4	450	1.125	3.28
F 5	450	0.687	3.26
F 6	450	0.867	3.24
G 1	450	0.047	3.76
G 2	450	0.302	3.78
G 3	450	1.395	3.79
G 4	450	0.791	3.81
G 5	450	0.709	3.83
G 6	450	0.735	3.85
H 1	450	0.045	4.59
H 2	450	0.298	4.57
H 3	450	1.638	4.55
H 4	450	1.157	4.53
H 5	450	0.573	4.51
H 6	450	0.671	4.49

## Sheet: 基本信息
程序信息
		执行时间	2023-06-05 16:01:33
		名称	Multiskan Sky
		序列号:	1530-801225
		固件版本	1.0.58
		版本	1.51.29.0
		设置温度	37 °C
		比色杯	否
		孵育器为开？	否
程序设置
		试验类型	测量
		板型模板	96孔板
		波长[nm]	450
		测量类型	终点法
		振荡	是
		振荡持续时间	00:00:10

## Sheet: 板布局
	1	2	3	4	5	6
A	X	X	X	X	X	X
B	X	X	X	X	X	X
C	X	X	X	X	X	X
D	X	X	X	X	X	X
E	X	X	X	X	X	X
F	X	X	X	X	X	X
G	X	X	X	X	X	X
H	X	X	X	X	X	X

## Sheet: 运行日志
开始时间	2023-06-05 16:01:15	2023-06-05 16:01:15
温度	23	2023-06-05 16:01:15
温度	23	2023-06-05 16:01:33
结束时间	2023-06-05 16:01:33	2023-06-05 16:01:33
