# Supplementary material for: The role of the microbiota and metabolites in the treatment of pulmonary fibrosis with UC-MSCs: Integrating fecal metabolomics and 16S rDNA analysis
Source: PLoS One. 2025 Jan 9;20(1):e0313989. doi: 10.1371/journal.pone.0313989 (PMC11717254; doi:10.1371/journal.pone.0313989)
Supplement: S1 Data — (ZIP) [file pone.0313989.s003.zip › renamed_4d0dc.xls]

OTU	Model
OTU000296	33.833333333333
OTU000322	30.833333333333
OTU000483	13.5
OTU000471	13.333333333333
OTU000528	10.666666666667
OTU000513	10.333333333333
OTU000560	6.8333333333333
OTU000545	7.6666666666667
OTU000507	6.3333333333333
OTU000656	7
OTU000644	6.6666666666667
OTU000613	6.3333333333333
OTU000658	6.8333333333333
OTU000599	5.8333333333333
OTU000647	5
OTU000625	5.1666666666667
OTU000680	4.8333333333333
OTU000690	5.3333333333333
OTU000711	5.8333333333333
OTU000677	5
OTU000709	5.3333333333333
OTU000544	4.5
OTU000701	5.1666666666667
OTU000714	4.5
OTU000731	5.3333333333333
OTU000746	4.5
OTU000699	4.6666666666667
OTU000663	3.8333333333333
OTU000744	4
OTU000737	3.3333333333333
OTU000672	2.8333333333333
OTU000717	3.3333333333333
OTU000751	3.3333333333333
OTU000760	3.3333333333333
OTU000787	3
OTU000817	3.8333333333333
OTU000848	3.5
OTU000862	2.8333333333333
OTU000351	2.6666666666667
OTU000619	2.8333333333333
OTU000679	2.5
OTU000799	3.1666666666667
OTU000820	2.5
OTU000635	2.3333333333333
OTU000767	2.8333333333333
OTU000790	3.3333333333333
OTU000857	3.3333333333333
OTU000685	3.1666666666667
OTU000752	3.1666666666667
OTU000789	3.1666666666667
OTU000818	2.6666666666667
OTU000901	2.8333333333333
OTU000715	2.6666666666667
OTU000771	3
OTU000843	2.6666666666667
OTU000902	2.6666666666667
OTU000721	2.6666666666667
OTU000830	3
OTU000888	2.5
OTU000778	1.6666666666667
OTU000905	2.1666666666667
OTU000930	3
OTU000960	2.5
OTU000980	2.6666666666667
OTU000981	3
OTU000800	1.5
OTU000833	1.6666666666667
OTU000891	2
OTU000946	2.1666666666667
OTU000986	2.8333333333333
OTU000993	2.6666666666667
OTU001016	2
OTU000500	1.1666666666667
OTU000733	1.3333333333333
OTU000844	1.6666666666667
OTU000874	1.3333333333333
OTU000889	2.3333333333333
OTU000939	2.1666666666667
OTU000944	1.3333333333333
OTU000997	1.6666666666667
OTU001019	2.3333333333333
OTU001023	2.3333333333333
OTU001038	2.6666666666667
OTU000951	2.3333333333333
OTU000953	1.6666666666667
OTU000967	1.8333333333333
OTU000999	2.5
OTU001054	2.3333333333333
OTU001062	2
OTU001080	2.1666666666667
OTU000572	1.3333333333333
OTU000729	1.6666666666667
OTU000782	2.1666666666667
OTU000826	2.3333333333333
OTU000927	1
OTU000935	1.5
OTU000937	1.1666666666667
OTU000973	1
OTU000977	1.5
OTU000998	1.5
OTU001000	1.1666666666667
OTU001007	1.1666666666667
OTU001011	1.6666666666667
OTU001105	1.5
OTU001114	1.6666666666667
OTU001115	2
OTU001117	2.1666666666667
OTU001122	1.1666666666667
OTU000847	1
OTU000897	1.1666666666667
OTU000926	1.1666666666667
OTU000941	1.3333333333333
OTU000966	2
OTU000979	1.3333333333333
OTU000987	2
OTU001010	1.8333333333333
OTU001024	1.3333333333333
OTU001034	1.5
OTU001069	1.5
OTU001085	1.6666666666667
OTU001098	1.5
OTU001100	1.3333333333333
OTU001104	2.1666666666667
OTU001126	2
OTU001134	1.3333333333333
OTU001145	2.1666666666667
OTU001165	2
OTU000809	1
OTU000832	1
OTU000859	1.8333333333333
OTU000870	1.6666666666667
OTU000945	1.3333333333333
OTU000984	1.1666666666667
OTU000985	1.1666666666667
OTU001035	1.3333333333333
OTU001076	1.8333333333333
OTU001116	2
OTU001121	1.3333333333333
OTU001132	1.8333333333333
OTU001138	1.8333333333333
OTU001154	1.1666666666667
OTU001155	1.6666666666667
OTU001156	1
OTU001171	2
OTU001176	1.8333333333333
OTU001181	2
OTU001184	2
OTU001185	1.3333333333333
OTU001187	2
OTU001212	2
OTU000612	1.8333333333333
OTU000838	1.5
OTU000954	1.6666666666667
OTU000969	1.5
OTU000991	1.3333333333333
OTU001021	1.1666666666667
OTU001059	1
OTU001149	1.6666666666667
OTU001189	1.5
OTU001197	1
OTU001224	1.6666666666667
OTU001225	1.6666666666667
OTU001229	1.8333333333333
OTU001255	1.6666666666667
OTU001262	1.5
OTU001265	1.1666666666667
OTU001274	1.8333333333333
OTU000674	1.1666666666667
OTU000867	1.1666666666667
OTU000968	1.3333333333333
OTU001025	1
OTU001102	1.5
OTU001191	1.6666666666667
OTU001208	1
OTU001218	1.6666666666667
OTU001277	1.1666666666667
OTU001279	1.5
OTU001291	1.5
OTU001292	1.5
OTU001296	1.6666666666667
OTU001299	1.6666666666667
OTU001311	1.3333333333333
OTU001317	1.3333333333333
OTU001318	1.5
OTU000933	1.1666666666667
OTU000957	1.3333333333333
OTU001051	1.1666666666667
OTU001071	1.5
OTU001113	1.3333333333333
OTU001175	1.5
OTU001205	1.5
OTU001238	1.1666666666667
OTU001267	1.3333333333333
OTU001305	1.3333333333333
OTU001326	1.1666666666667
OTU001348	1.5
OTU001360	1.5
OTU001381	1.1666666666667
OTU001411	1.3333333333333
OTU001420	1.5
OTU001118	1.1666666666667
OTU001278	1.1666666666667
OTU001280	1.3333333333333
OTU001287	1.3333333333333
OTU001322	1.1666666666667
OTU001338	1.3333333333333
OTU001342	1.3333333333333
OTU001371	1.1666666666667
OTU001373	1.3333333333333
OTU001412	1.3333333333333
OTU001426	1.1666666666667
OTU001427	1.1666666666667
OTU001433	1.3333333333333
OTU001447	1.3333333333333
OTU001472	1.3333333333333
OTU001488	1.3333333333333
OTU001490	1.3333333333333
OTU001491	1.3333333333333
OTU001509	1.1666666666667
OTU001512	1
OTU001065	1
OTU001119	1
OTU001284	1
OTU001328	1.1666666666667
OTU001352	1
OTU001357	1
OTU001424	1.1666666666667
OTU001436	1
OTU001471	1.1666666666667
OTU001550	1.1666666666667
OTU001551	1.1666666666667
OTU001573	1.1666666666667
OTU001583	1.1666666666667
OTU001591	1.1666666666667
OTU001604	1.1666666666667
OTU001626	1.1666666666667
OTU001627	1.1666666666667
OTU001638	1.1666666666667
OTU001639	1
OTU001244	1
OTU001286	1
OTU001294	1
OTU001345	1
OTU001417	1
OTU001528	1
OTU001548	1
OTU001556	1
OTU001594	1
OTU001599	1
OTU001603	1
OTU001610	1
OTU001616	1
OTU001658	1
OTU001664	1
OTU001674	1
OTU001677	1
OTU001679	1
OTU001684	1
OTU001703	1
OTU001705	1
OTU001713	1
OTU001714	1
OTU001721	1
OTU001724	1
OTU001747	1
OTU001751	1
OTU001760	1
OTU001782	1
OTU001794	1
OTU001798	1
OTU001801	1
OTU001807	1
OTU001810	1
