# Supplementary material for: The role of the microbiota and metabolites in the treatment of pulmonary fibrosis with UC-MSCs: Integrating fecal metabolomics and 16S rDNA analysis
Source: PLoS One. 2025 Jan 9;20(1):e0313989. doi: 10.1371/journal.pone.0313989 (PMC11717254; doi:10.1371/journal.pone.0313989)
Supplement: S1 Data — (ZIP) [file pone.0313989.s003.zip › renamed_4f445.xls]

OTU	Control
OTU000358	16
OTU000442	11
OTU000476	10
OTU000475	10.166666666667
OTU000582	7
OTU000552	4.8333333333333
OTU000681	4.8333333333333
OTU000526	4.3333333333333
OTU000593	4.6666666666667
OTU000632	3.6666666666667
OTU000484	3.8333333333333
OTU000616	3.6666666666667
OTU000694	4
OTU000722	2.6666666666667
OTU000724	3.5
OTU000728	3.3333333333333
OTU000745	2.5
OTU000773	2.6666666666667
OTU000740	2.1666666666667
OTU000791	3.1666666666667
OTU000803	3.1666666666667
OTU000814	2.8333333333333
OTU000827	3.5
OTU000871	2.3333333333333
OTU000716	3.1666666666667
OTU000864	3
OTU000873	2.6666666666667
OTU000571	2.5
OTU000772	3
OTU000922	3.1666666666667
OTU000665	2.6666666666667
OTU000702	2.5
OTU000816	2
OTU000831	2.3333333333333
OTU000839	2.1666666666667
OTU000903	2.1666666666667
OTU000925	2.8333333333333
OTU000786	1.6666666666667
OTU000797	1.6666666666667
OTU000810	1.6666666666667
OTU000866	2.8333333333333
OTU000929	2.3333333333333
OTU000620	1.5
OTU000686	1.1666666666667
OTU000886	2.5
OTU000949	1.8333333333333
OTU001046	2.1666666666667
OTU000781	2
OTU000836	1.8333333333333
OTU000878	1.5
OTU000895	2
OTU000920	2.3333333333333
OTU000963	2
OTU000412	1.6666666666667
OTU000689	1.1666666666667
OTU000804	2
OTU000837	2
OTU000872	1.8333333333333
OTU000875	1
OTU000917	1.1666666666667
OTU000919	1.6666666666667
OTU001077	1.6666666666667
OTU000845	1.3333333333333
OTU000914	1
OTU000965	1.3333333333333
OTU001005	2
OTU001073	1.1666666666667
OTU001108	1.1666666666667
OTU000518	1.1666666666667
OTU000793	1.1666666666667
OTU000879	1.5
OTU000894	1.8333333333333
OTU000916	1.1666666666667
OTU000943	1.6666666666667
OTU000958	1.1666666666667
OTU001039	1.6666666666667
OTU001067	1.6666666666667
OTU001142	1.1666666666667
OTU001204	1.8333333333333
OTU000885	1.1666666666667
OTU000996	1.6666666666667
OTU001001	1.3333333333333
OTU001041	1.1666666666667
OTU001042	1
OTU001091	1.5
OTU001160	1.3333333333333
OTU001168	1
OTU000835	1.6666666666667
OTU000899	1.6666666666667
OTU001022	1.5
OTU001056	1.6666666666667
OTU001058	1.1666666666667
OTU001090	1.1666666666667
OTU001192	1.1666666666667
OTU001304	1.6666666666667
OTU000924	1
OTU001097	1.5
OTU001106	1
OTU001109	1
OTU001127	1.3333333333333
OTU001177	1.1666666666667
OTU001259	1.3333333333333
OTU001312	1.5
OTU001365	1
OTU001378	1.3333333333333
OTU001383	1.5
OTU000739	1.1666666666667
OTU000840	1.1666666666667
OTU000923	1
OTU000992	1.1666666666667
OTU001107	1.1666666666667
OTU001271	1.1666666666667
OTU001428	1.3333333333333
OTU001468	1.3333333333333
OTU001516	1
OTU000851	1
OTU001210	1
OTU001232	1.1666666666667
OTU001233	1
OTU001401	1.1666666666667
OTU001438	1.1666666666667
OTU001457	1.1666666666667
OTU001461	1.1666666666667
OTU001503	1
OTU001504	1.1666666666667
OTU001521	1.1666666666667
OTU001558	1
OTU001598	1.1666666666667
OTU001608	1.1666666666667
OTU001631	1
OTU001633	1
OTU001148	1
OTU001211	1
OTU001285	1
OTU001334	1
OTU001351	1
OTU001514	1
OTU001536	1
OTU001681	1
OTU001750	1
OTU001784	1
OTU001800	1
