# Supplementary material for: The role of the microbiota and metabolites in the treatment of pulmonary fibrosis with UC-MSCs: Integrating fecal metabolomics and 16S rDNA analysis
Source: PLoS One. 2025 Jan 9;20(1):e0313989. doi: 10.1371/journal.pone.0313989 (PMC11717254; doi:10.1371/journal.pone.0313989)
Supplement: S1 Data — (ZIP) [file pone.0313989.s003.zip › renamed_67024.xls]

OTU	UC-MSCs-M
OTU000602	7.6666666666667
OTU000646	7.5
OTU000649	6.3333333333333
OTU000668	5
OTU000329	4.1666666666667
OTU000688	3.3333333333333
OTU000506	3
OTU000779	2.8333333333333
OTU000750	2.8333333333333
OTU000783	2.8333333333333
OTU000634	3
OTU000784	3.1666666666667
OTU000673	2.3333333333333
OTU000551	2.5
OTU000654	2.1666666666667
OTU000823	1.5
OTU000909	2.6666666666667
OTU000928	2.3333333333333
OTU000942	3.1666666666667
OTU000780	1.8333333333333
OTU000860	1.6666666666667
OTU000876	1.6666666666667
OTU000948	1.5
OTU001014	1.8333333333333
OTU000756	1.1666666666667
OTU000912	2.3333333333333
OTU000989	1.1666666666667
OTU001040	2.5
OTU001047	1.5
OTU000595	1.6666666666667
OTU000824	1.1666666666667
OTU000983	1.5
OTU001089	2
OTU000734	1.1666666666667
OTU000743	1.6666666666667
OTU000806	1.6666666666667
OTU001078	1.8333333333333
OTU001083	1.6666666666667
OTU001129	2.3333333333333
OTU000884	1.6666666666667
OTU000921	1.1666666666667
OTU000936	1.8333333333333
OTU001037	1.8333333333333
OTU001048	1.1666666666667
OTU001055	2.1666666666667
OTU001068	2.1666666666667
OTU001099	2
OTU000747	1.6666666666667
OTU000880	1.1666666666667
OTU000904	1.1666666666667
OTU000950	1.1666666666667
OTU000972	1.3333333333333
OTU000975	1
OTU001006	1.6666666666667
OTU001027	1
OTU001066	1.5
OTU001093	1.8333333333333
OTU001141	1.3333333333333
OTU001188	1.3333333333333
OTU000775	1
OTU000863	1
OTU000952	1
OTU001074	1.1666666666667
OTU001086	1.3333333333333
OTU001227	1.1666666666667
OTU001231	1.1666666666667
OTU001252	1.5
OTU000710	1.3333333333333
OTU000785	1
OTU000947	1
OTU001044	1.3333333333333
OTU001092	1
OTU001163	1
OTU001167	1.3333333333333
OTU001170	1
OTU001200	1.5
OTU001216	1
OTU001288	1
OTU001302	1.1666666666667
OTU001327	1
OTU001333	1
OTU000868	1.1666666666667
OTU000883	1
OTU001012	1.1666666666667
OTU001095	1.3333333333333
OTU001131	1.1666666666667
OTU001213	1.3333333333333
OTU001214	1.1666666666667
OTU001266	1.5
OTU001336	1.5
OTU001343	1.5
OTU001382	1.5
OTU001406	1.1666666666667
OTU000978	1.1666666666667
OTU001162	1
OTU001178	1
OTU001198	1.3333333333333
OTU001219	1.1666666666667
OTU001290	1.1666666666667
OTU001308	1.1666666666667
OTU001341	1.3333333333333
OTU001358	1.1666666666667
OTU001441	1.3333333333333
OTU001480	1.3333333333333
OTU001497	1.3333333333333
OTU000795	1.1666666666667
OTU000815	1
OTU001030	1
OTU001161	1
OTU001300	1
OTU001368	1.1666666666667
OTU001552	1.1666666666667
OTU001590	1.1666666666667
OTU001637	1.1666666666667
OTU001140	1
OTU001157	1
OTU001221	1
OTU001483	1
OTU001541	1
OTU001622	1
OTU001642	1
OTU001680	1
OTU001694	1
OTU001741	1
OTU001770	1
OTU001775	1
OTU001785	1
OTU001808	1
