# Supplementary material for: The role of the microbiota and metabolites in the treatment of pulmonary fibrosis with UC-MSCs: Integrating fecal metabolomics and 16S rDNA analysis
Source: PLoS One. 2025 Jan 9;20(1):e0313989. doi: 10.1371/journal.pone.0313989 (PMC11717254; doi:10.1371/journal.pone.0313989)
Supplement: S1 Data — (ZIP) [file pone.0313989.s003.zip › renamed_70175.xlsx]

## Sheet: 吸收结果
检测结果 测量
2023-06-05 19:14:11
终点法
波长: 450 nm
	标曲	control	BLM	低	中	高
	1	2	3	4	5	6
A	0.146	0.347	1.454	1.265	0.774	0.917
B	0.2	0.324	1.284	1.452	0.87	0.856
C	0.248	0.365	1.345	0.924	0.904	0.889
D	0.322	0.422	1.546	1.202	0.698	1.023
E	0.48	0.379	1.482	1.514	0.797	0.836
F	0.74	0.297	1.429	1.259	0.681	1.025
G	0.045	0.35	1.586	1.062	0.568	0.763		空白孔	0.0455
H	0.046	0.367	1.843	1.651	0.783	0.882
	减去空白孔之后
	标曲	control	BLM	低	中	高
A	0.1005	0.3015	1.4085	1.2195	0.7285	0.8715
B	0.1545	0.2785	1.2385	1.4065	0.8245	0.8105
C	0.2025	0.3195	1.2995	0.8785	0.8585	0.8435
D	0.2765	0.3765	1.5005	1.1565	0.6525	0.9775
E	0.4345	0.3335	1.4365	1.4685	0.7515	0.7905
F	0.6945	0.2515	1.3835	1.2135	0.6355	0.9795
G		0.3045	1.5405	1.0165	0.5225	0.7175
H		0.3215	1.7975	1.6055	0.7375	0.8365
标曲	0	15.625	31.25	62.5	125	250
	0.1005	0.1545	0.2025	0.2765	0.4345	0.6945
	IL1-β	Control	Model	UC-MSCs-L	UC-MSCs-M	UC-MSCs-H
		78.4348	559.739	477.565	264.087	326.261
		68.4348	485.826	558.87	305.826	299.739
		86.2609	512.348	329.304	320.609	314.087
		111.043	599.739	450.174	231.043	372.348
		92.3478	571.913	585.826	274.087	291.043
		56.6957	548.87	474.957	223.652	373.217
		79.7391	617.13	389.304	174.522	259.304
		87.1304	728.87	645.391	268	311.043
	Average	82.5109	578.054	488.924	257.728	318.38
	STD	16.1914	74.4415	104.193	47.022	38.9848
	TSTD		3.32398e-11	0.0691111	6.54867e-08	4.81651e-07
						0.0139431
		Control	Model	UC-MSCs-L	UC-MSCs-M	UC-MSCs-H
	Average	82.5109	578.054	488.924	257.728	318.38
	STD	16.1914	74.4415	104.193	47.022	38.9848

## Sheet: 原始数据 450 nm
原始数据
2023-06-05 19:14:11
孔	波长[nm]	原始吸收	检测时间
A 1	450	0.146	0
A 2	450	0.347	0.02
A 3	450	1.454	0.04
A 4	450	1.265	0.06
A 5	450	0.774	0.07
A 6	450	0.917	0.09
B 1	450	0.2	0.83
B 2	450	0.324	0.81
B 3	450	1.284	0.79
B 4	450	1.452	0.77
B 5	450	0.87	0.76
B 6	450	0.856	0.74
C 1	450	0.248	1.25
C 2	450	0.365	1.27
C 3	450	1.345	1.29
C 4	450	0.924	1.31
C 5	450	0.904	1.33
C 6	450	0.889	1.35
D 1	450	0.322	2.08
D 2	450	0.422	2.06
D 3	450	1.546	2.05
D 4	450	1.202	2.03
D 5	450	0.698	2.01
D 6	450	1.023	1.99
E 1	450	0.48	2.51
E 2	450	0.379	2.53
E 3	450	1.482	2.54
E 4	450	1.514	2.56
E 5	450	0.797	2.58
E 6	450	0.836	2.6
F 1	450	0.74	3.34
F 2	450	0.297	3.32
F 3	450	1.429	3.3
F 4	450	1.259	3.28
F 5	450	0.681	3.26
F 6	450	1.025	3.24
G 1	450	0.045	3.76
G 2	450	0.35	3.78
G 3	450	1.586	3.8
G 4	450	1.062	3.82
G 5	450	0.568	3.83
G 6	450	0.763	3.85
H 1	450	0.046	4.59
H 2	450	0.367	4.57
H 3	450	1.843	4.55
H 4	450	1.651	4.53
H 5	450	0.783	4.52
H 6	450	0.882	4.5

## Sheet: 基本信息
程序信息
		执行时间	2023-06-05 19:14:11
		名称	Multiskan Sky
		序列号:	1530-801225
		固件版本	1.0.58
		版本	1.51.29.0
		设置温度	37 °C
		比色杯	否
		孵育器为开？	否
程序设置
		试验类型	测量
		板型模板	96孔板
		波长[nm]	450
		测量类型	终点法
		振荡	是
		振荡持续时间	00:00:10

## Sheet: 板布局
	1	2	3	4	5	6
A	X	X	X	X	X	X
B	X	X	X	X	X	X
C	X	X	X	X	X	X
D	X	X	X	X	X	X
E	X	X	X	X	X	X
F	X	X	X	X	X	X
G	X	X	X	X	X	X
H	X	X	X	X	X	X

## Sheet: 运行日志
开始时间	2023-06-05 19:13:52	2023-06-05 19:13:52
温度	23	2023-06-05 19:13:52
温度	23	2023-06-05 19:14:08
温度	23	2023-06-05 19:14:11
结束时间	2023-06-05 19:14:11	2023-06-05 19:14:11
