# Supplementary material for: The role of the microbiota and metabolites in the treatment of pulmonary fibrosis with UC-MSCs: Integrating fecal metabolomics and 16S rDNA analysis
Source: PLoS One. 2025 Jan 9;20(1):e0313989. doi: 10.1371/journal.pone.0313989 (PMC11717254; doi:10.1371/journal.pone.0313989)
Supplement: S1 Data — (ZIP) [file pone.0313989.s003.zip › renamed_a9ee0.xls]

OTU	Model	UC-MSCs-M
OTU000130	6	44.333333333333
OTU000248	2.1666666666667	40.166666666667
OTU000230	39.333333333333	1.5
OTU000250	28.833333333333	4.3333333333333
OTU000299	6.6666666666667	26
OTU000320	26.5	4.3333333333333
OTU000317	8.3333333333333	15.5
OTU000259	17	6.5
OTU000336	17.666666666667	6.1666666666667
OTU000368	17.166666666667	4.6666666666667
OTU000293	9.3333333333333	12.666666666667
OTU000387	17	2
OTU000335	15.333333333333	1.8333333333333
OTU000390	13.333333333333	1.3333333333333
OTU000456	7.8333333333333	6
OTU000430	11.333333333333	2.1666666666667
OTU000451	7.6666666666667	4.8333333333333
OTU000481	10.5	1.6666666666667
OTU000493	5.6666666666667	5
OTU000494	2.6666666666667	7.5
OTU000554	7	1.1666666666667
OTU000542	4.3333333333333	3.5
OTU000344	2.3333333333333	6
OTU000536	4.5	3
OTU000420	4.6666666666667	3
OTU000564	1	6.5
OTU000600	3.6666666666667	3.8333333333333
OTU000629	5.8333333333333	1.5
OTU000562	5.6666666666667	1
OTU000594	1	5
OTU000540	3.3333333333333	2.5
OTU000559	2.8333333333333	3.1666666666667
OTU000556	2.8333333333333	3
OTU000535	4	2.1666666666667
OTU000648	2.8333333333333	3.3333333333333
OTU000650	2.6666666666667	2.8333333333333
OTU000664	3.8333333333333	1.8333333333333
OTU000490	2.6666666666667	2.5
OTU000653	4.5	1
OTU000596	3.3333333333333	2
OTU000555	2	3.1666666666667
OTU000641	2.1666666666667	2.8333333333333
OTU000675	4.3333333333333	1.1666666666667
OTU000609	1.3333333333333	3.5
OTU000662	1.5	3.5
OTU000587	1.3333333333333	4
OTU000718	1.3333333333333	3.8333333333333
OTU000446	3	2.1666666666667
OTU000460	1.8333333333333	3.1666666666667
OTU000579	2.5	2.6666666666667
OTU000606	3.5	1
OTU000637	1.1666666666667	3
OTU000638	3.5	1.5
OTU000707	1	3.1666666666667
OTU000521	2.8333333333333	1.6666666666667
OTU000479	2.5	1.1666666666667
OTU000660	2.3333333333333	1.3333333333333
OTU000704	1.6666666666667	2.1666666666667
OTU000774	2.3333333333333	1.6666666666667
OTU000796	2.3333333333333	2
OTU000670	2.3333333333333	1
OTU000735	2.6666666666667	1.1666666666667
OTU000511	1	2.3333333333333
OTU000736	3	1
OTU000811	2.3333333333333	1.3333333333333
OTU000829	1.3333333333333	2.6666666666667
OTU000696	1.8333333333333	2
OTU000765	1	2
OTU000792	2.1666666666667	1.1666666666667
OTU000523	2.3333333333333	1.1666666666667
OTU000713	2.1666666666667	1.1666666666667
OTU000841	1.6666666666667	1.1666666666667
OTU000539	2	1.1666666666667
OTU000633	1.3333333333333	1.3333333333333
OTU000676	1.5	1.8333333333333
OTU000754	1.5	1.3333333333333
OTU000769	1.6666666666667	1.3333333333333
OTU000770	1.6666666666667	1.3333333333333
OTU000794	2.1666666666667	1.1666666666667
OTU000802	1.8333333333333	1
OTU000849	1.3333333333333	1.3333333333333
OTU000910	1	2.1666666666667
OTU000856	1	1.3333333333333
OTU000393	2	1
OTU000776	1.3333333333333	1.5
OTU000812	1.1666666666667	1.3333333333333
OTU000858	1.1666666666667	1.3333333333333
OTU000976	1.1666666666667	1.6666666666667
OTU000890	1.3333333333333	1.1666666666667
OTU000932	1	1.5
OTU001052	1	1
OTU000934	1	1
