# Supplementary material for: The role of the microbiota and metabolites in the treatment of pulmonary fibrosis with UC-MSCs: Integrating fecal metabolomics and 16S rDNA analysis
Source: PLoS One. 2025 Jan 9;20(1):e0313989. doi: 10.1371/journal.pone.0313989 (PMC11717254; doi:10.1371/journal.pone.0313989)
Supplement: S1 Data — (ZIP) [file pone.0313989.s003.zip › renamed_b8085.xls]

OTU	Control	Model	UC-MSCs-M
OTU000002	3480.1666666667	6531	4541.1666666667
OTU000001	5650.8333333333	992	6548.6666666667
OTU000004	2604.1666666667	2252.5	5342.1666666667
OTU000005	2190.6666666667	2995.6666666667	3574.8333333333
OTU000003	2796.5	2883.6666666667	2953.6666666667
OTU000006	3890.5	367	1338
OTU000008	1240.3333333333	1228.3333333333	919.83333333333
OTU000017	53.166666666667	2103.3333333333	1042
OTU000013	1935.5	733.16666666667	244.83333333333
OTU000015	2655.6666666667	108.66666666667	97.666666666667
OTU000009	144.5	2274.6666666667	422
OTU000010	1178	682.33333333333	966.5
OTU000012	888.5	260.83333333333	1677.3333333333
OTU000018	341	873.66666666667	689.16666666667
OTU000014	1392.3333333333	96.333333333333	254.83333333333
OTU000021	117	1388.5	177.66666666667
OTU000016	988.5	213	448.5
OTU000019	962.16666666667	100	532.33333333333
OTU000020	781.16666666667	532.83333333333	190
OTU000022	186	846.66666666667	382
OTU000023	17	1191.3333333333	30.166666666667
OTU000026	700.66666666667	253.83333333333	208.83333333333
OTU000024	724.33333333333	363.33333333333	62.833333333333
OTU000025	170.5	490.83333333333	477.66666666667
OTU000027	109.83333333333	936	45.333333333333
OTU000029	933.66666666667	48.5	35.833333333333
OTU000028	271.33333333333	209.5	519.66666666667
OTU000031	24	925.5	27.833333333333
OTU000011	96.166666666667	265.66666666667	491
OTU000030	190.66666666667	23.333333333333	627.5
OTU000033	377.83333333333	171.16666666667	264.83333333333
OTU000036	47.5	612	103.16666666667
OTU000035	30.833333333333	604	104.33333333333
OTU000037	392.33333333333	56.166666666667	150
OTU000032	378.83333333333	38.166666666667	163.16666666667
OTU000039	430.83333333333	47.833333333333	92.666666666667
OTU000034	226.16666666667	139.16666666667	175
OTU000049	163.66666666667	302.33333333333	22
OTU000038	181.83333333333	65.5	238.16666666667
OTU000046	20	398	65.833333333333
OTU000040	106.5	204.83333333333	157.33333333333
OTU000064	45.333333333333	20.666666666667	398.5
OTU000050	34.666666666667	360.16666666667	68.833333333333
OTU000062	6.3333333333333	441.16666666667	12.333333333333
OTU000041	223.33333333333	50.166666666667	179.16666666667
OTU000066	29.833333333333	112.5	305.83333333333
OTU000044	176.66666666667	61.333333333333	201.66666666667
OTU000051	186.33333333333	75.666666666667	176.5
OTU000043	99.166666666667	171.33333333333	158.83333333333
OTU000048	83	129.5	187.83333333333
OTU000065	351.16666666667	8.5	29.333333333333
OTU000052	84.666666666667	151.66666666667	152.16666666667
OTU000055	48.666666666667	268.83333333333	65.833333333333
OTU000063	139.83333333333	170.83333333333	70.666666666667
OTU000058	40.833333333333	19	317.83333333333
OTU000061	28	46.5	303.16666666667
OTU000045	140.66666666667	123.66666666667	108
OTU000074	21.166666666667	296.66666666667	46.5
OTU000067	17.666666666667	162	179.16666666667
OTU000056	71.833333333333	175.66666666667	103.33333333333
OTU000078	11.666666666667	325.66666666667	8.8333333333333
OTU000073	100	26.666666666667	218.66666666667
OTU000007	79.666666666667	126.83333333333	133.33333333333
OTU000076	201.5	62.333333333333	56
OTU000077	3	160	152.5
OTU000054	3	20.666666666667	290.5
OTU000079	11.5	114.5	185.33333333333
OTU000068	58.666666666667	161.33333333333	89.166666666667
OTU000053	112.83333333333	152.5	30.166666666667
OTU000069	182.5	38.833333333333	71.833333333333
OTU000087	7.1666666666667	34.5	238.5
OTU000047	59.5	125	95.5
OTU000085	83	98.333333333333	79.333333333333
OTU000072	141.16666666667	70.166666666667	47.166666666667
OTU000092	14.333333333333	237.66666666667	4
OTU000081	46.166666666667	153.5	43.833333333333
OTU000059	33.666666666667	163	46.666666666667
OTU000057	123.5	18.833333333333	94.166666666667
OTU000094	23.833333333333	197.16666666667	13.666666666667
OTU000080	49.333333333333	67.666666666667	113.33333333333
OTU000082	79.5	65.833333333333	77.666666666667
OTU000086	125.5	40.5	54.166666666667
OTU000042	84.666666666667	39.5	93.833333333333
OTU000075	189.83333333333	11.666666666667	13.833333333333
OTU000102	4	196.16666666667	7.6666666666667
OTU000093	16	185.33333333333	4
OTU000071	11	152.33333333333	27.833333333333
OTU000060	107.66666666667	16.166666666667	58.166666666667
OTU000089	93.5	36.666666666667	49.166666666667
OTU000099	19.833333333333	150	8.8333333333333
OTU000088	121.83333333333	29.833333333333	24.833333333333
OTU000098	159.83333333333	3.5	13.166666666667
OTU000110	5.8333333333333	4.3333333333333	165.66666666667
OTU000106	19	84.666666666667	69.166666666667
OTU000103	34.333333333333	76.333333333333	61.333333333333
OTU000095	6.1666666666667	100.83333333333	56.833333333333
OTU000105	138	10.666666666667	14.333333333333
OTU000091	85.166666666667	30	43.666666666667
OTU000090	70.833333333333	16.166666666667	66.666666666667
OTU000097	47.166666666667	44	55.833333333333
OTU000101	113.66666666667	17.833333333333	14.166666666667
OTU000120	14.833333333333	121.33333333333	7
OTU000083	53.333333333333	62	27
OTU000104	57.5	66	18.833333333333
OTU000117	3.8333333333333	122	10.5
OTU000132	1.1666666666667	129.83333333333	4.1666666666667
OTU000119	11	106.33333333333	10
OTU000115	29.833333333333	60.833333333333	27.833333333333
OTU000118	48.333333333333	7	53.5
OTU000137	21	78.166666666667	9.6666666666667
OTU000108	26.666666666667	38.5	42
OTU000135	95	5	6.1666666666667
OTU000149	7.1666666666667	96.666666666667	2.1666666666667
OTU000126	28.5	23	51.666666666667
OTU000114	11	84.333333333333	6
OTU000121	32.5	46	22.333333333333
OTU000127	45.166666666667	27	27.666666666667
OTU000096	29	36.5	34
OTU000113	23.5	67.833333333333	8
OTU000084	30.333333333333	26.666666666667	40.833333333333
OTU000145	2.3333333333333	85.833333333333	9.1666666666667
OTU000070	45	30.166666666667	20.5
OTU000109	72.166666666667	11.333333333333	12
OTU000124	25.666666666667	30.666666666667	38.333333333333
OTU000128	66.833333333333	9.5	17.333333333333
OTU000134	26.666666666667	57.5	8.1666666666667
OTU000131	7.5	72.666666666667	11.333333333333
OTU000138	7.6666666666667	61	16
OTU000139	9	62.5	12
OTU000146	24.666666666667	32.833333333333	25.166666666667
OTU000150	57.166666666667	15.166666666667	7
OTU000107	58.833333333333	1.6666666666667	16
OTU000125	45	8.8333333333333	21.833333333333
OTU000122	7.3333333333333	20.333333333333	45.666666666667
OTU000153	7	56.833333333333	9
OTU000143	38.833333333333	23	10.666666666667
OTU000166	51.833333333333	8.5	11.166666666667
OTU000144	25	31.166666666667	14.5
OTU000136	19.5	26.666666666667	24.166666666667
OTU000158	18.833333333333	45.333333333333	5.3333333333333
OTU000173	14.333333333333	30.5	23.833333333333
OTU000147	45.666666666667	5.6666666666667	16
OTU000198	3	62.833333333333	1.3333333333333
OTU000155	33	16	17.833333333333
OTU000141	23	15.833333333333	27.166666666667
OTU000182	2.6666666666667	40.5	21.5
OTU000167	26	13.833333333333	24
OTU000207	5	56.833333333333	2
OTU000162	33.5	20.666666666667	8.5
OTU000161	15.333333333333	26.333333333333	20.5
OTU000178	6.3333333333333	9.8333333333333	44.5
OTU000190	32.166666666667	5.1666666666667	23.333333333333
OTU000148	20.166666666667	9.8333333333333	30.166666666667
OTU000156	18.333333333333	30.333333333333	11.5
OTU000112	28.5	19.166666666667	10.833333333333
OTU000177	23.833333333333	8.8333333333333	25.666666666667
OTU000213	2.5	54.666666666667	1
OTU000201	1	53.666666666667	3.1666666666667
OTU000212	7.1666666666667	2.6666666666667	47.833333333333
OTU000163	27.333333333333	10.166666666667	19.666666666667
OTU000159	8.8333333333333	10	36.833333333333
OTU000175	13.5	24.166666666667	17.833333333333
OTU000172	15	18.833333333333	21.5
OTU000189	33.5	8.6666666666667	11.333333333333
OTU000223	2.1666666666667	45.833333333333	5.5
OTU000195	13.333333333333	32.5	7.5
OTU000220	3.5	30.666666666667	18.5
OTU000169	3.6666666666667	3	45.666666666667
OTU000142	39	8.8333333333333	4.3333333333333
OTU000111	31.333333333333	3.1666666666667	17.5
OTU000116	4.1666666666667	20.166666666667	27.666666666667
OTU000181	7.8333333333333	17.5	26.666666666667
OTU000209	2.5	4	45.166666666667
OTU000100	11.5	17.333333333333	22.666666666667
OTU000224	1.8333333333333	48.166666666667	1.3333333333333
OTU000202	4	30.333333333333	16.5
OTU000164	19	21	10.166666666667
OTU000176	1.5	6.6666666666667	41.666666666667
OTU000160	20.5	4.8333333333333	22.666666666667
OTU000193	7.8333333333333	15	24.666666666667
OTU000204	12.666666666667	21.166666666667	13.5
OTU000235	8	22.333333333333	17
OTU000151	9	4.1666666666667	34
OTU000180	7.5	7.3333333333333	31.5
OTU000191	10.666666666667	21	14.666666666667
OTU000157	28.166666666667	6.3333333333333	11.666666666667
OTU000214	5.8333333333333	35.166666666667	5.1666666666667
OTU000129	30.5	6.1666666666667	9.1666666666667
OTU000174	5.6666666666667	36.666666666667	2.8333333333333
OTU000199	9.6666666666667	18.5	16.166666666667
OTU000168	14.333333333333	17.166666666667	12.666666666667
OTU000154	33	3.8333333333333	7.1666666666667
OTU000203	37.5	2.5	3.8333333333333
OTU000216	16.666666666667	15.333333333333	11.833333333333
OTU000192	19.333333333333	4.8333333333333	19
OTU000215	13.333333333333	24.833333333333	4.6666666666667
OTU000133	23.666666666667	8.3333333333333	10.166666666667
OTU000210	3.6666666666667	21.666666666667	16.666666666667
OTU000241	37	3.1666666666667	1.5
OTU000200	7.3333333333333	24.833333333333	9.3333333333333
OTU000219	35.833333333333	2.3333333333333	2.3333333333333
OTU000217	12.666666666667	14.666666666667	12.333333333333
OTU000243	5.3333333333333	33.333333333333	1
OTU000205	10.333333333333	9	18.833333333333
OTU000246	3.3333333333333	33.5	1.3333333333333
OTU000225	8.6666666666667	17.333333333333	11.833333333333
OTU000226	18.166666666667	2.8333333333333	16.833333333333
OTU000234	9.8333333333333	11	16
OTU000245	2.8333333333333	29	4.3333333333333
OTU000236	22	10.166666666667	3.5
OTU000208	15.5	3.5	16.166666666667
OTU000183	19.666666666667	8	7.1666666666667
OTU000258	9.3333333333333	3.1666666666667	22.333333333333
OTU000239	5.8333333333333	19.166666666667	9.6666666666667
OTU000240	8.5	17.666666666667	8.5
OTU000218	4.1666666666667	4.8333333333333	25.166666666667
OTU000222	6.3333333333333	12.166666666667	15.666666666667
OTU000266	21.833333333333	7.6666666666667	4.5
OTU000269	1.6666666666667	31.166666666667	1.1666666666667
OTU000244	12.833333333333	16.833333333333	3.8333333333333
OTU000170	15.666666666667	6.8333333333333	10.666666666667
OTU000229	13	3.1666666666667	17
OTU000123	9.1666666666667	21.166666666667	2.5
OTU000253	11.833333333333	8.6666666666667	12
OTU000242	4.5	26.166666666667	1.6666666666667
OTU000288	5.8333333333333	20	6.5
OTU000171	8.8333333333333	16.5	6.6666666666667
OTU000282	2.6666666666667	28	1.1666666666667
OTU000292	9.5	12	10.333333333333
OTU000257	8.3333333333333	10.166666666667	12.833333333333
OTU000264	18	4.6666666666667	8.5
OTU000247	9.1666666666667	6.3333333333333	15
OTU000211	8.3333333333333	1.5	20.5
OTU000249	8.5	18.666666666667	3.1666666666667
OTU000314	1.5	26.833333333333	2
OTU000315	3.6666666666667	23.833333333333	2.5
OTU000276	7.6666666666667	15	6.8333333333333
OTU000188	12.166666666667	7.5	9.3333333333333
OTU000196	16.666666666667	6.1666666666667	6.1666666666667
OTU000227	15.166666666667	11.333333333333	2.5
OTU000331	1.5	24.333333333333	3.1666666666667
OTU000302	1	26.666666666667	1.1666666666667
OTU000233	10.5	8.1666666666667	9.8333333333333
OTU000237	18.333333333333	3.8333333333333	6.3333333333333
OTU000272	2.3333333333333	14	11.5
OTU000286	8.8333333333333	7.8333333333333	11.166666666667
OTU000228	2.3333333333333	14.833333333333	10.333333333333
OTU000261	12.333333333333	9	6
OTU000304	19.666666666667	3.6666666666667	3.8333333333333
OTU000165	3.3333333333333	9.8333333333333	13.5
OTU000262	7.1666666666667	10.666666666667	8.8333333333333
OTU000238	7	13.833333333333	5.6666666666667
OTU000268	10.833333333333	3.6666666666667	12
OTU000283	8.1666666666667	6.8333333333333	11
OTU000140	8.8333333333333	12	5
OTU000186	17.833333333333	2.5	5.3333333333333
OTU000265	22.666666666667	1.8333333333333	1.1666666666667
OTU000309	4.1666666666667	18	3.3333333333333
OTU000310	10.5	14	1
OTU000313	1.6666666666667	20.166666666667	3.6666666666667
OTU000328	3.8333333333333	16.666666666667	4.5
OTU000277	4.1666666666667	14.833333333333	5.8333333333333
OTU000307	7	2.5	15.333333333333
OTU000326	7.5	13.666666666667	3.6666666666667
OTU000295	5.3333333333333	12.833333333333	6.3333333333333
OTU000298	3.1666666666667	13.333333333333	7.8333333333333
OTU000206	3.6666666666667	17	3.5
OTU000251	8.3333333333333	4.5	11.333333333333
OTU000341	1.8333333333333	20.833333333333	1.5
OTU000278	6.3333333333333	9	8.6666666666667
OTU000255	15.166666666667	3	5.6666666666667
OTU000273	12.166666666667	1.1666666666667	10
OTU000281	2.1666666666667	19.5	1.6666666666667
OTU000290	1.1666666666667	5	17.166666666667
OTU000274	10.666666666667	2.3333333333333	10
OTU000256	14.833333333333	2.3333333333333	5.6666666666667
OTU000348	16.833333333333	3.1666666666667	2.8333333333333
OTU000285	5.3333333333333	8.1666666666667	9
OTU000323	2.5	17.833333333333	2
OTU000270	7	4.1666666666667	11
OTU000271	13.666666666667	2.6666666666667	5.3333333333333
OTU000301	1.6666666666667	15.666666666667	4.1666666666667
OTU000321	6.3333333333333	12.666666666667	2.5
OTU000345	4.3333333333333	13	4
OTU000366	14.833333333333	3.6666666666667	2.5
OTU000187	7	8	5.8333333333333
OTU000291	10.5	3.1666666666667	7
OTU000373	6.3333333333333	4.5	9.5
OTU000300	11.666666666667	3.3333333333333	5.1666666666667
OTU000185	11.666666666667	2	6.3333333333333
OTU000332	9	7	4
OTU000333	1.1666666666667	13.333333333333	5.3333333333333
OTU000289	2.1666666666667	11.833333333333	5.5
OTU000252	12.5	3.1666666666667	3.6666666666667
OTU000327	15.166666666667	1.6666666666667	2.5
OTU000267	9.3333333333333	4.8333333333333	4.8333333333333
OTU000318	16.5	1	1.3333333333333
OTU000221	7.8333333333333	3.8333333333333	7
OTU000294	3.3333333333333	4.1666666666667	11.166666666667
OTU000297	8.8333333333333	2.6666666666667	7.1666666666667
OTU000359	3.5	2	13
OTU000365	6.8333333333333	2.5	9
OTU000311	2.6666666666667	7.5	8
OTU000334	5.3333333333333	6.1666666666667	6.5
OTU000338	2.6666666666667	12	3.3333333333333
OTU000362	9.5	5.5	3
OTU000394	13.5	2.6666666666667	1.8333333333333
OTU000319	9.1666666666667	4.1666666666667	4.5
OTU000284	5.1666666666667	8.3333333333333	4.1666666666667
OTU000374	2.8333333333333	12.333333333333	2.5
OTU000377	10.333333333333	3.1666666666667	4
OTU000361	1.1666666666667	10.666666666667	5
OTU000371	1	13.833333333333	2
OTU000401	9.6666666666667	3	4.1666666666667
OTU000306	8.8333333333333	1.8333333333333	6
OTU000353	11.333333333333	2.1666666666667	3.1666666666667
OTU000342	10.166666666667	2	4.3333333333333
OTU000343	11	3.1666666666667	2.3333333333333
OTU000356	5.5	4.8333333333333	6.1666666666667
OTU000375	3.1666666666667	9.3333333333333	4
OTU000352	5.3333333333333	5.1666666666667	5.6666666666667
OTU000369	5.1666666666667	2.5	8.5
OTU000399	4	3.8333333333333	8.3333333333333
OTU000231	6.1666666666667	8.5	1.3333333333333
OTU000337	5.3333333333333	4.8333333333333	5.8333333333333
OTU000346	6.8333333333333	4.8333333333333	4.3333333333333
OTU000378	2.8333333333333	3.3333333333333	9.8333333333333
OTU000386	5	5.3333333333333	5.6666666666667
OTU000355	8.6666666666667	4	3
OTU000372	4.1666666666667	8.1666666666667	3.3333333333333
OTU000357	3	6.8333333333333	5.6666666666667
OTU000385	2.3333333333333	5	8
OTU000367	8.3333333333333	2.6666666666667	4.1666666666667
OTU000410	4.8333333333333	1.5	8.8333333333333
OTU000312	2.8333333333333	7.8333333333333	4.3333333333333
OTU000396	2.3333333333333	5	7.6666666666667
OTU000445	3.1666666666667	1.1666666666667	10.666666666667
OTU000418	2.3333333333333	4.6666666666667	7.8333333333333
OTU000434	2	10.833333333333	2
OTU000339	10.666666666667	1.3333333333333	2.6666666666667
OTU000232	2.6666666666667	2.3333333333333	9.5
OTU000316	9.6666666666667	1.5	3.3333333333333
OTU000324	7	2.8333333333333	4.6666666666667
OTU000376	4.3333333333333	4	6.1666666666667
OTU000384	7.8333333333333	5.5	1.1666666666667
OTU000421	7.6666666666667	2.1666666666667	4.6666666666667
OTU000426	2	11.166666666667	1.3333333333333
OTU000370	1.8333333333333	6.3333333333333	6.1666666666667
OTU000424	6.1666666666667	3.5	4.5
OTU000404	9.8333333333333	2.5	1.6666666666667
OTU000395	3.6666666666667	8.5	1.6666666666667
OTU000379	6.5	4.8333333333333	2.3333333333333
OTU000380	4.8333333333333	3.5	5.3333333333333
OTU000437	5.3333333333333	3.6666666666667	4.6666666666667
OTU000330	7.5	4	1.6666666666667
OTU000398	6.6666666666667	3.1666666666667	3.3333333333333
OTU000463	5.3333333333333	5.5	2.3333333333333
OTU000425	1.8333333333333	5.5	5.6666666666667
OTU000435	3.8333333333333	3.1666666666667	6
OTU000275	3.5	3.3333333333333	6
OTU000389	3.1666666666667	3	6.5
OTU000152	4.3333333333333	2.8333333333333	5.3333333333333
OTU000414	1.6666666666667	6.6666666666667	4.1666666666667
OTU000461	6.5	3	3
OTU000465	1.8333333333333	6.8333333333333	3.6666666666667
OTU000383	5	3.1666666666667	4
OTU000454	3	3	6.1666666666667
OTU000409	9	1.5	1.5
OTU000491	2.8333333333333	7.8333333333333	1.3333333333333
OTU000403	6	2.5	3.3333333333333
OTU000416	1.3333333333333	8.1666666666667	2.3333333333333
OTU000431	1.1666666666667	9.6666666666667	1
OTU000448	2.1666666666667	7.8333333333333	1.8333333333333
OTU000452	2	8	1.8333333333333
OTU000308	1.5	4.3333333333333	5.8333333333333
OTU000400	4.1666666666667	1.5	6
OTU000411	2.3333333333333	4.8333333333333	4.3333333333333
OTU000496	1.1666666666667	8	2.3333333333333
OTU000459	7	1	3.1666666666667
OTU000514	2.8333333333333	7.1666666666667	1.1666666666667
OTU000408	1.5	3.8333333333333	5.6666666666667
OTU000487	4.6666666666667	1.5	4.8333333333333
OTU000520	2.5	7.3333333333333	1.1666666666667
OTU000419	7.1666666666667	1.8333333333333	1.8333333333333
OTU000444	3.1666666666667	1.3333333333333	6.3333333333333
OTU000485	1.8333333333333	2.5	6.5
OTU000417	3.5	1.8333333333333	5.3333333333333
OTU000439	7.8333333333333	1.1666666666667	1.6666666666667
OTU000441	3.8333333333333	1.5	5.3333333333333
OTU000553	8	1.5	1.1666666666667
OTU000504	4.1666666666667	3	3.3333333333333
OTU000534	4	1.1666666666667	5.3333333333333
OTU000440	5.1666666666667	2	3.1666666666667
OTU000457	1.5	3.1666666666667	5.6666666666667
OTU000462	1.8333333333333	6.6666666666667	1.8333333333333
OTU000495	1.1666666666667	2.8333333333333	6.3333333333333
OTU000340	7.8333333333333	1.3333333333333	1
OTU000433	3.1666666666667	3.1666666666667	3.8333333333333
OTU000436	3.6666666666667	3.1666666666667	3.3333333333333
OTU000432	5.3333333333333	1.6666666666667	2.8333333333333
OTU000474	1	3.6666666666667	5.1666666666667
OTU000498	2	6.3333333333333	1.5
OTU000510	1.8333333333333	2.8333333333333	5
OTU000397	4	1.6666666666667	3.8333333333333
OTU000415	4.8333333333333	1.1666666666667	3.3333333333333
OTU000466	2.6666666666667	2	4.6666666666667
OTU000488	1.1666666666667	7.1666666666667	1
OTU000497	4.5	2.5	2.3333333333333
OTU000501	2.3333333333333	5.5	1.5
OTU000449	3.1666666666667	2.5	3.5
OTU000541	1.1666666666667	5.5	2.5
OTU000407	4.1666666666667	1.8333333333333	3
OTU000427	2.5	4.1666666666667	2.3333333333333
OTU000468	1.3333333333333	4.5	3.1666666666667
OTU000522	1	6.8333333333333	1.1666666666667
OTU000531	1.6666666666667	2	5.3333333333333
OTU000467	1.3333333333333	5.3333333333333	2.1666666666667
OTU000512	6.6666666666667	1	1.1666666666667
OTU000509	1.3333333333333	4.5	2.8333333333333
OTU000529	1.1666666666667	2.8333333333333	4.6666666666667
OTU000392	4.5	2.6666666666667	1.3333333333333
OTU000470	5.1666666666667	1.1666666666667	2.1666666666667
OTU000428	1.8333333333333	3.1666666666667	3.1666666666667
OTU000480	3.5	1	3.6666666666667
OTU000543	1	2.3333333333333	4.8333333333333
OTU000558	1.5	3.8333333333333	2.8333333333333
OTU000363	3.5	2.6666666666667	1.8333333333333
OTU000568	3.1666666666667	2.8333333333333	2
OTU000508	1	2	4.8333333333333
OTU000597	1	5.6666666666667	1.1666666666667
OTU000575	1.6666666666667	4.3333333333333	1.6666666666667
OTU000576	4.3333333333333	1.3333333333333	2
OTU000382	1.5	3	3
OTU000591	1.8333333333333	4.3333333333333	1.3333333333333
OTU000527	3	3.3333333333333	1
OTU000533	1	3.8333333333333	2.5
OTU000423	1.6666666666667	2.8333333333333	2.6666666666667
OTU000537	3.6666666666667	2	1.5
OTU000586	3.6666666666667	1.3333333333333	2
OTU000583	3.3333333333333	1.8333333333333	1.6666666666667
OTU000659	2.1666666666667	3.3333333333333	1.3333333333333
OTU000492	1.8333333333333	3.5	1.3333333333333
OTU000525	2.3333333333333	2	2.3333333333333
OTU000549	1.8333333333333	3.1666666666667	1.5
OTU000621	1.3333333333333	3.3333333333333	1.8333333333333
OTU000360	2	1.3333333333333	3
OTU000563	1	3.8333333333333	1.5
OTU000578	1.6666666666667	3.1666666666667	1.5
OTU000592	3	1.8333333333333	1.5
OTU000469	1.3333333333333	3.6666666666667	1.1666666666667
OTU000598	1.1666666666667	3	2
OTU000608	1	2.3333333333333	2.8333333333333
OTU000585	2	1	3
OTU000381	2.1666666666667	2.6666666666667	1
OTU000618	2.5	1	2.3333333333333
OTU000643	1.1666666666667	1	3.6666666666667
OTU000667	2.1666666666667	1.8333333333333	1.8333333333333
OTU000601	1.6666666666667	2.6666666666667	1.3333333333333
OTU000671	1.6666666666667	3	1
OTU000695	1.3333333333333	2.3333333333333	2
OTU000636	2.6666666666667	1.3333333333333	1.5
OTU000645	2.3333333333333	2.1666666666667	1
OTU000584	2.1666666666667	1.5	1.6666666666667
OTU000590	1.8333333333333	1.3333333333333	2
OTU000570	1.3333333333333	1.5	2.1666666666667
OTU000589	2.3333333333333	1.5	1.1666666666667
OTU000639	1.5	1.6666666666667	1.8333333333333
OTU000678	1.1666666666667	2.8333333333333	1
OTU000742	1.1666666666667	1.6666666666667	2
OTU000766	1.5	2	1.3333333333333
OTU000614	1.6666666666667	2	1
OTU000655	1.3333333333333	2.1666666666667	1
OTU000720	2.1666666666667	1.1666666666667	1.1666666666667
OTU000557	1.1666666666667	1.3333333333333	1.8333333333333
OTU000626	2	1	1.3333333333333
OTU000631	1	2	1.3333333333333
OTU000726	1.8333333333333	1.3333333333333	1.1666666666667
OTU000691	1.3333333333333	1.6666666666667	1.1666666666667
OTU000749	1	1.5	1.6666666666667
OTU000617	1	1.6666666666667	1.3333333333333
OTU000732	1.1666666666667	1.3333333333333	1.5
OTU000846	1.3333333333333	1.6666666666667	1
OTU000807	1	1.6666666666667	1.1666666666667
OTU000808	1.1666666666667	1.3333333333333	1.3333333333333
OTU000719	1.3333333333333	1.3333333333333	1
