# Supplementary material for: The role of the microbiota and metabolites in the treatment of pulmonary fibrosis with UC-MSCs: Integrating fecal metabolomics and 16S rDNA analysis
Source: PLoS One. 2025 Jan 9;20(1):e0313989. doi: 10.1371/journal.pone.0313989 (PMC11717254; doi:10.1371/journal.pone.0313989)
Supplement: S1 Data — (ZIP) [file pone.0313989.s003.zip › renamed_c50f6.xlsx]

## Sheet: 吸收结果
检测结果 测量
2023-06-08 18:22:39
终点法
波长: 450 nm
	1	2	3	4	5	6
A	0.12	0.202	1.07	0.985	0.29	0.429
B	0.213	0.214	0.91	0.738	0.269	0.287
C	0.328	0.207	0.709	0.609	0.245	0.412
D	0.47	0.2	0.861	0.719	0.284	0.346
E	0.911	0.201	0.954	0.614	0.322	0.335
F	1.688	0.212	0.876	0.926	0.357	0.371
G	0.046	0.213	1.075	0.658	0.366	0.425		空白	0.046
H	0.046	0.208	0.994	0.537	0.302	0.402
	0	15.625	31.25	62.5	125	250
	0.074	0.167	0.282	0.424	0.865	1.642
	1	2	3	4	5	6
A	0.074	0.156	1.024	0.939	0.244	0.383
B	0.167	0.168	0.864	0.692	0.223	0.241
C	0.282	0.161	0.663	0.563	0.199	0.366
D	0.424	0.154	0.815	0.673	0.238	0.3
E	0.865	0.155	0.908	0.568	0.276	0.289
F	1.642	0.166	0.83	0.88	0.311	0.325
G		0.167	1.029	0.612	0.32	0.379
H		0.162	0.948	0.491	0.256	0.356
	TGF-β1	Control	Model	UC-MSCs-L	UC-MSCs-M	UC-MSCs-H
		13.9841	151.762	138.27	27.9524	50.0159
		15.8889	126.365	99.0635	24.619	27.4762
		14.7778	94.4603	78.5873	20.8095	47.3175
		13.6667	118.587	96.0476	27	36.8413
		13.8254	133.349	79.381	33.0317	35.0952
		15.5714	120.968	128.905	38.5873	40.8095
		15.7302	152.556	86.3651	40.0159	49.381
		14.9365	139.698	67.1587	29.8571	45.7302
	Average	14.7976	129.718	96.7222	30.2341	41.5833
	STD	0.891628	19.1799	25.0106	6.64879	7.98373
	TEST		1.01689e-10	0.0103179	1.43939e-09	9.3625e-09
						0.00799539

## Sheet: 原始数据 450 nm
原始数据
2023-06-08 18:22:39
孔	波长[nm]	原始吸收	检测时间
A 1	450	0.12	0.11
A 2	450	0.202	0.13
A 3	450	1.07	0.14
A 4	450	0.985	0.16
A 5	450	0.29	0.18
A 6	450	0.429	0.2
B 1	450	0.213	0.72
B 2	450	0.214	0.7
B 3	450	0.91	0.68
B 4	450	0.738	0.66
B 5	450	0.269	0.64
B 6	450	0.287	0.62
C 1	450	0.328	1.36
C 2	450	0.207	1.38
C 3	450	0.709	1.4
C 4	450	0.609	1.42
C 5	450	0.245	1.43
C 6	450	0.412	1.45
D 1	450	0.47	1.97
D 2	450	0.2	1.95
D 3	450	0.861	1.93
D 4	450	0.719	1.91
D 5	450	0.284	1.9
D 6	450	0.346	1.88
E 1	450	0.911	2.61
E 2	450	0.201	2.63
E 3	450	0.954	2.65
E 4	450	0.614	2.67
E 5	450	0.322	2.69
E 6	450	0.335	2.71
F 1	450	1.688	3.22
F 2	450	0.212	3.2
F 3	450	0.876	3.19
F 4	450	0.926	3.17
F 5	450	0.357	3.15
F 6	450	0.371	3.13
G 1	450	0.046	3.87
G 2	450	0.213	3.89
G 3	450	1.075	3.9
G 4	450	0.658	3.92
G 5	450	0.366	3.94
G 6	450	0.425	3.96
H 1	450	0.046	4.48
H 2	450	0.208	4.46
H 3	450	0.994	4.44
H 4	450	0.537	4.42
H 5	450	0.302	4.4
H 6	450	0.402	4.38

## Sheet: 基本信息
程序信息
		执行时间	2023-06-08 18:22:39
		名称	Multiskan Sky
		序列号:	1530-801225
		固件版本	1.0.58
		版本	1.51.29.0
		设置温度	37 °C
		比色杯	否
		孵育器为开？	否
程序设置
		试验类型	测量
		板型模板	96孔板
		波长[nm]	450
		测量类型	终点法
		振荡	是
		振荡持续时间	00:00:10

## Sheet: 板布局
	1	2	3	4	5	6
A	X	X	X	X	X	X
B	X	X	X	X	X	X
C	X	X	X	X	X	X
D	X	X	X	X	X	X
E	X	X	X	X	X	X
F	X	X	X	X	X	X
G	X	X	X	X	X	X
H	X	X	X	X	X	X

## Sheet: 运行日志
开始时间	2023-06-08 18:22:21	2023-06-08 18:22:21
温度	23	2023-06-08 18:22:21
温度	23	2023-06-08 18:22:39
结束时间	2023-06-08 18:22:39	2023-06-08 18:22:39
