# Supplementary material for: The role of the microbiota and metabolites in the treatment of pulmonary fibrosis with UC-MSCs: Integrating fecal metabolomics and 16S rDNA analysis
Source: PLoS One. 2025 Jan 9;20(1):e0313989. doi: 10.1371/journal.pone.0313989 (PMC11717254; doi:10.1371/journal.pone.0313989)
Supplement: S1 Data — (ZIP) [file pone.0313989.s003.zip › renamed_d440b.xlsx]

## Sheet: Sheet1
	Control	Model	UC-MSCs-L	UC-MSCs-M	UC-MSCs-H
	0	5.5	4.5	3.75	3.25
	0	5.75	4.25	4	4.25
	0.25	5	5.25	2.75	3.25
	0	5.25	5.25	2.75	3.5
	0	4.75	4.5	3	4.25
	0	6	4	3	4.25
	0.25	6	5.5	3.5	4.25
	0	5.5	5.25	2.5	3.75
Average	0.0625	5.46875	4.8125	3.15625	3.84375
STD	0.108253	0.422742	0.526634	0.499022	0.431884
		左上	左下	右上	右下	score
Control	M1	0	0	0	0	0
	M2	0	0	0	0	0
	M3	0	0	0	1	0.25
	M4	0	0	0	0	0
	M5	0	0	0	0	0
	M6	0	0	0	0	0
	M7	1	0	0	0	0.25
	M8	0	0	0	0	0
Model	M1	5	6	5	6	5.5
	M2	6	6	5	6	5.75
	M3	4	5	5	6	5
	M4	5	5	5	6	5.25
	M5	5	4	5	5	4.75
	M6	7	6	5	6	6
	M7	6	6	6	6	6
	M8	5	5	6	6	5.5
UC-MSCs-L	M1	4	5	5	4	4.5
	M2	4	4	4	5	4.25
	M3	6	5	5	5	5.25
	M4	5	5	5	6	5.25
	M5	3	5	5	5	4.5
	M6	4	4	4	4	4
	M7	5	5	6	6	5.5
	M8	5	6	6	4	5.25
UC-MSCs-M	M1	3	4	4	4	3.75
	M2	4	4	4	4	4
	M3	3	2	3	3	2.75
	M4	3	2	3	3	2.75
	M5	3	3	3	3	3
	M6	2	3	3	4	3
	M7	3	4	4	3	3.5
	M8	3	2	3	2	2.5
UC-MSCs-H	M1	3	4	3	3	3.25
	M2	4	5	5	3	4.25
	M3	3	3	4	3	3.25
	M4	3	4	3	4	3.5
	M5	3	5	4	5	4.25
	M6	4	5	4	4	4.25
	M7	4	5	5	3	4.25
	M8	3	4	5	3	3.75
