# Supplementary material for: The role of the microbiota and metabolites in the treatment of pulmonary fibrosis with UC-MSCs: Integrating fecal metabolomics and 16S rDNA analysis
Source: PLoS One. 2025 Jan 9;20(1):e0313989. doi: 10.1371/journal.pone.0313989 (PMC11717254; doi:10.1371/journal.pone.0313989)
Supplement: S1 Data — (ZIP) [file pone.0313989.s003.zip › renamed_db500.xls]

OTU	Control	UC-MSCs-M
OTU000184	25.5	3.8333333333333
OTU000194	20.666666666667	6.5
OTU000197	15.166666666667	10.666666666667
OTU000280	9.8333333333333	8
OTU000254	6.5	6.8333333333333
OTU000349	10.5	2.5
OTU000477	1.8333333333333	11
OTU000391	8.8333333333333	4.3333333333333
OTU000402	7	4.1666666666667
OTU000447	7.1666666666667	2.5
OTU000438	4.1666666666667	4.8333333333333
OTU000489	2.1666666666667	6.8333333333333
OTU000464	2.5	6.6666666666667
OTU000532	4.5	4.5
OTU000503	3.8333333333333	4.5
OTU000524	6.5	1.6666666666667
OTU000561	3.1666666666667	4.3333333333333
OTU000577	5.6666666666667	1.8333333333333
OTU000482	5	2.5
OTU000550	5.3333333333333	1.1666666666667
OTU000566	5.3333333333333	1.3333333333333
OTU000569	3.8333333333333	3.1666666666667
OTU000455	3.5	3.1666666666667
OTU000580	5.6666666666667	1.1666666666667
OTU000628	4.6666666666667	1.8333333333333
OTU000325	3	3.1666666666667
OTU000548	4.5	1.6666666666667
OTU000347	2.5	3.5
OTU000429	5	1.6666666666667
OTU000610	4.3333333333333	1.6666666666667
OTU000627	3.5	2
OTU000698	3.8333333333333	2.1666666666667
OTU000499	3.3333333333333	2.3333333333333
OTU000581	3.6666666666667	2
OTU000546	4.1666666666667	1.1666666666667
OTU000604	3.5	2
OTU000640	3.8333333333333	1
OTU000725	1.3333333333333	3.3333333333333
OTU000354	1.3333333333333	3.3333333333333
OTU000567	3.1666666666667	1
OTU000741	1.5	3.1666666666667
OTU000517	2.8333333333333	1
OTU000588	1.3333333333333	3.1666666666667
OTU000759	2.5	1.8333333333333
OTU000573	2.3333333333333	1.6666666666667
OTU000611	1.6666666666667	2
OTU000615	3	1.3333333333333
OTU000821	1.6666666666667	2.3333333333333
OTU000661	2.5	1.5
OTU000697	2.1666666666667	1.1666666666667
OTU000706	2	1.6666666666667
OTU000738	1	2.5
OTU000777	1.6666666666667	2.1666666666667
OTU000805	1	2
OTU000687	1.3333333333333	1.6666666666667
OTU000692	1.3333333333333	2
OTU000450	2.1666666666667	1.1666666666667
OTU000666	1.1666666666667	1.5
OTU000693	1.5	1.1666666666667
OTU000703	1.3333333333333	1.3333333333333
OTU000505	1.6666666666667	1.5
OTU000748	1.3333333333333	1.5
OTU000819	1.6666666666667	1.3333333333333
OTU000853	1.3333333333333	2
OTU000852	1.5	1.3333333333333
OTU000865	1	1.5
OTU000882	1	1.1666666666667
OTU000906	1	1.5
OTU000913	1.5	1
OTU000961	1.1666666666667	1.1666666666667
OTU000801	1.1666666666667	1.5
OTU000896	1	1
OTU000900	1	1.1666666666667
OTU000763	1	1.3333333333333
OTU000911	1.5	1
OTU000955	1.3333333333333	1
OTU001015	1	1.1666666666667
