# Supplementary material for: The role of the microbiota and metabolites in the treatment of pulmonary fibrosis with UC-MSCs: Integrating fecal metabolomics and 16S rDNA analysis
Source: PLoS One. 2025 Jan 9;20(1):e0313989. doi: 10.1371/journal.pone.0313989 (PMC11717254; doi:10.1371/journal.pone.0313989)
Supplement: S1 Data — (ZIP) [file pone.0313989.s003.zip › Top 15 abundance of microbiota in genus level.xlsx]

## Sheet: Sheet1
Index	Control-1	Control-2	Control-3	Control-4	Control-5	Control-6	Model-1	Model-2	Model-3	Model-4	Model-5	Model-6	UC-MSCs-M-1	UC-MSCs-M-2	UC-MSCs-M-3	UC-MSCs-M-4	UC-MSCs-M-5	UC-MSCs-M-6
Lactobacillus	21.1244	13.9372	21.5148	15.1888	29.1183	22.6184	13.8732	6.3287	17.2661	4.1917	12.441	6.7229	20.4988	33.9014	37.0416	13.2098	18.4779	9.5164
Candidatus_Saccharimonas	3.9201	6.8815	3.4595	6.5833	6.4883	4.945	6.8137	2.1222	5.7546	1.2092	1.2542	10.1933	10.0164	3.1712	8.1351	13.6941	26.6957	10.8284
Prevotellaceae_UCG-001	2.6398	2.2729	2.5444	1.4782	0.6968	1.0074	4.4093	5.5687	2.1962	4.4875	6.6619	8.7083	0.4851	0.4884	0.8623	1.6904	1.1992	1.4919
Dubosiella	8.9154	3.0737	6.1284	11.0521	8.4393	7.0917	0.8229	0.0947	0.4136	0.0635	0.6336	0.081	0.3946	0.4489	0.3959	0.1837	0.2486	0.0575
Allobaculum	9.0547	1.3743	4.6585	3.1342	2.6688	2.8503	0.7587	0.9348	1.6724	3.1909	2.6853	0.0756	0.6796	0.3717	0.8077	0.295	0.9558	0.0875
Desulfovibrio	0.4197	0.5658	0.2031	3.4834	3.1988	3.1921	1.0793	0.6927	0.2293	0.6195	0.4829	0.1836	7.8076	1.5964	2.6888	6.8674	0.8507	1.9668
Lachnospiraceae_NK4A136_group	0.8857	7.7997	1.3104	3.4212	0.7305	1.713	3.674	2.038	1.0633	0.5699	0.6904	0.8064	0.9126	0.7919	1.4922	2.0059	3.4721	1.6894
Alistipes	2.7713	3.7902	4.1038	1.1397	1.6511	6.3862	1.3721	0.9453	0.8272	0.697	0.3671	3.2274	1.2223	0.4058	0.6141	1.7312	1.025	1.3595
Helicobacter	1.1874	2.0321	3.549	1.3496	1.6828	5.4188	0.5749	1.3074	3.6776	0.6175	0.9483	0.2772	2.3458	0.492	0.6951	3.4718	3.0749	0.8922
Alloprevotella	0.1837	0.2858	0.3145	0.3728	0.1309	0.1659	2.366	1.9727	1.7309	1.378	3.2053	6.066	0.3015	0.3268	0.5332	0.2728	0.1512	0.6623
Bacteroides	0.439	0.5462	0.2468	0.3985	0.1056	0.2139	1.0003	3.0338	1.088	3.318	4.8287	2.0286	0.1315	0.1059	0.1478	0.2524	0.1512	0.2874
Rikenellaceae_RC9_gut_group	0.5589	0.4992	0.4543	0.1564	0.2323	0.3678	6.3499	1.4695	1.297	1.3264	0.1092	0.2232	0.866	0.519	0.5473	0.5196	0.9686	1.8018
Escherichia-Shigella	0.0464	0.0039	0.0131	0.1414	0.0042	0.004	0.5707	0.8442	0.0652	0.9392	2.0123	9.1655	0.1014	0.0628	0.0563	0.0687	0.0384	0.0625
Acinetobacter	1.0637	0.0078	0.0109	0.0086	0.019	0.022	0.1133	0.0863	0.0382	1.2132	0.1245	1.5444	7.7391	0.0449	0.0317	0.0278	0.0589	0.1974
Streptococcus	0.3636	0.1899	0.1769	0.3235	0.6714	0.7795	0.1432	0.0737	0.1034	0.0457	0.1267	0.0864	1.5264	1.1044	1.8107	0.6736	2.1371	1.3945
