# Supplementary material for: The role of the microbiota and metabolites in the treatment of pulmonary fibrosis with UC-MSCs: Integrating fecal metabolomics and 16S rDNA analysis
Source: PLoS One. 2025 Jan 9;20(1):e0313989. doi: 10.1371/journal.pone.0313989 (PMC11717254; doi:10.1371/journal.pone.0313989)
Supplement: S1 Data — (ZIP) [file pone.0313989.s003.zip › TOP 30 vip values of metabolites.xlsx]

## Sheet: Sheet1
ID	Control-1	Control-2	Control-3	Control-4	Control-5	Control-6	Model-1	Model-2	Model-3	Model-4	Model-5	Model-6	UC-MSCs-M-1	UC-MSCs-M-2	UC-MSCs-M-3	UC-MSCs-M-4	UC-MSCs-M-5	UC-MSCs-M-6
M148T295_1_POS	4.86474e+10	4.13393e+10	4.41401e+10	4.24348e+10	2.41167e+10	4.72806e+10	5.15063e+10	2.09198e+10	1.32966e+10	1.46401e+10	1.45143e+10	7.13469e+09	4.54394e+10	4.72016e+10	4.05389e+10	3.41593e+10	3.86646e+10	3.02707e+10
M165T123_NEG	2.85489e+10	1.51511e+10	2.28087e+10	2.75921e+10	1.21843e+10	1.51285e+10	7.80651e+09	9.35909e+09	8.24061e+09	7.84731e+09	8.42805e+09	1.4053e+10	1.70561e+10	1.47531e+10	1.13022e+10	1.43476e+10	7.13407e+09	4.6542e+09
M104T303_1_POS	1.54727e+10	1.81795e+10	1.67271e+10	2.01387e+10	2.3347e+10	1.9146e+10	1.9802e+10	1.62276e+10	2.20558e+10	1.1798e+10	2.22799e+10	2.12791e+10	6.9701e+09	1.91033e+10	8.13425e+09	1.40051e+10	7.13743e+09	1.27381e+10
M407T190_1_NEG	1.87949e+09	6.57465e+09	9.94979e+09	4.16709e+09	1.93749e+10	2.78567e+09	1.2034e+09	2.64308e+09	8.40114e+08	5.51039e+09	1.92396e+09	3.97015e+08	8.16579e+09	8.79725e+09	1.08331e+10	1.2593e+10	1.13973e+10	7.55554e+09
M160T377_4_POS	1.60576e+10	4.37937e+09	1.45741e+10	1.54434e+10	7.51383e+09	1.65944e+10	7.13736e+09	9.83393e+09	1.91568e+09	3.5735e+09	1.02869e+10	3.64977e+09	1.05951e+10	6.03838e+09	6.38377e+09	1.18022e+10	6.52182e+09	2.30755e+09
M271T66_NEG	8.91806e+08	6.54692e+08	1.32969e+09	8.90928e+08	7.36947e+08	1.09976e+09	2.43319e+09	7.66755e+09	2.51048e+09	1.10186e+10	2.88429e+09	9.42022e+09	2.34334e+09	8.1648e+08	1.7515e+09	4.98283e+09	4.02652e+09	1.15642e+09
M132T340_3_POS	1.30639e+09	3.17316e+09	2.79946e+09	2.56592e+09	3.50792e+09	2.49317e+09	7.08218e+09	6.07902e+09	9.30009e+09	8.05233e+09	2.01758e+08	1.15326e+10	3.21438e+09	3.06509e+09	4.42636e+09	3.07263e+09	2.62403e+09	1.54619e+09
M529T68_NEG	5.7845e+08	5.91558e+08	6.69401e+08	6.12399e+08	7.63533e+08	6.39445e+08	7.84383e+09	9.3207e+09	9.05836e+08	3.97225e+09	2.91892e+08	3.49336e+09	9.26656e+08	6.63322e+08	8.79895e+08	1.19214e+09	1.1859e+09	1.01807e+09
M357T161_2_POS	7.83382e+08	2.32122e+09	4.5211e+09	1.88577e+09	1.84488e+09	1.31271e+09	3.93138e+08	6.32901e+08	7.15335e+07	2.90762e+08	2.50846e+08	7.75282e+07	2.37248e+09	2.25866e+09	4.81661e+09	1.92599e+09	2.34126e+09	4.44135e+09
M171T70_NEG	3.09863e+08	2.39223e+07	3.62865e+08	2.66614e+08	4.74988e+07	5.55477e+07	2.89621e+08	7.42528e+07	1.02554e+09	8.54216e+07	1.86867e+09	2.4971e+07	1.32219e+09	3.8813e+09	1.57894e+09	1.01115e+09	3.27054e+09	5.8545e+07
M95T107_NEG	5.32915e+09	3.26359e+09	3.13847e+09	4.13021e+09	1.88962e+09	5.18382e+09	1.72479e+09	1.42171e+09	5.57424e+08	8.19911e+08	1.13988e+09	1.36686e+09	2.768e+09	3.91955e+09	1.04247e+09	1.42028e+09	1.44332e+09	1.07982e+09
M118T269_3_POS	1.73639e+09	1.97465e+09	1.88266e+09	1.62557e+09	1.82515e+09	2.56255e+09	4.73969e+09	3.60093e+09	3.63261e+09	5.99506e+09	4.17889e+09	3.70489e+09	2.63982e+09	2.45167e+09	1.95442e+09	2.32916e+09	3.05294e+09	1.23919e+09
M251T309_1_NEG	6.59464e+08	1.1862e+09	2.87223e+09	3.41485e+09	3.18366e+09	1.25848e+09	1.73998e+09	1.00252e+09	1.39219e+08	2.15027e+07	1.31082e+07	6.02704e+08	7.49544e+08	8.32229e+07	1.43486e+08	6.4636e+08	2.12666e+08	2.87449e+08
M407T124_NEG	3.34628e+08	2.95264e+08	3.78506e+08	3.5463e+08	2.15612e+08	3.12784e+08	1.46137e+09	3.01507e+09	2.78044e+09	1.71183e+09	5.15089e+08	2.94861e+09	8.29679e+08	2.36574e+08	4.49136e+08	6.11716e+08	5.13847e+08	1.22428e+08
M427T159_NEG	6.57871e+08	2.53057e+09	3.96599e+09	2.0752e+09	2.15211e+09	1.63056e+09	5.56875e+08	7.79456e+08	1.60447e+08	4.23992e+08	2.70378e+08	1.23988e+08	1.88546e+09	2.29976e+09	1.69466e+09	9.37366e+08	2.4997e+09	4.35102e+09
M89T216_POS	2.85899e+09	2.34487e+09	3.40344e+09	3.12352e+09	1.46158e+09	2.14557e+09	3.07458e+09	2.80206e+08	2.5067e+08	1.65003e+08	8.93505e+08	2.53354e+08	7.22061e+08	2.85981e+09	8.76322e+08	3.3566e+08	1.82277e+08	7.86359e+08
M202T182_1_NEG	2.28094e+09	1.98207e+09	2.18805e+09	1.65538e+09	9.21473e+08	1.9553e+09	3.35942e+09	2.1908e+09	8.08926e+08	1.682e+09	5.87984e+08	8.13405e+08	4.30515e+09	3.02742e+09	3.57123e+09	3.41591e+09	2.77218e+09	1.18191e+09
M162T346_2_POS	1.21862e+09	1.04416e+09	1.88611e+09	1.31819e+09	1.97557e+09	1.25692e+09	3.70073e+09	2.54751e+09	2.72065e+09	3.61998e+09	1.3029e+09	4.36289e+09	2.48853e+09	1.4426e+09	1.96326e+09	2.0024e+09	1.66224e+09	1.23363e+09
M241T41_NEG	1.34016e+09	8.27993e+08	6.65443e+08	5.0683e+08	3.40895e+08	1.08321e+09	1.92834e+09	2.13994e+09	9.26189e+08	2.6471e+09	6.44356e+09	2.15982e+09	1.54601e+09	7.78236e+08	1.94375e+09	1.20189e+09	1.29306e+09	5.60853e+08
M182T35_2_NEG	3.4863e+09	2.45837e+09	2.9301e+09	2.73318e+09	1.00234e+09	3.05276e+09	1.45685e+09	6.45096e+08	1.04891e+09	4.02374e+08	2.03884e+09	5.8837e+08	2.30964e+09	2.56204e+09	1.70388e+09	1.74977e+09	1.17689e+09	8.15853e+08
M499T218_NEG	1.54191e+09	1.77512e+09	1.1642e+09	1.77833e+09	9.27183e+08	2.15166e+09	9.47582e+07	4.53268e+08	2.82492e+08	3.09322e+08	2.5454e+08	5.57137e+07	1.13651e+09	1.54588e+09	6.99607e+08	6.33416e+08	9.84146e+08	6.3179e+08
M121T226_1_POS	7.14391e+08	5.01816e+08	8.50042e+08	6.71483e+08	1.28863e+09	2.43172e+08	1.97776e+09	2.44607e+09	3.92128e+08	1.778e+09	2.93845e+09	2.26213e+09	3.06496e+09	1.92337e+09	6.30614e+08	3.67829e+09	2.34116e+09	3.36657e+08
M316T287_POS	1.4651e+09	1.3401e+09	2.3454e+09	1.68889e+09	4.77526e+08	1.19025e+09	3.91899e+08	1.55374e+08	2.35402e+08	1.87318e+08	2.98894e+08	1.59923e+08	2.02903e+09	8.35438e+08	4.19262e+08	1.51681e+09	1.86594e+09	6.83596e+08
M267T174_2_NEG	6.80718e+08	4.05794e+08	1.19842e+09	4.12659e+08	2.74693e+08	3.94533e+08	2.6651e+09	2.63643e+09	7.78571e+08	1.70397e+09	3.15198e+08	2.03705e+09	2.19421e+09	5.7377e+08	1.51187e+09	2.55587e+09	2.67564e+09	4.62847e+08
M159T174_POS	2.19474e+09	2.62593e+09	2.37474e+09	2.86324e+09	1.63243e+09	2.04527e+09	2.06226e+09	2.10702e+09	1.87676e+09	1.56239e+09	1.32048e+09	1.76782e+09	2.75861e+09	2.88815e+09	2.32394e+09	2.76593e+09	2.90889e+09	2.70783e+09
M259T254_2_NEG	2.70328e+08	1.25746e+09	1.76575e+08	1.02426e+09	2.87755e+09	1.29761e+09	1.89561e+08	1.70738e+08	8.67088e+07	5.36725e+07	8.26623e+07	1.32342e+08	2.19696e+08	2.46361e+08	1.60251e+08	1.10069e+08	8.46711e+07	1.29049e+07
M319T216_1_NEG	8.14827e+07	8.93736e+07	7.74575e+07	4.66011e+07	3.56495e+07	8.28932e+07	1.61262e+09	2.84075e+09	4.02335e+08	1.35781e+09	8.16043e+08	6.48794e+08	4.67364e+08	6.08042e+07	2.87366e+08	3.81636e+08	3.57385e+08	1.21754e+08
M225T185_1_NEG	1.64159e+09	1.19573e+09	1.36433e+09	1.46464e+09	6.39845e+08	1.87878e+09	4.21804e+07	7.70835e+07	2.47767e+07	2.06537e+07	1.58602e+07	4.29502e+08	1.55634e+09	1.83055e+09	5.44947e+08	5.50338e+07	5.17515e+07	1.08097e+07
M209T90_NEG	1.45315e+09	2.58886e+09	1.21076e+09	1.79729e+09	1.43201e+09	2.34317e+09	1.5823e+09	1.00615e+09	5.13681e+08	4.58755e+08	6.89229e+08	7.29519e+08	1.2497e+09	1.76322e+09	8.77849e+08	1.02246e+09	1.03026e+09	4.47328e+08
M331T160_NEG	1.28545e+09	1.72411e+09	1.80489e+09	1.85484e+09	1.02566e+09	1.97347e+09	9.28625e+08	6.50895e+08	2.33515e+08	5.84502e+08	4.64872e+08	1.07004e+09	1.3836e+09	1.85049e+09	5.44905e+08	6.41561e+08	8.07707e+08	5.56736e+08
